# Supplementary material for: Di-μ2-chlorido-bis­{chlorido­[2,4,6-tris­(pyridin-2-yl)-1,3,5-triazine-κ3 N 2,N 1,N 6]nickel(II)}
Source: IUCrdata. 2021 Jan 29;6(Pt 1):x210093. doi: 10.1107/S2414314621000936 (PMC9462264; doi:10.1107/S2414314621000936)
Supplement: Supplementary file 1 [file x-06-x210093-sup1.cif]

##############################################################################
#                                                                            #
# This CIF contains the data for a data article accepted for                 #
# publication in IUCrData. It conforms to the requirements of                #
# Notes for Authors for IUCrData, and has been                               #
# peer reviewed under the auspices of IUCrData.                              #
#                                                                            #
# Full details of the Crystallographic Information File format               #
# are given in the paper "The Crystallographic Information File (CIF):       #
# a New Standard Archive File for Crystallography" by S. R. Hall, F. H.      #
# Allen and I. D. Brown [Acta Cryst. (1991), A47, 655-685].                  #
#                                                                            #
# The current version of the core CIF dictionary is obtainable from          #
# ftp://ftp.iucr.org/pub/cif_core.dic.                                       #
#                                                                            #
# Software is freely available for graphical display of the structure(s)     #
# in this CIF. For information consult the CIF software page                 #
# http://www.iucr.org/resources/cif/software.                                #
#                                                                            #
# This file may be used for bona fide research purposes within the           #
# scientific community so long as proper attribution is given to the data    # 
# article from which it was obtained.                                        #
#                                                                            #
##############################################################################
data_I
_database_code_depnum_ccdc_archive 'CCDC 2058987'
_audit_creation_method     'SHELXL-2014/7'
_journal_date_recd_electronic     2021-01-21
_journal_date_accepted     2021-01-26
_journal_name_full     'IUCrData'
_journal_year     2021
_journal_volume     6
_journal_issue      1
_journal_page_first     0
_journal_page_last     0
_journal_paper_category     HM
_journal_paper_doi     10.1107/S2414314621000936
_journal_coeditor_code     IM4011
_publ_contact_author_name     'Kwang Ha'
_publ_contact_author_address
; Chonnam National University,
  School of Chemical Engineering,
  Research Institute of Catalysis,
  Gwangju,
  Republic of Korea
;
_publ_contact_author_email     hakwang@chonnam.ac.kr
_publ_contact_author_fax     '82 62 530 1909'
_publ_contact_author_phone     '82 62 530 1901'
_publ_section_title
;\
Di-\m~2~-chlorido-bis{chlorido[2,4,6-tris(pyridin-2-yl)-1,3,5-triazine-\
\k^3^<i>N</i>^2^,<i>N</i>^1^,<i>N</i>^6^]nickel(II)}
;
_publ_section_title_footnote     .
loop_
    _publ_author_name
    _publ_author_address
    'Kwang Ha'
; Chonnam National University,
  School of Chemical Engineering,
  Research Institute of Catalysis,
  Gwangju,
  Republic of Korea
;
_publ_section_synopsis
;
The Ni^II^ ions both show a distorted N~3~Cl~3~ octahedral coordination sphere
defined by three N atoms of the tridentate 2,4,6-tri-2-pyridyl-1,3,5-triazine
ligand, two bridging Cl^-^ ligands and a Cl^-^ anion.
;
_chemical_name_systematic
;\
Di-\m~2~-chlorido-bis{chlorido[2,4,6-tris(pyridin-2-yl)-1,3,5-triazine-\
\k^3^<i>N</i>^2^,<i>N</i>^1^,<i>N</i>^6^]nickel(II)}
;
_chemical_name_common     ?
_chemical_formula_moiety     'C36 H24 Cl4 N12 Ni2'
_chemical_formula_sum     'C36 H24 Cl4 N12 Ni2'
_chemical_formula_iupac     '[Ni2 Cl4 (C18 H12 N6)2]'
_chemical_formula_weight     883.89
_chemical_melting_point     ?
_space_group_crystal_system     monoclinic
_space_group_name_H-M_alt     'P 21/c'
_space_group_name_Hall     '-P 2ybc'
loop_
    _space_group_symop_operation_xyz
    'x, y, z'
    '-x, y+1/2, -z+1/2'
    '-x, -y, -z'
    'x, -y-1/2, z-1/2'
_cell_length_a     13.0130(4)
_cell_length_b     12.8275(4)
_cell_length_c     11.0153(3)
_cell_angle_alpha     90
_cell_angle_beta     106.5083(11)
_cell_angle_gamma     90
_cell_volume     1762.93(9)
_cell_formula_units_Z     2
_cell_measurement_reflns_used     9969
_cell_measurement_theta_min     2.28
_cell_measurement_theta_max     28.17
_cell_measurement_temperature     223(2)
_exptl_crystal_description     'Block'
_exptl_crystal_colour     'Brown'
_exptl_crystal_size_max     0.25
_exptl_crystal_size_mid     0.15
_exptl_crystal_size_min     0.13
_exptl_crystal_density_diffrn     1.665
_exptl_crystal_density_meas     ?
_exptl_crystal_density_method     ?
_exptl_crystal_F_000     896
_exptl_absorpt_coefficient_mu     1.420
_exptl_absorpt_correction_type     multi-scan
_exptl_absorpt_process_details
;
(SADABS; Bruker, 2016)
;
_exptl_absorpt_correction_T_min     0.6602
_exptl_absorpt_correction_T_max     0.7453
_diffrn_ambient_temperature     223(2)
_diffrn_source     'sealed tube'
_diffrn_radiation_type     MoK\a
_diffrn_radiation_wavelength     0.71073
_diffrn_measurement_device_type     'PHOTON 100 CMOS detector'
_diffrn_measurement_method     '\f and \w scans'
_diffrn_detector_area_resol_mean     ?
_diffrn_reflns_number     48040
_diffrn_reflns_av_R_equivalents     0.0589
_diffrn_reflns_av_unetI/netI     0.0207
_diffrn_reflns_theta_min     2.277
_diffrn_reflns_theta_max     26.068
_diffrn_reflns_theta_full     25.242
_diffrn_measured_fraction_theta_max     1.000
_diffrn_measured_fraction_theta_full     1.000
_diffrn_reflns_limit_h_min     -16
_diffrn_reflns_limit_h_max     16
_diffrn_reflns_limit_k_min     -15
_diffrn_reflns_limit_k_max     15
_diffrn_reflns_limit_l_min     -13
_diffrn_reflns_limit_l_max     13
_refine_special_details
;
Hydrogen atoms on C atoms were positioned geometrically and allowed
to ride on their respective parent atoms: C---H = 0.94 \%A and
<i>U</i>~iso~(H) = 1.2 <i>U</i>~eq~(C).
;
_reflns_number_total     3487
_reflns_number_gt     2828
_reflns_threshold_expression     'I > 2\s(I)'
_refine_ls_structure_factor_coef     Fsqd
_refine_ls_matrix_type     full
_refine_ls_R_factor_all     0.0420
_refine_ls_R_factor_gt     0.0276
_refine_ls_wR_factor_gt     0.0614
_refine_ls_wR_factor_ref     0.0672
_refine_ls_goodness_of_fit_ref     1.057
_refine_ls_restrained_S_all     1.057
_refine_ls_number_reflns     3487
_refine_ls_number_parameters     244
_refine_ls_number_restraints     0
_refine_ls_hydrogen_treatment     constr
_refine_ls_weighting_scheme     calc
_refine_ls_weighting_details
              'w=1/[\s^2^(Fo^2^)+(0.0314P)^2^+0.6980P] where P=(Fo^2^+2Fc^2^)/3'
_atom_sites_solution_hydrogens     geom
_atom_sites_solution_primary     direct
_atom_sites_solution_secondary     difmap
_refine_ls_shift/su_max     0.001
_refine_ls_shift/su_mean     0.000
_refine_diff_density_max     0.328
_refine_diff_density_min     -0.201
_refine_ls_extinction_method     none
_refine_ls_extinction_coef     .
loop_
    _atom_type_symbol
    _atom_type_description
    _atom_type_scat_dispersion_real
    _atom_type_scat_dispersion_imag
    _atom_type_scat_source
    'C' 'C' 0.0033 0.0016
                         'International Tables Vol C Tables 4.2.6.8 and 6.1.1.4'
    'H' 'H' 0.0000 0.0000
                         'International Tables Vol C Tables 4.2.6.8 and 6.1.1.4'
    'Cl' 'Cl' 0.1484 0.1585
                         'International Tables Vol C Tables 4.2.6.8 and 6.1.1.4'
    'N' 'N' 0.0061 0.0033
                         'International Tables Vol C Tables 4.2.6.8 and 6.1.1.4'
    'Ni' 'Ni' 0.3393 1.1124
                         'International Tables Vol C Tables 4.2.6.8 and 6.1.1.4'
_computing_data_collection
;
APEX2 (Bruker, 2016)
;
_computing_cell_refinement
;
SAINT (Bruker, 2016)
;
_computing_data_reduction
;
SAINT (Bruker, 2016)
;
_computing_structure_solution
;
<i>SHELXT2014/7</i> (Sheldrick, 2015a)
;
_computing_structure_refinement
;
<i>SHELXL2014/7</i> (Sheldrick, 2015b)
;
_computing_molecular_graphics
;
ORTEP-3 for Windows (Farrugia, 2012), PLATON (Spek, 2020)
;
_computing_publication_material
;
<i>SHELXL2014/7</i> (Sheldrick, 2015b)
;
loop_
    _atom_site_type_symbol
    _atom_site_label
    _atom_site_fract_x
    _atom_site_fract_y
    _atom_site_fract_z
    _atom_site_U_iso_or_equiv
    _atom_site_adp_type
    _atom_site_calc_flag
    _atom_site_occupancy
    _atom_site_disorder_assembly
    _atom_site_disorder_group
    Ni Ni1 0.14246(2) 0.51866(2) 0.04761(2) 0.02427(9) Uani d 1 . .
    Cl Cl1 0.01562(4) 0.48538(4) -0.14563(4) 0.02986(13) Uani d 1 . .
    Cl Cl2 0.29409(4) 0.52462(4) -0.02845(5) 0.03079(13) Uani d 1 . .
    N N1 0.22767(13) 0.54763(12) 0.22294(15) 0.0248(4) Uani d 1 . .
    N N2 0.32398(14) 0.48592(13) 0.42305(15) 0.0287(4) Uani d 1 . .
    N N3 0.29552(13) 0.66875(13) 0.38378(15) 0.0276(4) Uani d 1 . .
    N N4 0.18958(13) 0.36721(12) 0.12204(15) 0.0267(4) Uani d 1 . .
    N N5 0.42794(15) 0.52970(14) 0.66906(16) 0.0374(4) Uani d 1 . .
    N N6 0.13351(12) 0.68398(12) 0.05789(14) 0.0247(4) Uani d 1 . .
    C C1 0.26891(15) 0.47112(15) 0.30292(18) 0.0246(4) Uani d 1 . .
    C C2 0.24779(16) 0.36589(15) 0.24522(18) 0.0256(4) Uani d 1 . .
    C C3 0.28603(17) 0.27542(16) 0.3092(2) 0.0339(5) Uani d 1 . .
    H H3 0.3234 0.2769 0.3958 0.041 Uiso calc 1 . .
    C C4 0.26843(19) 0.18244(17) 0.2435(2) 0.0409(6) Uani d 1 . .
    H H4 0.2930 0.1192 0.2848 0.049 Uiso calc 1 . .
    C C5 0.21447(19) 0.18388(17) 0.1169(2) 0.0413(6) Uani d 1 . .
    H H5 0.2045 0.1219 0.0696 0.050 Uiso calc 1 . .
    C C6 0.17494(17) 0.27710(15) 0.0595(2) 0.0324(5) Uani d 1 . .
    H H6 0.1364 0.2769 -0.0268 0.039 Uiso calc 1 . .
    C C7 0.33706(15) 0.58634(16) 0.45819(18) 0.0278(4) Uani d 1 . .
    C C8 0.39884(16) 0.61154(17) 0.59008(19) 0.0302(5) Uani d 1 . .
    C C9 0.42105(16) 0.71422(18) 0.6268(2) 0.0338(5) Uani d 1 . .
    H H9 0.3990 0.7689 0.5684 0.041 Uiso calc 1 . .
    C C10 0.47666(17) 0.73425(19) 0.7519(2) 0.0394(6) Uani d 1 . .
    H H10 0.4937 0.8030 0.7802 0.047 Uiso calc 1 . .
    C C11 0.50621(18) 0.6520(2) 0.8335(2) 0.0426(6) Uani d 1 . .
    H H11 0.5435 0.6635 0.9190 0.051 Uiso calc 1 . .
    C C12 0.48059(18) 0.5520(2) 0.7888(2) 0.0438(6) Uani d 1 . .
    H H12 0.5015 0.4964 0.8462 0.053 Uiso calc 1 . .
    C C13 0.23995(15) 0.64467(15) 0.26684(18) 0.0237(4) Uani d 1 . .
    C C14 0.18376(15) 0.72372(15) 0.17355(18) 0.0238(4) Uani d 1 . .
    C C15 0.18125(16) 0.82788(15) 0.2024(2) 0.0301(5) Uani d 1 . .
    H H15 0.2164 0.8528 0.2839 0.036 Uiso calc 1 . .
    C C16 0.12571(17) 0.89494(16) 0.1083(2) 0.0350(5) Uani d 1 . .
    H H16 0.1212 0.9663 0.1255 0.042 Uiso calc 1 . .
    C C17 0.07695(17) 0.85609(16) -0.0108(2) 0.0336(5) Uani d 1 . .
    H H17 0.0406 0.9009 -0.0766 0.040 Uiso calc 1 . .
    C C18 0.08231(15) 0.75012(16) -0.03215(19) 0.0287(5) Uani d 1 . .
    H H18 0.0485 0.7239 -0.1134 0.034 Uiso calc 1 . .
loop_
    _atom_site_aniso_label
    _atom_site_aniso_U_11
    _atom_site_aniso_U_22
    _atom_site_aniso_U_33
    _atom_site_aniso_U_12
    _atom_site_aniso_U_13
    _atom_site_aniso_U_23
    Ni1 0.03109(15) 0.01883(14) 0.02120(14) 0.00130(10) 0.00470(11) 0.00041(10)
    Cl1 0.0330(3) 0.0344(3) 0.0216(2) -0.0031(2) 0.0068(2) -0.0029(2)
    Cl2 0.0314(3) 0.0313(3) 0.0298(3) 0.0037(2) 0.0088(2) 0.0046(2)
    N1 0.0300(9) 0.0208(8) 0.0235(8) 0.0015(7) 0.0073(7) 0.0012(7)
    N2 0.0311(9) 0.0288(9) 0.0254(9) 0.0020(7) 0.0066(7) 0.0031(7)
    N3 0.0288(9) 0.0281(9) 0.0239(9) -0.0008(7) 0.0044(7) -0.0001(7)
    N4 0.0331(9) 0.0217(9) 0.0280(9) -0.0003(7) 0.0130(7) -0.0009(7)
    N5 0.0392(11) 0.0432(11) 0.0257(9) -0.0010(9) 0.0028(8) 0.0043(8)
    N6 0.0283(9) 0.0215(9) 0.0246(9) 0.0013(7) 0.0079(7) 0.0015(7)
    C1 0.0256(10) 0.0243(10) 0.0249(10) 0.0028(8) 0.0088(8) 0.0034(8)
    C2 0.0301(11) 0.0237(10) 0.0260(10) 0.0024(8) 0.0129(8) 0.0027(8)
    C3 0.0400(12) 0.0304(12) 0.0350(12) 0.0078(9) 0.0165(10) 0.0107(10)
    C4 0.0541(15) 0.0222(11) 0.0527(15) 0.0098(10) 0.0253(12) 0.0115(10)
    C5 0.0569(15) 0.0214(11) 0.0533(15) -0.0005(10) 0.0280(12) -0.0030(10)
    C6 0.0440(13) 0.0241(11) 0.0332(12) -0.0018(9) 0.0177(10) -0.0026(9)
    C7 0.0258(11) 0.0324(11) 0.0257(10) 0.0007(9) 0.0081(8) 0.0014(9)
    C8 0.0259(11) 0.0396(13) 0.0252(10) 0.0003(9) 0.0073(9) 0.0018(9)
    C9 0.0294(11) 0.0392(13) 0.0307(11) 0.0010(9) 0.0051(9) 0.0000(10)
    C10 0.0309(12) 0.0491(15) 0.0368(13) -0.0024(11) 0.0075(10) -0.0112(11)
    C11 0.0362(13) 0.0603(16) 0.0269(12) -0.0022(12) 0.0019(10) -0.0053(11)
    C12 0.0429(14) 0.0539(15) 0.0289(12) -0.0010(12) 0.0012(10) 0.0068(11)
    C13 0.0239(10) 0.0241(10) 0.0242(10) 0.0001(8) 0.0083(8) 0.0012(8)
    C14 0.0252(10) 0.0213(10) 0.0262(10) -0.0006(8) 0.0092(8) -0.0001(8)
    C15 0.0347(12) 0.0236(11) 0.0322(11) -0.0021(9) 0.0095(9) -0.0030(9)
    C16 0.0401(13) 0.0187(11) 0.0492(14) 0.0022(9) 0.0174(11) 0.0017(10)
    C17 0.0349(12) 0.0252(11) 0.0414(13) 0.0069(9) 0.0119(10) 0.0106(10)
    C18 0.0298(11) 0.0291(11) 0.0277(11) 0.0039(9) 0.0090(9) 0.0058(8)
_geom_special_details
;
 All esds (except the esd in the dihedral angle between two l.s. planes)
 are estimated using the full covariance matrix.  The cell esds are taken
 into account individually in the estimation of esds in distances, angles
 and torsion angles; correlations between esds in cell parameters are only
 used when they are defined by crystal symmetry.  An approximate (isotropic)
 treatment of cell esds is used for estimating esds involving l.s. planes.
;
loop_
    _geom_bond_atom_site_label_1
    _geom_bond_atom_site_label_2
    _geom_bond_site_symmetry_2
    _geom_bond_distance
    _geom_bond_publ_flag
    Ni1 N1 . 1.9700(16) ?
    Ni1 N6 . 2.1286(16) ?
    Ni1 N4 . 2.1300(16) ?
    Ni1 Cl1 . 2.3326(5) ?
    Ni1 Cl2 . 2.3538(5) ?
    Ni1 Cl1 3_565 2.5812(5) ?
    Cl1 Ni1 3_565 2.5811(5) ?
    N1 C1 . 1.326(2) ?
    N1 C13 . 1.329(2) ?
    N2 C1 . 1.327(3) ?
    N2 C7 . 1.342(3) ?
    N3 C13 . 1.322(2) ?
    N3 C7 . 1.353(3) ?
    N4 C6 . 1.331(3) ?
    N4 C2 . 1.353(2) ?
    N5 C12 . 1.333(3) ?
    N5 C8 . 1.347(3) ?
    N6 C18 . 1.331(2) ?
    N6 C14 . 1.355(2) ?
    C1 C2 . 1.484(3) ?
    C2 C3 . 1.375(3) ?
    C3 C4 . 1.380(3) ?
    C3 H3 . 0.9400 ?
    C4 C5 . 1.372(3) ?
    C4 H4 . 0.9400 ?
    C5 C6 . 1.382(3) ?
    C5 H5 . 0.9400 ?
    C6 H6 . 0.9400 ?
    C7 C8 . 1.482(3) ?
    C8 C9 . 1.384(3) ?
    C9 C10 . 1.387(3) ?
    C9 H9 . 0.9400 ?
    C10 C11 . 1.368(3) ?
    C10 H10 . 0.9400 ?
    C11 C12 . 1.381(3) ?
    C11 H11 . 0.9400 ?
    C12 H12 . 0.9400 ?
    C13 C14 . 1.481(3) ?
    C14 C15 . 1.376(3) ?
    C15 C16 . 1.382(3) ?
    C15 H15 . 0.9400 ?
    C16 C17 . 1.379(3) ?
    C16 H16 . 0.9400 ?
    C17 C18 . 1.385(3) ?
    C17 H17 . 0.9400 ?
    C18 H18 . 0.9400 ?
loop_
    _geom_angle_atom_site_label_1
    _geom_angle_atom_site_label_2
    _geom_angle_atom_site_label_3
    _geom_angle_site_symmetry_1
    _geom_angle_site_symmetry_3
    _geom_angle
    _geom_angle_publ_flag
    N1 Ni1 N6 . . 77.52(6) ?
    N1 Ni1 N4 . . 76.96(6) ?
    N6 Ni1 N4 . . 154.46(6) ?
    N1 Ni1 Cl1 . . 169.87(5) ?
    N6 Ni1 Cl1 . . 101.28(4) ?
    N4 Ni1 Cl1 . . 103.65(5) ?
    N1 Ni1 Cl2 . . 92.73(5) ?
    N6 Ni1 Cl2 . . 92.90(4) ?
    N4 Ni1 Cl2 . . 89.31(5) ?
    Cl1 Ni1 Cl2 . . 97.384(19) ?
    N1 Ni1 Cl1 . 3_565 83.52(5) ?
    N6 Ni1 Cl1 . 3_565 86.30(4) ?
    N4 Ni1 Cl1 . 3_565 89.84(5) ?
    Cl1 Ni1 Cl1 . 3_565 86.370(18) ?
    Cl2 Ni1 Cl1 . 3_565 176.246(19) ?
    Ni1 Cl1 Ni1 . 3_565 93.631(18) ?
    C1 N1 C13 . . 117.87(17) ?
    C1 N1 Ni1 . . 121.36(13) ?
    C13 N1 Ni1 . . 120.64(13) ?
    C1 N2 C7 . . 114.41(17) ?
    C13 N3 C7 . . 114.93(17) ?
    C6 N4 C2 . . 117.72(17) ?
    C6 N4 Ni1 . . 127.55(14) ?
    C2 N4 Ni1 . . 114.53(12) ?
    C12 N5 C8 . . 116.3(2) ?
    C18 N6 C14 . . 117.79(17) ?
    C18 N6 Ni1 . . 128.22(13) ?
    C14 N6 Ni1 . . 113.93(12) ?
    N1 C1 N2 . . 123.94(18) ?
    N1 C1 C2 . . 113.45(17) ?
    N2 C1 C2 . . 122.61(17) ?
    N4 C2 C3 . . 122.83(19) ?
    N4 C2 C1 . . 113.64(16) ?
    C3 C2 C1 . . 123.51(18) ?
    C2 C3 C4 . . 118.6(2) ?
    C2 C3 H3 . . 120.7 ?
    C4 C3 H3 . . 120.7 ?
    C5 C4 C3 . . 118.8(2) ?
    C5 C4 H4 . . 120.6 ?
    C3 C4 H4 . . 120.6 ?
    C4 C5 C6 . . 119.6(2) ?
    C4 C5 H5 . . 120.2 ?
    C6 C5 H5 . . 120.2 ?
    N4 C6 C5 . . 122.3(2) ?
    N4 C6 H6 . . 118.8 ?
    C5 C6 H6 . . 118.8 ?
    N2 C7 N3 . . 125.40(18) ?
    N2 C7 C8 . . 118.76(18) ?
    N3 C7 C8 . . 115.81(18) ?
    N5 C8 C9 . . 123.76(19) ?
    N5 C8 C7 . . 115.95(18) ?
    C9 C8 C7 . . 120.27(19) ?
    C8 C9 C10 . . 118.3(2) ?
    C8 C9 H9 . . 120.9 ?
    C10 C9 H9 . . 120.9 ?
    C11 C10 C9 . . 118.7(2) ?
    C11 C10 H10 . . 120.7 ?
    C9 C10 H10 . . 120.7 ?
    C10 C11 C12 . . 119.2(2) ?
    C10 C11 H11 . . 120.4 ?
    C12 C11 H11 . . 120.4 ?
    N5 C12 C11 . . 123.8(2) ?
    N5 C12 H12 . . 118.1 ?
    C11 C12 H12 . . 118.1 ?
    N3 C13 N1 . . 123.33(18) ?
    N3 C13 C14 . . 122.80(17) ?
    N1 C13 C14 . . 113.86(16) ?
    N6 C14 C15 . . 123.07(18) ?
    N6 C14 C13 . . 113.96(16) ?
    C15 C14 C13 . . 122.96(18) ?
    C14 C15 C16 . . 118.22(19) ?
    C14 C15 H15 . . 120.9 ?
    C16 C15 H15 . . 120.9 ?
    C17 C16 C15 . . 119.33(19) ?
    C17 C16 H16 . . 120.3 ?
    C15 C16 H16 . . 120.3 ?
    C16 C17 C18 . . 119.0(2) ?
    C16 C17 H17 . . 120.5 ?
    C18 C17 H17 . . 120.5 ?
    N6 C18 C17 . . 122.54(19) ?
    N6 C18 H18 . . 118.7 ?
    C17 C18 H18 . . 118.7 ?
loop_
    _geom_torsion_atom_site_label_1
    _geom_torsion_atom_site_label_2
    _geom_torsion_atom_site_label_3
    _geom_torsion_atom_site_label_4
    _geom_torsion_site_symmetry_1
    _geom_torsion_site_symmetry_2
    _geom_torsion_site_symmetry_3
    _geom_torsion_site_symmetry_4
    _geom_torsion
    _geom_torsion_publ_flag
    C13 N1 C1 N2 . . . . -1.8(3) ?
    Ni1 N1 C1 N2 . . . . -177.77(14) ?
    C13 N1 C1 C2 . . . . 178.24(16) ?
    Ni1 N1 C1 C2 . . . . 2.3(2) ?
    C7 N2 C1 N1 . . . . -1.2(3) ?
    C7 N2 C1 C2 . . . . 178.72(17) ?
    C6 N4 C2 C3 . . . . -4.1(3) ?
    Ni1 N4 C2 C3 . . . . -179.45(15) ?
    C6 N4 C2 C1 . . . . 174.13(17) ?
    Ni1 N4 C2 C1 . . . . -1.2(2) ?
    N1 C1 C2 N4 . . . . -0.6(2) ?
    N2 C1 C2 N4 . . . . 179.51(17) ?
    N1 C1 C2 C3 . . . . 177.70(18) ?
    N2 C1 C2 C3 . . . . -2.2(3) ?
    N4 C2 C3 C4 . . . . 3.0(3) ?
    C1 C2 C3 C4 . . . . -175.10(19) ?
    C2 C3 C4 C5 . . . . 0.6(3) ?
    C3 C4 C5 C6 . . . . -2.9(3) ?
    C2 N4 C6 C5 . . . . 1.7(3) ?
    Ni1 N4 C6 C5 . . . . 176.33(16) ?
    C4 C5 C6 N4 . . . . 1.8(3) ?
    C1 N2 C7 N3 . . . . 3.0(3) ?
    C1 N2 C7 C8 . . . . -179.11(17) ?
    C13 N3 C7 N2 . . . . -1.5(3) ?
    C13 N3 C7 C8 . . . . -179.46(17) ?
    C12 N5 C8 C9 . . . . 0.3(3) ?
    C12 N5 C8 C7 . . . . -177.95(19) ?
    N2 C7 C8 N5 . . . . -6.8(3) ?
    N3 C7 C8 N5 . . . . 171.38(17) ?
    N2 C7 C8 C9 . . . . 174.92(19) ?
    N3 C7 C8 C9 . . . . -6.9(3) ?
    N5 C8 C9 C10 . . . . 0.2(3) ?
    C7 C8 C9 C10 . . . . 178.34(18) ?
    C8 C9 C10 C11 . . . . -0.6(3) ?
    C9 C10 C11 C12 . . . . 0.5(3) ?
    C8 N5 C12 C11 . . . . -0.4(3) ?
    C10 C11 C12 N5 . . . . 0.0(4) ?
    C7 N3 C13 N1 . . . . -1.9(3) ?
    C7 N3 C13 C14 . . . . 176.77(17) ?
    C1 N1 C13 N3 . . . . 3.5(3) ?
    Ni1 N1 C13 N3 . . . . 179.50(14) ?
    C1 N1 C13 C14 . . . . -175.29(16) ?
    Ni1 N1 C13 C14 . . . . 0.7(2) ?
    C18 N6 C14 C15 . . . . 2.1(3) ?
    Ni1 N6 C14 C15 . . . . -175.50(15) ?
    C18 N6 C14 C13 . . . . -179.03(16) ?
    Ni1 N6 C14 C13 . . . . 3.4(2) ?
    N3 C13 C14 N6 . . . . 178.41(17) ?
    N1 C13 C14 N6 . . . . -2.8(2) ?
    N3 C13 C14 C15 . . . . -2.7(3) ?
    N1 C13 C14 C15 . . . . 176.14(18) ?
    N6 C14 C15 C16 . . . . -0.7(3) ?
    C13 C14 C15 C16 . . . . -179.52(18) ?
    C14 C15 C16 C17 . . . . -1.3(3) ?
    C15 C16 C17 C18 . . . . 1.8(3) ?
    C14 N6 C18 C17 . . . . -1.4(3) ?
    Ni1 N6 C18 C17 . . . . 175.71(15) ?
    C16 C17 C18 N6 . . . . -0.5(3) ?
loop_
    _geom_hbond_atom_site_label_D
    _geom_hbond_atom_site_label_H
    _geom_hbond_atom_site_label_A
    _geom_hbond_site_symmetry_A
    _geom_hbond_distance_DH
    _geom_hbond_distance_HA
    _geom_hbond_distance_DA
    _geom_hbond_angle_DHA
    C4 H4 Cl2 4_566 0.94 2.76 3.605(2) 150.0
    C15 H15 Cl2 4_576 0.94 2.57 3.471(2) 162.0
_shelx_space_group_comment
;
The symmetry employed for this shelxl refinement is uniquely defined
by the following loop, which should always be used as a source of
symmetry information in preference to the above space-group names.
They are only intended as comments.
;
_shelx_estimated_absorpt_T_min     0.718
_shelx_estimated_absorpt_T_max     0.837
_shelx_hkl_file
;
   0   0   2   10.50    0.27
   0   0   2    9.88    0.29
   0   0   2   10.29    0.25
   0   0  -2   10.32    0.25
   0   0  -2   10.20    0.29
   0   0  -2    9.93    0.27
   0   0  -2   10.21    0.29
   0   0  -3   -0.02    0.03
   0   0  -3    0.01    0.05
   0   0   3   -0.03    0.03
   0   0  -3   -0.02    0.03
   0   0   3    0.00    0.03
   0   0  -3    0.00    0.03
   0   0   3   -0.07    0.04
   0   0   4    3.68    0.11
   0   0   4    3.64    0.15
   0   0   4    3.47    0.17
   0   0  -4    3.36    0.20
   0   0  -4    3.55    0.15
   0   0   4    3.78    0.21
   0   0  -4    3.31    0.20
   0   0  -4    3.71    0.18
   0   0   5    0.06    0.06
   0   0   5    0.01    0.09
   0   0   5    0.02    0.03
   0   0   5    0.02    0.05
   0   0  -5    0.03    0.08
   0   0  -5   -0.06    0.05
   0   0  -5    0.07    0.08
   0   0  -5    0.02    0.05
   0   0   6    0.87    0.13
   0   0   6    0.73    0.15
   0   0  -6    0.85    0.12
   0   0   6    0.70    0.10
   0   0  -6    0.83    0.13
   0   0   6    0.83    0.06
   0   0  -6    0.69    0.14
   0   0  -6    0.72    0.15
   0   0   7    0.07    0.03
   0   0  -7    0.07    0.07
   0   0   7   -0.08    0.12
   0   0  -7    0.02    0.10
   0   0   7    0.01    0.06
   0   0  -7    0.18    0.11
   0   0  -7    0.03    0.11
   0   0   7    0.05    0.08
   0   0   8    2.01    0.21
   0   0  -8    2.37    0.26
   0   0   8    1.71    0.18
   0   0  -8    1.93    0.19
   0   0  -8    1.46    0.24
   0   0  -8    2.48    0.31
   0   0  -9    0.03    0.19
   0   0   9   -0.14    0.18
   0   0  -9   -0.12    0.16
   0   0   9   -0.06    0.18
   0   0  -9    0.03    0.11
   0   0   9    0.07    0.12
   0   0 -10   17.21    0.56
   0   0  10   17.28    0.78
   0   0 -10   17.26    0.80
   0   0  10   16.55    0.64
   0   0  10   17.53    0.79
   0   0 -10   17.81    0.79
   0   0  11    0.29    0.19
   0   0  11   -0.08    0.28
   0   0 -11   -0.37    0.26
   0   0 -11   -0.04    0.14
   0   0 -11    0.10    0.25
   0   0  11   -0.17    0.26
   0   0  12    6.47    0.75
   0   0 -12    5.05    0.62
   0   0 -12    5.17    0.58
   0   0 -12    5.36    0.66
   0   0 -12    6.81    0.66
   0   0  12    5.57    0.45
   0   0  13    0.07    0.28
   0   0 -13    0.57    0.42
   0   0 -13   -0.98    0.39
   0   0  13   -0.21    0.44
   0   0  13    0.28    0.47
   0   0 -13   -0.68    0.45
   0   0 -13    0.30    0.44
   0   1  -1   66.52    1.36
   0   1   1   62.15    1.35
   0   1  -1   67.33    1.35
   0   1   1   62.20    1.34
   0  -1   1   59.72    1.35
   0  -1  -1   68.32    1.32
   0  -1  -1   65.56    1.35
   0  -1   1   64.44    1.34
   0  -1  -1   66.25    1.33
   0  -1   1   68.41    1.34
   0  -1   1   65.97    1.32
   0   1  -2    0.10    0.03
   0   1  -2    0.06    0.05
   0   1  -2    0.10    0.04
   0   1   2    0.05    0.04
   0   1   2    0.13    0.04
   0   1  -2    0.14    0.04
   0   1   2    0.09    0.05
   0  -1  -2    0.06    0.03
   0  -1  -2    0.09    0.03
   0  -1  -2    0.10    0.04
   0  -1   2    0.14    0.05
   0  -1   2    0.09    0.04
   0  -1   2    0.13    0.04
   0  -1   2    0.12    0.02
   0  -1   2    0.11    0.03
   0   1  -3   14.13    0.42
   0   1  -3   14.19    0.43
   0   1   3   15.85    0.41
   0   1  -3   15.33    0.39
   0   1  -3   14.95    0.38
   0   1   3   15.28    0.37
   0  -1  -3   14.72    0.38
   0  -1  -3   15.09    0.41
   0  -1   3   15.40    0.37
   0  -1   3   15.12    0.42
   0  -1  -3   15.24    0.44
   0  -1   3   14.73    0.38
   0  -1   3   13.81    0.43
   0   1   4    4.56    0.21
   0   1  -4    4.67    0.23
   0   1   4    4.83    0.17
   0   1   4    4.79    0.24
   0   1  -4    4.71    0.24
   0   1  -4    4.57    0.20
   0   1  -4    4.54    0.18
   0   1   4    4.60    0.18
   0  -1  -4    4.59    0.24
   0  -1  -4    4.66    0.19
   0  -1   4    4.70    0.18
   0  -1  -4    4.76    0.22
   0  -1   4    4.80    0.19
   0  -1   4    4.67    0.24
   0   1  -5    8.63    0.37
   0   1  -5    8.38    0.31
   0   1   5    8.44    0.32
   0   1   5    8.37    0.25
   0   1  -5    8.69    0.36
   0   1  -5    8.70    0.29
   0  -1  -5    8.59    0.34
   0  -1   5    6.94    0.26
   0  -1   5    8.51    0.37
   0  -1   5    8.34    0.36
   0  -1  -5    8.22    0.36
   0  -1  -5    7.99    0.36
   0  -1   5    8.82    0.30
   0  -1  -5    8.54    0.28
   0   1   6    0.40    0.13
   0   1  -6    0.50    0.13
   0   1  -6    0.59    0.14
   0   1  -6    0.40    0.09
   0   1   6    0.56    0.11
   0   1  -6    0.50    0.11
   0   1   6    0.44    0.07
   0  -1   6    0.45    0.13
   0  -1   6    0.42    0.09
   0  -1   6    0.44    0.08
   0  -1  -6    0.44    0.08
   0  -1  -6    0.55    0.13
   0  -1  -6    0.66    0.15
   0  -1  -6    0.41    0.15
   0   1   7    0.65    0.16
   0   1  -7    0.56    0.14
   0   1  -7    0.35    0.12
   0   1  -7    0.32    0.14
   0   1   7    0.50    0.07
   0   1   7    0.55    0.13
   0   1   7    0.58    0.16
   0   1  -7    0.45    0.10
   0  -1   7    0.42    0.11
   0  -1   7    0.40    0.16
   0  -1  -7    0.37    0.16
   0  -1  -7    0.37    0.13
   0  -1  -7    0.43    0.14
   0  -1  -7    0.62    0.11
   0  -1   7    0.42    0.09
   0   1  -8    0.27    0.17
   0   1  -8    0.19    0.12
   0   1  -8    0.17    0.14
   0   1   8    0.11    0.15
   0   1  -8    0.05    0.10
   0   1   8    0.21    0.11
   0   1   8    0.03    0.05
   0   1   8    0.00    0.14
   0  -1  -8    0.07    0.14
   0  -1   8    0.21    0.17
   0  -1  -8   -0.04    0.13
   0  -1   8    0.03    0.08
   0  -1  -8    0.18    0.10
   0  -1  -8    0.28    0.17
   0  -1   8    0.10    0.10
   0   1  -9   10.02    0.39
   0   1  -9   10.00    0.55
   0   1  -9   11.12    0.59
   0   1   9    9.62    0.28
   0   1  -9    9.07    0.56
   0   1   9   10.06    0.46
   0   1   9    9.85    0.54
   0   1   9    9.38    0.55
   0  -1   9    9.83    0.44
   0  -1   9    9.73    0.57
   0  -1   9    9.39    0.36
   0  -1  -9    9.83    0.39
   0  -1  -9   10.27    0.57
   0  -1  -9   10.00    0.56
   0   1 -10    1.93    0.35
   0   1 -10    3.41    0.43
   0   1  10    2.24    0.30
   0   1  10    3.39    0.41
   0   1  10    2.21    0.37
   0  -1 -10    2.05    0.27
   0  -1 -10    2.31    0.34
   0  -1 -10    2.18    0.36
   0  -1  10    2.71    0.29
   0   1 -11   20.14    0.94
   0   1 -11   18.56    0.81
   0   1  11   19.23    1.03
   0   1 -11   18.86    0.94
   0   1  11   18.31    0.73
   0   1 -11   19.40    0.87
   0  -1  11   18.76    0.71
   0  -1 -11   18.74    0.90
   0  -1 -11   19.34    0.93
   0  -1 -11   19.11    0.62
   0  -1  11   18.78    0.89
   0  -1  11   19.94    1.13
   0   1 -12   -0.61    0.27
   0   1 -12    0.51    0.35
   0   1 -12    0.17    0.32
   0   1 -12   -0.84    0.39
   0   1  12   -0.67    0.34
   0   1  12    0.18    0.23
   0  -1 -12   -0.37    0.30
   0  -1  12    0.32    0.38
   0  -1 -12   -0.79    0.31
   0  -1 -12    0.19    0.18
   0  -1  12   -0.14    0.21
   0  -1 -12   -0.25    0.35
   0   1 -13    0.98    0.49
   0   1  13   -0.39    0.47
   0   1  13    0.86    0.45
   0   1  13    1.17    0.31
   0   1 -13    0.08    0.47
   0   1 -13    1.10    0.47
   0   1 -13    0.96    0.40
   0  -1 -13    0.31    0.48
   0  -1 -13    0.76    0.45
   0  -1  13    0.93    0.27
   0  -1 -13    1.24    0.46
   0  -1 -13    1.06    0.44
   0  -1  13    0.47    0.46
   0  -1  13    1.63    0.52
   0   2   0   80.52    1.65
   0   2   0   79.46    1.64
   0   2   0   78.70    1.64
   0   2   0   81.14    1.64
   0  -2   0   80.09    1.66
   0  -2   0   79.98    1.65
   0   2   1    5.17    0.18
   0   2  -1    5.30    0.20
   0   2   1    5.47    0.18
   0   2  -1    5.40    0.16
   0   2  -1    5.28    0.15
   0   2  -1    5.22    0.16
   0   2   1    5.45    0.18
   0  -2   1    5.45    0.15
   0  -2   1    5.18    0.16
   0  -2  -1    5.53    0.18
   0  -2   1    5.04    0.20
   0  -2   1    5.54    0.17
   0   2  -2   47.66    1.08
   0   2   2   47.46    1.07
   0   2  -2   47.56    1.00
   0   2  -2   48.41    1.10
   0   2  -2   48.40    0.99
   0   2   2   47.50    1.04
   0   2  -2   48.49    1.04
   0   2   2   46.37    1.04
   0   2   2   48.12    0.99
   0  -2  -2   47.91    0.99
   0  -2   2   48.77    0.99
   0  -2  -2   46.38    1.05
   0  -2   2   49.06    1.11
   0  -2  -2   51.17    1.08
   0  -2   2   49.25    1.00
   0  -2   2   44.51    1.08
   0  -2   2   45.78    1.03
   0   2  -3    0.26    0.06
   0   2   3    0.27    0.05
   0   2  -3    0.30    0.07
   0   2   3    0.22    0.07
   0   2  -3    0.28    0.04
   0   2  -3    0.27    0.09
   0   2  -3    0.25    0.05
   0   2   3    0.34    0.07
   0   2   3    0.25    0.06
   0  -2   3    0.28    0.06
   0  -2   3    0.31    0.05
   0  -2  -3    0.31    0.07
   0  -2   3    0.21    0.06
   0  -2  -3    0.29    0.07
   0  -2   3    0.21    0.08
   0  -2  -3    0.23    0.05
   0   2  -4    1.68    0.15
   0   2  -4    1.67    0.12
   0   2  -4    1.64    0.17
   0   2   4    1.70    0.13
   0   2  -4    1.78    0.19
   0   2   4    1.67    0.12
   0   2   4    1.81    0.14
   0   2   4    1.89    0.17
   0  -2   4    1.63    0.11
   0  -2   4    1.73    0.17
   0  -2  -4    1.64    0.15
   0  -2  -4    1.56    0.12
   0  -2   4    1.59    0.15
   0  -2   4    1.65    0.13
   0  -2  -4    1.67    0.16
   0   2   5    7.71    0.31
   0   2  -5    7.94    0.30
   0   2   5    8.11    0.27
   0   2  -5    7.92    0.34
   0   2  -5    7.90    0.41
   0   2   5    7.85    0.37
   0   2  -5    7.68    0.36
   0  -2   5    7.86    0.37
   0  -2  -5    7.95    0.36
   0  -2  -5    8.00    0.29
   0  -2   5    7.85    0.28
   0  -2  -5    8.02    0.34
   0  -2   5    7.58    0.28
   0  -2   5    7.76    0.33
   0   2   6    3.33    0.24
   0   2  -6    3.16    0.27
   0   2  -6    3.35    0.24
   0   2   6    3.35    0.28
   0   2  -6    3.36    0.21
   0   2   6    3.20    0.17
   0   2   6    3.11    0.22
   0  -2   6    3.51    0.19
   0  -2  -6    3.52    0.26
   0  -2  -6    3.10    0.27
   0  -2   6    3.53    0.29
   0  -2  -6    3.28    0.19
   0  -2   6    3.39    0.19
   0  -2   6    3.47    0.27
   0   2  -7    0.42    0.13
   0   2   7    0.54    0.09
   0   2  -7    0.21    0.11
   0   2   7    0.58    0.14
   0   2  -7    0.48    0.17
   0   2   7    0.30    0.14
   0   2   7    0.38    0.12
   0   2  -7    0.32    0.18
   0  -2  -7    0.19    0.12
   0  -2  -7    0.19    0.13
   0  -2  -7    0.31    0.10
   0  -2   7    0.56    0.16
   0  -2   7    0.32    0.10
   0  -2   7    0.49    0.16
   0  -2   7    0.44    0.10
   0  -2  -7    0.21    0.16
   0   2  -8    5.10    0.47
   0   2  -8    5.62    0.42
   0   2  -8    5.41    0.34
   0   2   8    5.30    0.23
   0   2  -8    5.43    0.37
   0   2   8    5.13    0.34
   0   2   8    5.72    0.43
   0   2   8    5.04    0.32
   0  -2  -8    5.55    0.29
   0  -2   8    5.35    0.26
   0  -2   8    5.16    0.39
   0  -2   8    4.82    0.29
   0  -2  -8    5.14    0.40
   0  -2  -8    5.23    0.40
   0  -2  -8    5.01    0.36
   0   2  -9    2.01    0.33
   0   2   9    1.37    0.28
   0   2  -9    1.90    0.30
   0   2   9    1.43    0.15
   0   2   9    1.33    0.24
   0   2   9    1.77    0.24
   0   2  -9    1.30    0.25
   0   2  -9    1.72    0.25
   0  -2  -9    1.74    0.23
   0  -2   9    1.68    0.29
   0  -2  -9    1.82    0.30
   0  -2  -9    1.72    0.26
   0  -2   9    1.21    0.18
   0  -2  -9    1.66    0.28
   0  -2   9    1.79    0.19
   0   2  10    9.91    0.51
   0   2 -10   10.30    0.62
   0   2 -10   11.14    0.65
   0   2 -10   11.59    0.72
   0   2  10    9.65    0.64
   0   2  10   10.72    0.59
   0   2  10    9.75    0.33
   0  -2 -10   10.33    0.64
   0  -2 -10   10.63    0.45
   0  -2  10    9.68    0.61
   0  -2 -10   10.86    0.63
   0  -2  10   10.29    0.39
   0  -2  10   10.60    0.48
   0   2  11    0.38    0.30
   0   2  11    0.42    0.26
   0   2 -11   -0.16    0.60
   0   2 -11    0.31    0.25
   0   2 -11    0.15    0.27
   0   2  11    0.49    0.18
   0   2 -11    0.52    0.29
   0  -2 -11    0.54    0.18
   0  -2 -11    0.06    0.28
   0  -2 -11    0.02    0.29
   0  -2  11    0.44    0.18
   0  -2 -11   -0.11    0.27
   0   2  12    4.12    0.61
   0   2  12    3.97    0.57
   0   2 -12    3.16    0.54
   0   2 -12    2.91    0.52
   0   2 -12    2.46    0.39
   0   2 -12    4.59    0.54
   0   2  12    3.05    0.43
   0  -2 -12    3.63    0.54
   0  -2  12    4.43    0.40
   0  -2 -12    3.32    0.50
   0  -2 -12    2.56    0.36
   0  -2 -12    3.55    0.55
   0  -2  12    2.94    0.49
   0  -2  12    3.23    0.55
   0   3   0   -0.01    0.04
   0   3   0    0.05    0.04
   0   3   0   -0.01    0.03
   0   3   0    0.00    0.03
   0   3   0    0.00    0.01
   0  -3   0   -0.01    0.04
   0  -3   0    0.03    0.03
   0  -3   0    0.00    0.03
   0   3  -1  126.14    2.56
   0   3  -1  126.95    2.62
   0   3  -1  127.85    2.62
   0   3   1  122.09    2.57
   0   3   1  130.40    2.60
   0   3   1  126.70    2.57
   0   3  -1  126.45    2.57
   0  -3   1  126.07    2.62
   0  -3  -1  124.38    2.56
   0  -3   1  122.76    2.54
   0  -3   1  127.22    2.56
   0  -3   1  125.20    2.57
   0   3   2    2.08    0.14
   0   3  -2    2.12    0.10
   0   3   2    2.24    0.13
   0   3  -2    2.14    0.16
   0   3  -2    2.16    0.12
   0   3   2    2.11    0.14
   0   3  -2    1.98    0.11
   0  -3  -2    2.25    0.09
   0  -3  -2    2.01    0.14
   0  -3   2    2.22    0.17
   0  -3   2    1.92    0.15
   0  -3  -2    2.12    0.13
   0  -3   2    2.06    0.10
   0  -3   2    2.13    0.13
   0   3  -3    7.24    0.21
   0   3  -3    6.62    0.30
   0   3   3    7.42    0.28
   0   3   3    7.22    0.30
   0   3  -3    7.38    0.33
   0   3  -3    7.05    0.26
   0   3   3    7.18    0.21
   0   3   3    7.52    0.27
   0   3  -3    7.15    0.23
   0  -3   3    6.97    0.22
   0  -3  -3    7.56    0.28
   0  -3  -3    7.39    0.22
   0  -3   3    6.86    0.31
   0  -3  -3    7.45    0.30
   0  -3   3    7.07    0.27
   0   3  -4    5.38    0.25
   0   3  -4    5.03    0.20
   0   3   4    5.21    0.25
   0   3  -4    5.33    0.29
   0   3   4    5.27    0.23
   0   3   4    5.15    0.20
   0   3  -4    5.15    0.31
   0   3   4    5.53    0.28
   0   3  -4    5.54    0.16
   0  -3  -4    5.07    0.28
   0  -3  -4    5.10    0.24
   0  -3   4    5.53    0.25
   0  -3  -4    5.20    0.26
   0  -3   4    5.28    0.30
   0  -3   4    5.29    0.24
   0  -3   4    5.36    0.20
   0   3  -5    3.06    0.21
   0   3  -5    2.79    0.17
   0   3  -5    2.90    0.25
   0   3   5    2.92    0.18
   0   3   5    2.68    0.23
   0   3  -5    2.98    0.28
   0   3   5    3.11    0.21
   0   3   5    3.00    0.19
   0  -3   5    3.00    0.26
   0  -3   5    2.98    0.16
   0  -3  -5    3.01    0.24
   0  -3   5    3.07    0.19
   0  -3  -5    2.91    0.19
   0  -3   5    2.89    0.22
   0  -3  -5    2.83    0.22
   0   3   6    0.04    0.08
   0   3  -6    0.09    0.12
   0   3  -6    0.07    0.09
   0   3   6    0.15    0.11
   0   3   6   -0.10    0.06
   0   3   6    0.03    0.09
   0   3  -6   -0.03    0.12
   0   3  -6   -0.03    0.07
   0  -3   6   -0.03    0.08
   0  -3   6    0.01    0.06
   0  -3  -6   -0.10    0.10
   0  -3  -6    0.01    0.07
   0  -3   6    0.12    0.11
   0  -3   6   -0.17    0.12
   0  -3  -6   -0.03    0.11
   0   3  -7    0.64    0.17
   0   3   7    0.58    0.11
   0   3  -7    0.74    0.18
   0   3  -7    0.65    0.22
   0   3   7    0.62    0.14
   0   3   7    0.71    0.19
   0   3   7    0.52    0.13
   0   3  -7    0.72    0.14
   0  -3  -7    0.43    0.18
   0  -3   7    0.59    0.11
   0  -3  -7    0.53    0.12
   0  -3   7    0.53    0.12
   0  -3   7    0.67    0.18
   0  -3  -7    0.52    0.16
   0  -3   7    0.69    0.18
   0   3  -8   -0.02    0.11
   0   3   8   -0.01    0.13
   0   3   8    0.13    0.09
   0   3   8   -0.06    0.12
   0   3  -8   -0.07    0.17
   0   3  -8    0.04    0.14
   0   3   8    0.29    0.20
   0   3  -8   -0.35    0.17
   0  -3  -8   -0.18    0.15
   0  -3  -8   -0.20    0.16
   0  -3   8   -0.03    0.17
   0  -3   8    0.13    0.10
   0  -3  -8    0.14    0.18
   0  -3   8    0.01    0.15
   0  -3   8    0.12    0.10
   0  -3  -8    0.03    0.10
   0   3   9    0.41    0.22
   0   3  -9    0.29    0.19
   0   3   9    0.14    0.10
   0   3   9    0.03    0.16
   0   3   9    0.15    0.15
   0   3  -9   -0.16    0.18
   0   3  -9    0.40    0.25
   0   3  -9    0.19    0.16
   0  -3   9    0.03    0.11
   0  -3  -9    0.14    0.19
   0  -3  -9    0.32    0.18
   0  -3  -9    0.08    0.20
   0  -3   9    0.19    0.11
   0  -3  -9    0.16    0.12
   0  -3   9    0.07    0.20
   0   3  10    0.16    0.10
   0   3  10    0.32    0.21
   0   3 -10   -0.15    0.23
   0   3 -10    0.02    0.28
   0   3 -10    0.41    0.23
   0   3  10   -0.03    0.18
   0  -3  10    0.27    0.13
   0  -3 -10    0.45    0.17
   0  -3 -10   -0.09    0.23
   0  -3 -10    0.28    0.25
   0  -3  10    0.33    0.15
   0  -3  10    0.31    0.26
   0  -3 -10    0.37    0.26
   0   3 -11   12.56    0.67
   0   3 -11   13.36    0.85
   0   3  11   13.46    0.67
   0   3  11   13.20    0.64
   0   3  11   11.54    0.76
   0   3 -11   14.51    0.83
   0   3  11   12.98    0.43
   0   3 -11   13.41    0.74
   0  -3 -11   13.57    0.78
   0  -3  11   12.73    0.56
   0  -3 -11   12.26    0.55
   0  -3 -11   13.89    0.80
   0  -3  11   13.14    0.79
   0  -3  11   12.73    0.45
   0  -3 -11   13.15    0.75
   0   3 -12    0.39    0.39
   0   3  12    1.09    0.42
   0   3  12    1.14    0.27
   0   3 -12    0.89    0.36
   0   3 -12    0.80    0.38
   0   3 -12    0.31    0.39
   0  -3  12    0.45    0.20
   0  -3 -12    1.13    0.24
   0  -3  12    0.49    0.38
   0  -3 -12    0.59    0.36
   0  -3 -12    1.28    0.42
   0  -3 -12    0.29    0.40
   0  -3  12    1.15    0.47
   0   4   0  140.29    2.87
   0   4   0  140.02    2.91
   0   4   0  146.97    2.87
   0   4   0  142.92    2.92
   0   4   0  144.31    2.88
   0  -4   0  141.81    2.93
   0  -4   0  133.99    2.86
   0  -4   0  139.18    2.88
   0   4  -1    0.28    0.06
   0   4  -1    0.26    0.05
   0   4   1    0.27    0.06
   0   4   1    0.26    0.06
   0   4   1    0.27    0.07
   0   4  -1    0.26    0.07
   0   4  -1    0.25    0.05
   0  -4   1    0.20    0.05
   0  -4   1    0.23    0.05
   0  -4   1    0.31    0.08
   0  -4  -1    0.28    0.06
   0  -4   1    0.25    0.03
   0  -4  -1    0.22    0.06
   0  -4  -1    0.28    0.06
   0   4  -2   26.42    0.61
   0   4  -2   26.39    0.73
   0   4  -2   26.36    0.64
   0   4   2   27.43    0.68
   0   4   2   25.50    0.69
   0   4  -2   26.87    0.63
   0   4   2   28.30    0.70
   0  -4   2   26.25    0.65
   0  -4  -2   26.72    0.70
   0  -4   2   25.93    0.73
   0  -4   2   26.03    0.74
   0  -4   2   25.93    0.62
   0  -4  -2   26.56    0.67
   0   4  -3    0.01    0.03
   0   4  -3    0.07    0.08
   0   4   3    0.02    0.06
   0   4  -3    0.02    0.04
   0   4   3    0.03    0.06
   0   4  -3    0.04    0.05
   0   4   3    0.03    0.07
   0  -4  -3    0.02    0.03
   0  -4   3    0.06    0.09
   0  -4  -3   -0.01    0.07
   0  -4   3    0.00    0.06
   0  -4  -3    0.07    0.06
   0  -4   3    0.05    0.04
   0  -4   3    0.03    0.08
   0   4  -4    2.59    0.23
   0   4  -4    2.73    0.13
   0   4  -4    2.58    0.14
   0   4   4    2.74    0.19
   0   4  -4    2.44    0.18
   0   4   4    2.76    0.22
   0   4   4    2.80    0.20
   0   4  -4    3.03    0.25
   0   4   4    2.69    0.13
   0  -4   4    2.87    0.20
   0  -4   4    1.91    0.23
   0  -4  -4    2.73    0.20
   0  -4   4    2.78    0.19
   0  -4   4    2.53    0.14
   0   4  -5    0.14    0.09
   0   4  -5    0.15    0.13
   0   4   5    0.19    0.09
   0   4  -5    0.15    0.09
   0   4   5    0.21    0.07
   0   4   5    0.21    0.11
   0   4  -5    0.17    0.07
   0   4   5    0.18    0.09
   0  -4   5    0.26    0.10
   0  -4  -5    0.22    0.09
   0  -4  -5    0.19    0.10
   0  -4  -5    0.17    0.11
   0  -4   5    0.20    0.10
   0  -4   5    0.23    0.11
   0  -4   5    0.15    0.06
   0   4  -6    6.19    0.42
   0   4  -6    5.56    0.27
   0   4   6    5.73    0.32
   0   4   6    5.65    0.28
   0   4  -6    5.59    0.31
   0   4  -6    5.33    0.36
   0   4   6    6.16    0.38
   0   4   6    5.60    0.26
   0  -4   6    5.83    0.33
   0  -4   6    6.01    0.26
   0  -4   6    5.70    0.29
   0  -4   6    5.60    0.38
   0  -4  -6    5.93    0.34
   0  -4  -6    6.02    0.37
   0  -4  -6    5.77    0.30
   0   4  -7    1.38    0.26
   0   4  -7    1.44    0.20
   0   4   7    0.95    0.21
   0   4  -7    1.21    0.16
   0   4   7    1.11    0.17
   0   4   7    1.25    0.19
   0   4   7    1.40    0.18
   0   4  -7    1.12    0.26
   0  -4  -7    1.33    0.19
   0  -4   7    1.13    0.20
   0  -4   7    1.72    0.17
   0  -4  -7    1.43    0.25
   0  -4   7    1.47    0.26
   0  -4  -7    1.34    0.23
   0  -4   7    1.40    0.18
   0   4   8   11.13    0.43
   0   4  -8   10.15    0.63
   0   4  -8   10.75    0.51
   0   4   8   10.10    0.44
   0   4   8   10.96    0.58
   0   4   8   10.70    0.50
   0   4  -8   11.09    0.59
   0   4  -8   10.68    0.45
   0  -4   8   11.15    0.43
   0  -4  -8   11.61    0.55
   0  -4  -8   11.23    0.45
   0  -4   8   10.90    0.53
   0  -4   8   11.20    0.42
   0  -4  -8   10.72    0.59
   0  -4   8   10.52    0.60
   0   4  -9    0.26    0.24
   0   4   9    0.33    0.16
   0   4   9    0.63    0.23
   0   4  -9    0.43    0.26
   0   4   9    0.37    0.13
   0   4  -9    0.63    0.22
   0   4  -9    0.23    0.17
   0   4   9    0.30    0.26
   0  -4   9    0.07    0.25
   0  -4   9    0.42    0.14
   0  -4  -9    0.51    0.25
   0  -4  -9    0.30    0.21
   0  -4   9    0.38    0.20
   0  -4  -9    0.20    0.19
   0  -4   9    0.25    0.14
   0  -4  -9    0.31    0.15
   0   4 -10   13.82    0.77
   0   4  10   13.75    0.64
   0   4 -10   14.55    0.70
   0   4  10   13.08    0.59
   0   4 -10   13.89    1.19
   0   4  10   12.99    0.74
   0   4  10   12.51    0.48
   0  -4  10   13.40    0.49
   0  -4 -10   13.46    0.85
   0  -4 -10   13.59    0.73
   0  -4 -10   14.00    0.71
   0  -4 -10   13.35    0.55
   0  -4  10   13.31    0.53
   0  -4  10   12.68    0.70
   0   4  11    1.17    0.18
   0   4  11    1.07    0.28
   0   4 -11    0.93    0.35
   0   4 -11    0.70    0.26
   0   4  11    0.31    0.29
   0   4  11    0.72    0.35
   0   4 -11    1.30    0.32
   0   4 -11    0.80    0.39
   0  -4 -11    1.22    0.33
   0  -4  11    1.00    0.22
   0  -4 -11    0.51    0.32
   0  -4  11    0.77    0.32
   0  -4  11    0.78    0.18
   0  -4 -11    0.42    0.32
   0  -4 -11    0.87    0.23
   0   4  12    3.96    0.51
   0   4 -12    2.72    0.46
   0   4 -12    2.17    0.42
   0   4 -12    3.39    0.58
   0   4 -12    3.17    0.58
   0   4  12    3.21    0.29
   0   4  12    2.59    0.40
   0   4  12    2.89    0.53
   0  -4  12    3.32    0.59
   0  -4 -12    3.88    0.51
   0  -4  12    2.78    0.29
   0  -4  12    3.72    0.41
   0  -4 -12    3.67    0.54
   0  -4 -12    2.79    0.50
   0  -4 -12    3.03    0.44
   0   5   0    0.06    0.05
   0   5   0    0.05    0.03
   0   5   0    0.03    0.06
   0   5   0    0.03    0.04
   0   5   0    0.02    0.06
   0  -5   0    0.08    0.05
   0  -5   0    0.06    0.05
   0  -5   0   -0.02    0.06
   0   5  -1   83.95    1.86
   0   5  -1   84.30    1.74
   0   5   1   81.31    1.77
   0   5   1   83.51    1.83
   0   5  -1   81.74    1.79
   0   5   1   81.20    1.78
   0   5  -1   82.00    1.72
   0  -5   1   82.52    1.66
   0  -5  -1   81.85    1.77
   0  -5   1   83.09    1.74
   0  -5  -1   81.84    1.80
   0  -5   1   83.76    1.75
   0  -5   1   81.83    1.86
   0  -5  -1   82.55    1.81
   0   5  -2   45.96    1.00
   0   5  -2   45.38    1.14
   0   5   2   46.27    1.09
   0   5  -2   46.09    1.06
   0   5  -2   44.96    1.01
   0   5   2   45.76    1.10
   0   5   2   45.04    1.07
   0  -5  -2   45.19    1.10
   0  -5   2   45.26    1.04
   0  -5   2   43.33    1.15
   0  -5  -2   45.68    1.07
   0  -5  -2   44.26    1.07
   0  -5   2   46.02    0.95
   0  -5   2   44.93    1.01
   0   5  -3   33.35    0.80
   0   5  -3   33.84    0.94
   0   5  -3   33.47    0.80
   0   5  -3   32.82    0.77
   0   5   3   32.91    0.87
   0   5   3   34.20    0.89
   0   5   3   33.06    0.85
   0  -5   3   32.61    0.93
   0  -5  -3   32.65    0.73
   0  -5   3   32.75    0.78
   0  -5   3   32.56    0.95
   0  -5   3   33.86    0.84
   0  -5  -3   34.19    0.86
   0  -5  -3   31.55    0.88
   0   5  -4    5.53    0.33
   0   5   4    5.90    0.30
   0   5   4    5.54    0.30
   0   5  -4    5.78    0.23
   0   5   4    5.55    0.31
   0   5  -4    5.79    0.26
   0   5  -4    5.84    0.23
   0  -5   4    5.38    0.35
   0  -5  -4    5.32    0.31
   0  -5   4    5.73    0.23
   0  -5   4    5.42    0.29
   0  -5  -4    5.95    0.31
   0  -5  -4    5.66    0.20
   0   5   5    0.38    0.11
   0   5  -5    0.43    0.07
   0   5   5    0.49    0.14
   0   5  -5    0.41    0.16
   0   5  -5    0.50    0.09
   0   5  -5    0.41    0.11
   0   5   5    0.41    0.13
   0  -5   5    0.48    0.09
   0  -5   5    0.32    0.12
   0  -5  -5    0.49    0.11
   0  -5  -5    0.37    0.13
   0  -5   5    0.33    0.15
   0  -5  -5    0.42    0.13
   0  -5   5    0.33    0.11
   0   5  -6    0.91    0.22
   0   5  -6    0.56    0.11
   0   5   6    0.60    0.16
   0   5   6    0.55    0.10
   0   5   6    0.60    0.17
   0   5  -6    0.63    0.15
   0   5   6    0.49    0.13
   0   5  -6    0.71    0.19
   0  -5   6    0.68    0.13
   0  -5  -6    0.33    0.12
   0  -5   6    0.44    0.10
   0  -5  -6    0.51    0.15
   0  -5  -6    0.52    0.16
   0  -5   6    0.46    0.18
   0  -5   6    0.46    0.15
   0   5   7    0.17    0.10
   0   5  -7    0.16    0.19
   0   5  -7    0.01    0.09
   0   5  -7    0.20    0.21
   0   5   7   -0.02    0.13
   0   5   7    0.14    0.17
   0   5   7    0.13    0.09
   0   5  -7    0.15    0.14
   0  -5   7    0.14    0.17
   0  -5  -7   -0.09    0.16
   0  -5   7    0.06    0.08
   0  -5   7    0.24    0.13
   0  -5   7    0.04    0.11
   0  -5  -7    0.01    0.14
   0  -5  -7   -0.12    0.11
   0   5  -8    0.21    0.15
   0   5  -8    0.04    0.11
   0   5  -8   -0.06    0.18
   0   5   8    0.16    0.12
   0   5  -8    0.38    0.25
   0   5   8   -0.17    0.14
   0   5   8    0.12    0.11
   0   5   8    0.06    0.19
   0  -5  -8    0.05    0.17
   0  -5   8   -0.06    0.20
   0  -5  -8    0.01    0.19
   0  -5  -8   -0.02    0.12
   0  -5   8   -0.01    0.16
   0  -5   8    0.00    0.13
   0  -5   8   -0.02    0.10
   0   5  -9   12.05    0.52
   0   5  -9   12.11    0.71
   0   5   9   10.21    0.67
   0   5  -9   10.68    0.70
   0   5   9   12.03    0.49
   0   5   9   12.21    0.67
   0   5  -9   12.66    0.60
   0   5   9   11.89    0.49
   0  -5  -9   11.85    0.66
   0  -5   9   11.11    0.69
   0  -5   9   11.82    0.63
   0  -5  -9   11.93    0.53
   0  -5   9    9.84    0.54
   0  -5   9   12.07    0.50
   0  -5  -9   12.00    0.63
   0   5  10   -0.07    0.13
   0   5 -10    0.56    0.28
   0   5  10   -0.01    0.26
   0   5 -10    0.07    0.31
   0   5 -10    0.08    0.19
   0   5 -10   -0.01    0.23
   0   5  10    0.02    0.20
   0   5  10    0.50    0.19
   0  -5 -10   -0.11    0.23
   0  -5  10   -0.31    0.25
   0  -5  10   -0.12    0.15
   0  -5  10   -0.02    0.13
   0  -5 -10   -0.26    0.22
   0  -5 -10    0.07    0.29
   0  -5  10   -0.17    0.30
   0  -5 -10   -0.03    0.18
   0   5 -11    7.99    0.62
   0   5  11    7.83    0.43
   0   5 -11    8.88    0.76
   0   5 -11    8.62    0.72
   0   5  11    6.93    0.70
   0   5  11    8.56    0.58
   0   5  11    8.66    0.53
   0   5 -11    8.21    0.56
   0  -5 -11    6.57    0.67
   0  -5 -11    7.59    0.67
   0  -5  11    7.50    0.45
   0  -5  11    9.00    0.70
   0  -5 -11    8.47    0.73
   0  -5  11    7.63    0.42
   0  -5 -11    8.29    0.50
   0   5 -12    2.09    0.42
   0   5  12    2.40    0.33
   0   5  12    1.02    0.37
   0   5 -12    1.77    0.37
   0   5 -12    1.43    0.47
   0   5 -12    1.34    0.46
   0   5  12    1.73    0.48
   0   5  12    1.45    0.34
   0  -5 -12    1.82    0.47
   0  -5  12    1.10    0.25
   0  -5  12    1.75    0.23
   0  -5 -12    1.76    0.47
   0  -5 -12    1.72    0.32
   0  -5  12    1.82    0.45
   0  -5 -12    1.99    0.49
   0   6   0  113.67    2.42
   0   6   0  115.95    2.50
   0   6   0  116.81    2.42
   0   6   0  112.95    2.50
   0   6   0  115.41    2.32
   0  -6   0  118.00    2.42
   0  -6   0  114.83    2.44
   0  -6   0  116.48    2.53
   0   6   1    3.38    0.20
   0   6  -1    3.19    0.16
   0   6  -1    3.30    0.23
   0   6   1    3.16    0.13
   0   6   1    3.53    0.20
   0   6  -1    3.12    0.17
   0   6  -1    3.68    0.22
   0   6   1    3.14    0.22
   0  -6   1    3.48    0.18
   0  -6  -1    3.36    0.23
   0  -6   1    3.46    0.12
   0  -6  -1    3.27    0.19
   0  -6   1    3.29    0.18
   0  -6   1    3.18    0.25
   0  -6  -1    3.34    0.21
   0   6  -2    5.41    0.22
   0   6  -2    6.03    0.33
   0   6   2    5.93    0.29
   0   6   2    5.76    0.28
   0   6   2    5.83    0.30
   0   6  -2    5.78    0.27
   0   6  -2    5.88    0.24
   0  -6  -2    5.26    0.28
   0  -6   2    5.88    0.18
   0  -6  -2    5.78    0.27
   0  -6   2    5.98    0.36
   0  -6   2    5.96    0.26
   0  -6  -2    5.97    0.30
   0  -6   2    5.60    0.23
   0   6   3    7.71    0.36
   0   6  -3    7.84    0.27
   0   6   3    7.95    0.35
   0   6  -3    7.58    0.29
   0   6  -3    7.67    0.39
   0   6  -3    8.13    0.31
   0   6   3    7.89    0.36
   0  -6   3    7.61    0.32
   0  -6   3    7.68    0.28
   0  -6  -3    7.73    0.24
   0  -6  -3    7.74    0.35
   0  -6   3    7.36    0.40
   0  -6   3    7.70    0.41
   0  -6  -3    7.60    0.36
   0   6   4    0.06    0.09
   0   6  -4    0.13    0.12
   0   6  -4    0.11    0.06
   0   6   4    0.18    0.12
   0   6  -4    0.14    0.07
   0   6  -4    0.12    0.07
   0   6   4    0.12    0.11
   0  -6  -4    0.17    0.06
   0  -6   4    0.19    0.16
   0  -6  -4    0.24    0.11
   0  -6   4    0.30    0.14
   0  -6   4    0.03    0.06
   0  -6  -4    0.15    0.10
   0  -6   4    0.08    0.09
   0   6  -5    0.13    0.07
   0   6  -5    0.34    0.17
   0   6   5    0.49    0.15
   0   6   5    0.28    0.10
   0   6  -5    0.36    0.09
   0   6  -5    0.26    0.10
   0   6   5    0.32    0.13
   0  -6   5    0.19    0.11
   0  -6   5    0.39    0.09
   0  -6  -5    0.33    0.13
   0  -6  -5    0.48    0.14
   0  -6   5    0.34    0.13
   0  -6   5    0.35    0.15
   0   6  -6    0.47    0.13
   0   6   6    0.60    0.17
   0   6  -6    0.44    0.10
   0   6   6    0.37    0.16
   0   6  -6    0.34    0.07
   0   6  -6    0.31    0.19
   0   6   6    0.51    0.13
   0  -6  -6    0.51    0.17
   0  -6  -6    0.23    0.15
   0  -6   6    0.49    0.17
   0  -6   6    0.52    0.15
   0  -6  -6    0.65    0.15
   0  -6   6    0.47    0.15
   0  -6   6    0.46    0.11
   0   6  -7    0.36    0.23
   0   6  -7    0.33    0.11
   0   6  -7    0.65    0.16
   0   6   7    0.48    0.17
   0   6   7    0.29    0.18
   0   6   7    0.56    0.15
   0  -6   7    0.70    0.18
   0  -6   7    0.46    0.17
   0  -6  -7    0.39    0.15
   0  -6   7    0.63    0.22
   0  -6  -7    0.58    0.19
   0  -6  -7    0.59    0.22
   0  -6   7    0.62    0.13
   0   6  -8    0.28    0.23
   0   6  -8    0.23    0.18
   0   6   8    0.49    0.19
   0   6  -8    0.12    0.15
   0   6   8    0.42    0.16
   0   6   8    0.34    0.11
   0   6  -8    0.61    0.28
   0  -6  -8    0.37    0.24
   0  -6   8    0.45    0.13
   0  -6   8    0.26    0.23
   0  -6  -8    0.22    0.16
   0  -6  -8    0.60    0.26
   0  -6   8    0.21    0.15
   0  -6   8    0.30    0.20
   0   6   9    0.83    0.25
   0   6  -9    0.56    0.33
   0   6  -9    1.10    0.25
   0   6   9    1.17    0.18
   0   6   9    0.55    0.26
   0   6  -9    0.63    0.21
   0   6   9    0.99    0.21
   0   6  -9    0.72    0.34
   0  -6   9    1.01    0.22
   0  -6  -9    0.87    0.25
   0  -6   9    0.98    0.19
   0  -6  -9    1.21    0.33
   0  -6   9    1.04    0.26
   0  -6  -9    1.31    0.23
   0   6 -10    5.42    0.66
   0   6  10    6.95    0.65
   0   6 -10    6.38    0.44
   0   6 -10    6.98    0.52
   0   6  10    6.58    0.42
   0   6  10    6.34    0.40
   0   6 -10    5.25    0.63
   0   6  10    6.16    0.51
   0  -6  10    6.22    0.68
   0  -6  10    6.46    0.44
   0  -6  10    6.87    0.40
   0  -6 -10    6.67    0.56
   0  -6  10    7.23    0.59
   0  -6 -10    6.75    0.47
   0  -6 -10    6.36    0.60
   0   6 -11    2.02    0.33
   0   6 -11    1.49    0.47
   0   6 -11    1.14    0.40
   0   6  11    1.71    0.26
   0   6 -11    1.70    0.36
   0   6  11    1.99    0.27
   0   6  11    1.34    0.43
   0   6  11    1.43    0.33
   0  -6  11    1.46    0.26
   0  -6 -11    2.18    0.43
   0  -6  11    1.92    0.28
   0  -6 -11    2.05    0.31
   0  -6 -11    1.29    0.35
   0  -6 -11    1.75    0.44
   0  -6  11    2.03    0.46
   0  -6  11    1.24    0.37
   0   6  12    0.44    0.44
   0   6 -12    0.25    0.35
   0   6  12    1.28    0.32
   0   6 -12    1.36    0.51
   0   6 -12    1.69    0.53
   0   6  12    1.72    0.39
   0   6  12    1.12    0.25
   0   6 -12    1.96    0.37
   0  -6 -12    1.00    0.45
   0  -6 -12    0.51    0.44
   0  -6  12    1.49    0.28
   0  -6 -12    0.75    0.33
   0  -6  12    2.05    0.48
   0  -6  12    1.16    0.25
   0   7   0    0.19    0.10
   0   7   0    0.01    0.08
   0   7   0    0.05    0.03
   0   7   0    0.11    0.07
   0   7   0    0.01    0.06
   0  -7   0    0.21    0.07
   0  -7   0    0.00    0.11
   0  -7   0    0.25    0.08
   0   7  -1   16.62    0.55
   0   7  -1   16.97    0.48
   0   7  -1   15.45    0.48
   0   7   1   16.24    0.41
   0   7   1   16.47    0.52
   0   7  -1   16.98    0.59
   0   7   1   17.00    0.52
   0   7   1   16.98    0.57
   0  -7   1   17.02    0.51
   0  -7   1   16.78    0.49
   0  -7  -1   16.87    0.58
   0  -7  -1   16.40    0.51
   0  -7   1   16.38    0.60
   0  -7  -1   17.08    0.55
   0   7  -2    6.89    0.37
   0   7   2    7.03    0.33
   0   7  -2    7.43    0.34
   0   7   2    6.80    0.33
   0   7   2    7.20    0.36
   0   7  -2    7.39    0.28
   0   7  -2    7.17    0.27
   0  -7   2    7.15    0.29
   0  -7  -2    7.29    0.33
   0  -7   2    7.26    0.41
   0  -7   2    6.92    0.30
   0  -7   2    7.12    0.21
   0  -7  -2    6.74    0.35
   0  -7  -2    7.38    0.35
   0   7  -3    0.14    0.07
   0   7   3    0.03    0.09
   0   7  -3    0.08    0.08
   0   7  -3    0.07    0.10
   0   7   3    0.03    0.09
   0   7  -3    0.08    0.07
   0   7   3    0.17    0.10
   0  -7  -3    0.10    0.05
   0  -7   3    0.10    0.05
   0  -7  -3    0.17    0.09
   0  -7  -3    0.06    0.10
   0  -7  -3    0.03    0.10
   0  -7   3    0.03    0.13
   0  -7   3    0.05    0.06
   0  -7   3   -0.06    0.13
   0  -7   3    0.06    0.09
   0   7  -4    1.84    0.25
   0   7  -4    1.87    0.15
   0   7   4    1.86    0.24
   0   7   4    1.84    0.22
   0   7  -4    1.71    0.18
   0   7  -4    1.85    0.17
   0   7   4    1.19    0.18
   0  -7   4    1.59    0.25
   0  -7  -4    1.68    0.12
   0  -7   4    1.70    0.16
   0  -7   4    1.40    0.20
   0  -7  -4    1.41    0.21
   0  -7   4    1.71    0.27
   0  -7  -4    1.84    0.23
   0   7  -5    0.26    0.08
   0   7  -5    0.27    0.16
   0   7   5    0.40    0.13
   0   7  -5    0.35    0.09
   0   7   5    0.29    0.14
   0   7  -5    0.16    0.10
   0   7   5    0.17    0.15
   0  -7   5    0.33    0.14
   0  -7  -5    0.16    0.13
   0  -7   5    0.28    0.09
   0  -7   5   -0.15    0.14
   0   7  -6    8.87    0.35
   0   7   6    8.84    0.44
   0   7  -6    8.76    0.55
   0   7  -6    8.90    0.39
   0   7  -6    8.31    0.32
   0   7   6    8.37    0.48
   0   7   6    8.76    0.46
   0  -7   6    7.92    0.43
   0  -7   6    8.13    0.43
   0  -7   6    8.13    0.53
   0  -7   6    8.52    0.36
   0  -7  -6    8.42    0.47
   0  -7  -6    8.05    0.49
   0  -7  -6    8.45    0.45
   0   7   7    2.68    0.30
   0   7   7    2.87    0.41
   0   7   7    2.56    0.32
   0   7  -7    2.11    0.35
   0   7  -7    3.23    0.25
   0   7  -7    2.15    0.27
   0  -7  -7    2.72    0.34
   0  -7   7    2.79    0.24
   0  -7  -7    2.99    0.31
   0  -7  -7    2.82    0.35
   0  -7   7    3.04    0.45
   0  -7   7    2.64    0.31
   0  -7   7    2.74    0.32
   0   7   8    2.70    0.33
   0   7   8    3.08    0.33
   0   7  -8    2.98    0.27
   0   7  -8    2.93    0.33
   0   7   8    2.64    0.38
   0  -7   8    2.97    0.34
   0  -7   8    3.23    0.45
   0  -7   8    2.74    0.26
   0  -7   8    2.41    0.35
   0  -7  -8    2.55    0.34
   0  -7  -8    3.50    0.35
   0  -7  -8    2.16    0.45
   0   7  -9    4.43    0.40
   0   7   9    3.96    0.38
   0   7   9    3.81    0.47
   0   7   9    4.52    0.43
   0   7  -9    4.99    0.58
   0  -7  -9    4.27    0.54
   0  -7   9    3.14    0.51
   0  -7   9    3.91    0.31
   0  -7   9    4.11    0.41
   0  -7  -9    4.56    0.42
   0  -7  -9    4.28    0.50
   0  -7   9    4.58    0.48
   0   7 -10    0.44    0.25
   0   7  10    0.86    0.26
   0   7 -10    0.61    0.36
   0   7  10    0.69    0.31
   0   7 -10    0.51    0.21
   0   7  10    0.17    0.20
   0  -7 -10    0.29    0.24
   0  -7 -10    0.30    0.33
   0  -7  10    0.62    0.18
   0  -7  10   -0.15    0.34
   0  -7  10    0.11    0.22
   0  -7 -10    0.85    0.31
   0  -7  10    0.56    0.30
   0   7  11    5.41    0.73
   0   7  11    3.75    0.43
   0   7 -11    4.70    0.55
   0   7  11    3.80    0.52
   0   7 -11    5.80    0.74
   0   7 -11    4.37    0.51
   0  -7 -11    4.90    0.65
   0  -7 -11    4.66    0.52
   0  -7 -11    4.20    0.58
   0  -7  11    3.42    0.44
   0  -7  11    5.12    0.64
   0  -7  11    5.86    0.45
   0  -7  11    5.34    0.71
   0   8   0   30.60    0.81
   0   8   0   30.76    0.89
   0   8   0   30.60    0.80
   0   8   0   30.80    0.68
   0  -8   0   30.24    0.83
   0  -8   0   30.28    0.93
   0  -8   0   30.06    0.80
   0   8   1    3.32    0.22
   0   8  -1    2.88    0.19
   0   8  -1    2.93    0.24
   0   8   1    3.09    0.23
   0   8  -1    3.19    0.20
   0   8  -1    2.95    0.27
   0   8   1    2.99    0.14
   0   8   1    2.75    0.25
   0  -8   1    2.69    0.20
   0  -8   1    3.42    0.31
   0  -8  -1    2.90    0.21
   0  -8  -1    2.82    0.23
   0  -8  -1    3.28    0.28
   0  -8   1    2.88    0.20
   0   8  -2    9.85    0.34
   0   8  -2    9.88    0.48
   0   8   2    9.55    0.30
   0   8  -2    9.88    0.43
   0   8   2    9.61    0.45
   0   8   2    9.90    0.42
   0   8  -2    9.25    0.35
   0   8   2   10.18    0.41
   0  -8  -2   10.25    0.46
   0  -8  -2    9.90    0.44
   0  -8   2    9.94    0.52
   0  -8   2    9.66    0.26
   0  -8  -2   10.08    0.41
   0  -8   2    9.59    0.37
   0  -8   2    9.54    0.37
   0   8   3    7.53    0.37
   0   8  -3    7.71    0.31
   0   8  -3    7.28    0.29
   0   8  -3    7.58    0.36
   0   8   3    7.34    0.38
   0   8   3    7.27    0.40
   0   8  -3    7.41    0.43
   0  -8   3    7.68    0.47
   0  -8  -3    7.39    0.39
   0  -8   3    7.25    0.23
   0  -8   3    7.44    0.49
   0  -8  -3    7.77    0.38
   0  -8   3    7.58    0.35
   0  -8  -3    7.53    0.40
   0  -8   3    7.33    0.32
   0   8  -4   -0.05    0.15
   0   8   4    0.04    0.12
   0   8  -4    0.05    0.07
   0   8   4    0.04    0.13
   0   8  -4   -0.04    0.09
   0   8   4    0.25    0.12
   0   8  -4   -0.01    0.08
   0  -8   4   -0.07    0.05
   0  -8   4   -0.17    0.20
   0  -8   4    0.04    0.16
   0  -8   4   -0.02    0.07
   0  -8  -4   -0.05    0.13
   0  -8  -4    0.17    0.12
   0  -8  -4    0.00    0.06
   0  -8   4    0.02    0.11
   0  -8  -4   -0.08    0.12
   0   8  -5    2.03    0.21
   0   8   5    2.38    0.29
   0   8  -5    2.00    0.18
   0   8   5    2.21    0.29
   0   8  -5    2.14    0.20
   0   8  -5    1.79    0.28
   0   8   5    2.54    0.28
   0  -8   5    2.30    0.20
   0  -8  -5    1.93    0.28
   0  -8   5    2.71    0.37
   0  -8  -5    2.78    0.31
   0  -8   5    2.47    0.27
   0   8   6    0.28    0.16
   0   8  -6    0.42    0.13
   0   8  -6    0.18    0.09
   0   8  -6    0.27    0.11
   0   8   6    0.28    0.24
   0   8   6    0.07    0.14
   0   8  -6    0.02    0.19
   0  -8   6    0.40    0.10
   0  -8   6   -0.05    0.14
   0  -8  -6    0.16    0.18
   0  -8  -6    0.31    0.19
   0  -8   6    0.48    0.22
   0  -8  -6    0.12    0.16
   0  -8   6    0.07    0.17
   0   8   7    0.87    0.25
   0   8  -7    1.02    0.15
   0   8   7    1.03    0.23
   0   8   7    0.85    0.22
   0   8  -7    0.98    0.18
   0   8  -7    0.93    0.16
   0  -8   7    0.48    0.27
   0  -8   7    1.13    0.17
   0  -8   7    1.22    0.23
   0  -8  -7    0.92    0.23
   0  -8  -7    0.73    0.23
   0  -8   7    1.07    0.24
   0   8   8   -0.01    0.27
   0   8   8    0.32    0.18
   0   8  -8    0.30    0.16
   0   8  -8    0.00    0.14
   0   8  -8   -0.08    0.27
   0   8   8    0.27    0.25
   0  -8   8    0.09    0.20
   0  -8   8   -0.07    0.12
   0  -8  -8   -0.10    0.26
   0  -8   8    0.06    0.18
   0  -8  -8   -0.13    0.18
   0  -8  -8   -0.05    0.20
   0   8   9    1.17    0.25
   0   8   9    1.10    0.35
   0   8  -9    0.89    0.38
   0   8   9    1.40    0.29
   0   8  -9    1.77    0.28
   0  -8   9    1.41    0.22
   0  -8  -9    1.63    0.38
   0  -8   9    1.16    0.37
   0  -8  -9    1.13    0.27
   0  -8   9    1.22    0.27
   0  -8   9    1.23    0.30
   0  -8  -9    1.52    0.32
   0   8  10    4.19    0.56
   0   8 -10    4.70    0.42
   0   8 -10    4.45    0.58
   0   8 -10    3.44    0.39
   0   8  10    4.21    0.48
   0  -8  10    3.97    0.56
   0  -8  10    4.02    0.38
   0  -8 -10    4.21    0.53
   0  -8  10    4.23    0.61
   0  -8 -10    3.83    0.54
   0  -8 -10    4.99    0.61
   0  -8  10    4.27    0.48
   0   8 -11   -0.30    0.28
   0   8  11    0.90    0.45
   0   8 -11    1.05    0.30
   0   8 -11    0.04    0.44
   0   8  11    0.23    0.28
   0   8  11    0.59    0.36
   0  -8  11    0.61    0.27
   0  -8 -11    0.57    0.32
   0  -8  11    0.49    0.22
   0  -8  11    1.60    0.53
   0  -8  11    1.20    0.42
   0  -8 -11   -0.19    0.41
   0  -8 -11    1.10    0.44
   0   9   0    0.10    0.09
   0   9   0   -0.02    0.04
   0   9   0    0.03    0.08
   0   9   0    0.14    0.11
   0  -9   0   -0.01    0.15
   0  -9   0    0.12    0.10
   0  -9   0   -0.02    0.10
   0   9   1    5.65    0.32
   0   9  -1    6.31    0.39
   0   9  -1    5.99    0.36
   0   9  -1    5.79    0.29
   0   9   1    5.46    0.21
   0   9  -1    5.60    0.27
   0   9   1    5.36    0.30
   0   9   1    5.70    0.36
   0  -9   1    6.42    0.44
   0  -9  -1    5.61    0.34
   0  -9  -1    5.47    0.30
   0  -9   1    5.45    0.29
   0  -9  -1    6.27    0.40
   0  -9   1    5.42    0.30
   0   9  -2    5.96    0.29
   0   9   2    5.93    0.34
   0   9   2    5.49    0.23
   0   9  -2    6.29    0.37
   0   9   2    5.97    0.34
   0   9  -2    6.49    0.40
   0   9  -2    6.22    0.28
   0   9   2    6.23    0.39
   0  -9   2    6.04    0.46
   0  -9  -2    5.49    0.31
   0  -9   2    5.79    0.30
   0  -9  -2    5.78    0.39
   0  -9   2    5.72    0.31
   0  -9  -2    5.76    0.36
   0   9  -3    0.39    0.10
   0   9   3    0.45    0.16
   0   9   3    0.22    0.13
   0   9  -3    0.20    0.16
   0   9  -3    0.22    0.12
   0   9   3    0.55    0.16
   0   9  -3    0.17    0.08
   0  -9   3    0.18    0.05
   0  -9   3    0.32    0.18
   0  -9   3    0.05    0.11
   0  -9  -3    0.27    0.17
   0  -9  -3    0.41    0.15
   0  -9   3    0.28    0.10
   0  -9  -3    0.41    0.14
   0   9  -4    0.22    0.13
   0   9   4    0.29    0.14
   0   9  -4    0.52    0.11
   0   9   4    0.45    0.15
   0   9  -4    0.34    0.12
   0   9   4    0.71    0.19
   0   9  -4    0.30    0.19
   0  -9   4    0.30    0.11
   0  -9   4    0.53    0.09
   0  -9  -4    0.31    0.16
   0  -9  -4    0.35    0.16
   0  -9   4   -0.04    0.17
   0  -9  -4    0.40    0.18
   0  -9   4   -0.07    0.22
   0  -9  -4    0.49    0.09
   0  -9   4    0.42    0.15
   0   9  -5    0.15    0.11
   0   9  -5   -0.04    0.18
   0   9   5    0.29    0.17
   0   9  -5    0.18    0.10
   0   9  -5    0.15    0.12
   0   9   5    0.14    0.16
   0  -9   5    0.17    0.10
   0  -9   5   -0.19    0.14
   0  -9  -5    0.02    0.16
   0  -9   5    0.17    0.27
   0  -9  -5    0.35    0.16
   0  -9   5    0.08    0.08
   0  -9  -5    0.21    0.15
   0   9   6    0.73    0.20
   0   9  -6    0.38    0.12
   0   9  -6    0.69    0.15
   0   9   6    0.65    0.19
   0   9  -6    0.38    0.14
   0  -9   6    0.36    0.24
   0  -9  -6    0.67    0.23
   0  -9   6    0.55    0.23
   0  -9  -6    0.46    0.21
   0  -9   6    0.40    0.18
   0  -9   6    0.65    0.15
   0  -9  -6    0.62    0.30
   0   9  -7    0.94    0.30
   0   9   7    0.87    0.27
   0   9  -7    0.62    0.16
   0   9   7    0.56    0.22
   0   9   7    0.68    0.22
   0   9  -7    0.63    0.14
   0   9  -7    0.61    0.14
   0  -9   7    0.42    0.23
   0  -9  -7    0.86    0.24
   0  -9  -7    0.34    0.25
   0  -9   7    0.54    0.16
   0  -9   7    0.93    0.24
   0  -9  -7    0.66    0.25
   0   9   8    0.53    0.27
   0   9   8    0.34    0.28
   0   9  -8    0.61    0.18
   0   9  -8    0.85    0.34
   0   9   8    0.67    0.26
   0  -9  -8    0.96    0.31
   0  -9   8    0.72    0.26
   0  -9  -8    0.61    0.27
   0  -9   8    0.37    0.16
   0  -9   8    0.28    0.32
   0  -9  -8    0.74    0.31
   0  -9   8    0.71    0.26
   0   9   9    1.75    0.30
   0   9  -9    1.80    0.43
   0   9  -9    1.70    0.24
   0   9   9    1.43    0.41
   0   9  -9    1.90    0.29
   0   9   9    1.60    0.31
   0  -9   9    2.86    0.52
   0  -9   9    2.38    0.35
   0  -9  -9    1.49    0.40
   0  -9   9    2.02    0.34
   0  -9  -9    2.12    0.43
   0  -9  -9    1.75    0.36
   0  -9   9    1.51    0.25
   0   9  10    1.14    0.50
   0   9 -10    0.92    0.26
   0   9  10    1.20    0.33
   0   9  10    0.67    0.29
   0   9 -10    0.13    0.40
   0  -9  10    1.38    0.26
   0  -9  10    1.25    0.39
   0  -9 -10    1.20    0.42
   0  -9  10    0.98    0.31
   0  -9 -10    1.28    0.34
   0  -9 -10    0.71    0.42
   0  -9  10    1.10    0.47
   0  10   0    1.56    0.11
   0  10   0    1.57    0.23
   0  10   0    1.77    0.22
   0  10   0    1.61    0.21
   0 -10   0    1.30    0.20
   0 -10   0    1.56    0.28
   0 -10   0    1.55    0.22
   0  10   1    1.25    0.17
   0  10  -1    1.17    0.23
   0  10   1    1.18    0.17
   0  10   1    1.21    0.12
   0  10  -1    1.29    0.17
   0  10  -1    1.29    0.17
   0  10  -1    1.63    0.27
   0  10   1    1.14    0.21
   0 -10   1    1.21    0.19
   0 -10  -1    1.44    0.22
   0 -10   1    1.16    0.17
   0 -10   1    1.09    0.25
   0 -10  -1    1.50    0.27
   0 -10  -1    1.53    0.21
   0  10   2    6.17    0.24
   0  10  -2    6.59    0.44
   0  10  -2    6.16    0.32
   0  10   2    6.10    0.36
   0  10   2    6.10    0.41
   0  10   2    5.97    0.37
   0  10  -2    6.16    0.30
   0  10  -2    6.69    0.41
   0 -10   2    6.28    0.35
   0 -10   2    6.82    0.50
   0 -10   2    6.47    0.34
   0 -10  -2    6.92    0.41
   0 -10  -2    5.80    0.35
   0 -10  -2    5.86    0.43
   0  10  -3   -0.01    0.08
   0  10  -3    0.17    0.13
   0  10   3    0.13    0.14
   0  10   3    0.01    0.15
   0  10  -3    0.11    0.19
   0  10  -3    0.12    0.10
   0  10   3   -0.04    0.07
   0  10   3   -0.01    0.14
   0 -10   3    0.09    0.05
   0 -10   3    0.34    0.14
   0 -10   3    0.05    0.10
   0 -10  -3   -0.02    0.12
   0 -10   3    0.03    0.21
   0 -10  -3   -0.09    0.16
   0 -10  -3    0.03    0.16
   0  10  -4    4.39    0.25
   0  10  -4    4.09    0.27
   0  10   4    4.64    0.38
   0  10  -4    3.35    0.31
   0  10   4    3.96    0.34
   0  10  -4    4.08    0.44
   0  10   4    4.80    0.56
   0 -10   4    3.93    0.17
   0 -10   4    4.16    0.45
   0 -10  -4    3.98    0.20
   0 -10  -4    4.53    0.36
   0 -10   4    3.97    0.33
   0 -10   4    4.45    0.29
   0 -10  -4    3.43    0.38
   0 -10  -4    3.85    0.38
   0  10  -5   -0.17    0.14
   0  10  -5    0.26    0.12
   0  10   5    0.04    0.20
   0  10  -5    0.03    0.12
   0  10  -5    0.27    0.23
   0  10   5   -0.14    0.15
   0 -10  -5    0.14    0.20
   0 -10  -5   -0.16    0.17
   0 -10   5   -0.13    0.11
   0 -10  -5    0.41    0.19
   0 -10   5    0.44    0.24
   0 -10   5   -0.09    0.07
   0 -10   5    0.22    0.17
   0  10  -6    0.11    0.14
   0  10  -6    0.27    0.23
   0  10   6    0.06    0.19
   0  10  -6    0.54    0.13
   0  10   6   -0.16    0.17
   0  10  -6    0.07    0.14
   0 -10   6    0.04    0.17
   0 -10   6    0.00    0.12
   0 -10   6    0.18    0.11
   0 -10  -6    0.53    0.22
   0 -10  -6   -0.05    0.19
   0 -10  -6    0.23    0.17
   0  10  -7    2.88    0.29
   0  10  -7    3.09    0.29
   0  10   7    2.39    0.39
   0  10  -7    2.73    0.41
   0  10   7    2.63    0.34
   0  10  -7    3.42    0.31
   0  10   7    3.42    0.43
   0 -10  -7    3.27    0.43
   0 -10  -7    3.24    0.42
   0 -10   7    2.67    0.43
   0 -10   7    2.81    0.29
   0 -10  -7    3.43    0.47
   0 -10   7    2.75    0.27
   0 -10  -7    4.18    0.44
   0 -10   7    2.76    0.35
   0 -10   7    2.87    0.40
   0  10   8    1.18    0.29
   0  10   8    1.21    0.29
   0  10   8    1.18    0.34
   0  10  -8    0.74    0.36
   0  10  -8    1.02    0.23
   0  10  -8    1.06    0.21
   0 -10   8    0.90    0.26
   0 -10   8    0.39    0.41
   0 -10  -8    1.33    0.34
   0 -10  -8    0.73    0.33
   0 -10  -8    1.42    0.30
   0 -10  -8    1.25    0.29
   0 -10   8    0.60    0.29
   0 -10   8    1.09    0.18
   0  10  -9    0.38    0.40
   0  10  -9    0.02    0.21
   0  10   9    0.46    0.27
   0  10   9    0.07    0.26
   0  10   9   -0.04    0.36
   0  10  -9    0.26    0.20
   0 -10   9    0.42    0.30
   0 -10   9    0.10    0.26
   0 -10  -9   -0.14    0.33
   0 -10   9   -0.12    0.17
   0 -10  -9   -0.56    0.28
   0 -10   9    0.58    0.43
   0 -10  -9    0.11    0.32
   0  10  10    1.66    0.38
   0  10  10    1.50    0.38
   0  10 -10    2.33    0.47
   0  10  10    1.55    0.49
   0  10 -10    1.14    0.29
   0 -10 -10    1.62    0.49
   0 -10  10    0.49    0.33
   0 -10  10    1.55    0.40
   0 -10  10    1.25    0.52
   0 -10 -10    1.71    0.45
   0 -10  10    1.87    0.30
   0 -10 -10    1.28    0.39
   0  11   0    0.17    0.17
   0  11   0    0.13    0.12
   0  11   0    0.30    0.14
   0 -11   0    0.20    0.13
   0 -11   0    0.07    0.15
   0 -11   0    0.23    0.22
   0  11   1    0.33    0.20
   0  11  -1    0.05    0.09
   0  11  -1    0.14    0.17
   0  11   1    0.10    0.07
   0  11  -1    0.02    0.12
   0  11   1   -0.26    0.13
   0  11   1    0.03    0.14
   0 -11  -1    0.01    0.14
   0 -11  -1   -0.03    0.15
   0 -11   1   -0.22    0.12
   0 -11  -1    0.10    0.19
   0 -11   1   -0.13    0.11
   0  11  -2   17.84    0.77
   0  11   2   17.04    0.65
   0  11   2   18.15    0.67
   0  11  -2   18.22    0.57
   0  11  -2   17.88    0.60
   0  11   2   18.24    0.50
   0  11   2   17.71    0.77
   0  11  -2   18.35    0.72
   0 -11   2   17.39    0.62
   0 -11  -2   17.93    0.65
   0 -11  -2   17.84    0.76
   0 -11  -2   17.59    0.71
   0 -11   2   17.64    0.84
   0 -11   2   18.24    0.63
   0  11   3    0.50    0.18
   0  11   3    0.67    0.25
   0  11  -3    0.81    0.27
   0  11   3    0.09    0.17
   0  11   3    0.64    0.11
   0  11  -3    0.64    0.21
   0  11  -3    0.36    0.12
   0  11  -3    0.60    0.14
   0 -11   3    0.27    0.28
   0 -11   3    0.49    0.15
   0 -11   3    0.28    0.16
   0 -11  -3    0.41    0.17
   0 -11  -3    0.51    0.23
   0  11   4    1.50    0.26
   0  11  -4    1.54    0.20
   0  11   4    1.63    0.26
   0  11   4    1.67    0.19
   0  11  -4    1.42    0.32
   0  11  -4    1.45    0.23
   0  11  -4    2.10    0.26
   0 -11   4    1.74    0.12
   0 -11   4    1.93    0.27
   0 -11  -4    1.47    0.27
   0 -11  -4    1.53    0.26
   0 -11   4    1.50    0.21
   0 -11  -4    1.69    0.30
   0 -11  -4    1.71    0.17
   0  11  -5    0.08    0.12
   0  11   5    0.31    0.22
   0  11  -5    0.28    0.25
   0  11  -5   -0.15    0.15
   0  11  -5    0.24    0.13
   0  11   5    0.34    0.20
   0 -11  -5    0.09    0.19
   0 -11  -5    0.26    0.22
   0 -11  -5    0.39    0.23
   0 -11   5   -0.05    0.18
   0 -11   5    0.15    0.07
   0 -11   5   -0.06    0.13
   0  11  -6    1.05    0.21
   0  11   6    1.19    0.24
   0  11  -6    0.61    0.17
   0  11   6    0.79    0.24
   0  11  -6    0.43    0.28
   0  11  -6    0.67    0.15
   0 -11   6   -0.22    0.33
   0 -11  -6    0.60    0.25
   0 -11   6    0.41    0.18
   0 -11  -6    0.62    0.29
   0 -11   6    0.79    0.24
   0 -11  -6    0.78    0.26
   0 -11   6    0.56    0.12
   0  11  -7   -0.09    0.31
   0  11   7    0.13    0.30
   0  11  -7    0.71    0.20
   0  11   7    0.69    0.28
   0  11  -7    0.33    0.18
   0 -11  -7    0.66    0.29
   0 -11  -7    0.20    0.26
   0 -11   7    0.29    0.18
   0 -11  -7    0.57    0.27
   0 -11   7    0.36    0.26
   0 -11   7    0.34    0.14
   0 -11  -7   -0.18    0.28
   0 -11   7    0.17    0.30
   0 -11   7    0.30    0.37
   0  11   8    1.79    0.33
   0  11   8    1.18    0.32
   0  11  -8    1.13    0.38
   0  11   8    0.86    0.38
   0  11  -8    1.09    0.22
   0 -11   8    1.61    0.24
   0 -11  -8    1.76    0.37
   0 -11  -8    1.28    0.32
   0 -11   8    1.24    0.39
   0 -11   8    1.95    0.48
   0 -11   8    1.15    0.30
   0 -11   8    1.20    0.21
   0 -11  -8    1.03    0.34
   0  11   9    1.23    0.48
   0  11  -9    1.68    0.29
   0  11   9    0.84    0.36
   0  11   9    1.36    0.35
   0  11  -9    1.30    0.52
   0 -11   9    1.93    0.28
   0 -11  -9    1.94    0.44
   0 -11   9    1.47    0.24
   0 -11  -9    1.84    0.49
   0 -11   9    0.56    0.56
   0 -11   9    1.76    0.40
   0 -11  -9    1.13    0.41
   0 -11   9    1.66    0.40
   0  12   0    0.13    0.13
   0  12   0    0.15    0.19
   0  12   0    0.09    0.17
   0 -12   0    0.66    0.28
   0 -12   0    0.16    0.15
   0  12   1    2.59    0.30
   0  12  -1    2.19    0.25
   0  12  -1    2.60    0.29
   0  12   1    2.16    0.29
   0  12   1    2.19    0.32
   0  12   1    2.32    0.16
   0 -12   1    2.52    0.42
   0 -12  -1    2.43    0.32
   0 -12   1    2.83    0.32
   0 -12  -1    2.77    0.40
   0 -12  -1    2.55    0.33
   0 -12   1    2.38    0.30
   0  12  -2    1.05    0.24
   0  12   2    0.45    0.20
   0  12  -2    0.81    0.28
   0  12   2    0.65    0.23
   0  12  -2    0.68    0.17
   0  12   2    0.83    0.11
   0  12  -2    0.83    0.15
   0 -12  -2    0.76    0.21
   0 -12   2    0.92    0.20
   0 -12  -2    0.59    0.22
   0 -12  -2    0.99    0.27
   0 -12   2    0.71    0.18
   0  12   3    3.69    0.23
   0  12  -3    2.85    0.26
   0  12   3    2.82    0.39
   0  12  -3    3.06    0.29
   0  12  -3    3.40    0.45
   0  12  -3    3.06    0.39
   0  12   3    3.57    0.38
   0 -12  -3    3.34    0.37
   0 -12  -3    3.55    0.46
   0 -12   3    3.32    0.34
   0 -12  -3    3.33    0.42
   0  12   4    0.62    0.22
   0  12   4    0.07    0.11
   0  12  -4    0.08    0.13
   0  12  -4   -0.02    0.18
   0  12  -4    0.10    0.15
   0  12  -4    0.25    0.27
   0  12   4    0.04    0.22
   0  12   4    0.50    0.23
   0 -12  -4   -0.27    0.18
   0 -12  -4   -0.05    0.23
   0 -12   4   -0.05    0.19
   0 -12  -4    0.45    0.24
   0 -12   4    0.03    0.31
   0 -12  -4   -0.03    0.10
   0 -12   4    0.20    0.15
   0  12  -5    1.07    0.20
   0  12   5    1.04    0.28
   0  12   5    1.11    0.29
   0  12   5    0.83    0.27
   0  12  -5    0.85    0.24
   0  12   5    1.12    0.18
   0  12  -5    0.48    0.30
   0 -12  -5    1.29    0.33
   0 -12   5    1.00    0.13
   0 -12  -5    1.61    0.32
   0 -12   5    0.94    0.20
   0 -12  -5    0.52    0.27
   0 -12   5    1.13    0.26
   0 -12   5    1.28    0.38
   0  12  -6    0.08    0.17
   0  12   6    0.30    0.23
   0  12  -6    0.09    0.20
   0  12   6   -0.44    0.26
   0  12  -6    0.10    0.31
   0  12   6    0.29    0.24
   0 -12   6    0.17    0.23
   0 -12   6   -0.24    0.15
   0 -12  -6    0.16    0.29
   0 -12  -6    0.14    0.26
   0 -12   6    0.15    0.40
   0 -12   6   -0.02    0.09
   0 -12  -6    0.07    0.27
   0  12  -7    0.36    0.18
   0  12  -7    0.74    0.41
   0  12  -7    0.51    0.22
   0  12  -7    0.45    0.19
   0  12   7    0.15    0.32
   0  12   7    0.05    0.28
   0  12   7    0.80    0.34
   0 -12   7    0.34    0.36
   0 -12  -7    0.20    0.35
   0 -12   7    0.54    0.27
   0 -12  -7    0.06    0.50
   0 -12   7    0.68    0.42
   0 -12  -7    0.13    0.30
   0 -12   7    0.40    0.21
   0 -12  -7   -0.12    0.32
   0 -12   7    0.25    0.12
   0  12  -8    0.30    0.22
   0  12  -8    0.35    0.43
   0  12   8    0.44    0.30
   0  12   8    1.19    0.31
   0  12   8    0.46    0.43
   0 -12   8    0.49    0.40
   0 -12   8    0.07    0.16
   0 -12  -8    0.29    0.39
   0 -12   8    0.14    0.32
   0 -12  -8    0.37    0.38
   0 -12   8    0.22    0.22
   0 -12   8    0.93    0.49
   0 -12  -8    0.19    0.36
   0  13   0    0.29    0.25
   0  13   0    0.39    0.18
   0 -13   0    0.39    0.20
   0 -13   0    0.19    0.17
   0  13   1    0.03    0.22
   0  13   1   -0.12    0.08
   0  13  -1   -0.01    0.17
   0  13   1   -0.30    0.17
   0  13  -1   -0.28    0.23
   0  13   1    0.01    0.20
   0 -13  -1    0.29    0.19
   0 -13   1    0.29    0.20
   0 -13  -1    0.08    0.20
   0 -13   1   -0.16    0.18
   0 -13   1   -0.36    0.32
   0  13   2    5.11    0.26
   0  13  -2    5.59    0.49
   0  13  -2    4.93    0.37
   0  13   2    5.53    0.44
   0  13   2    5.61    0.50
   0  13   2    5.11    0.44
   0 -13   2    5.00    0.42
   0 -13  -2    5.45    0.50
   0 -13   2    5.35    0.43
   0 -13   2    4.58    0.66
   0 -13  -2    5.49    0.44
   0  13   3    1.94    0.30
   0  13   3    1.86    0.20
   0  13  -3    1.56    0.37
   0  13  -3    1.62    0.23
   0  13   3    1.60    0.36
   0  13   3    1.40    0.28
   0  13  -3    1.38    0.30
   0 -13   3    1.28    0.27
   0 -13   3    1.12    0.44
   0 -13   3    1.87    0.27
   0 -13  -3    1.64    0.29
   0 -13  -3    2.09    0.35
   0  13   4    1.16    0.29
   0  13  -4    0.74    0.35
   0  13   4    1.19    0.28
   0  13  -4    1.02    0.21
   0  13  -4    0.89    0.28
   0  13   4    1.25    0.17
   0  13   4    0.83    0.30
   0 -13  -4    1.33    0.28
   0 -13   4    0.70    0.43
   0 -13   4    0.63    0.38
   0 -13   4    0.90    0.23
   0 -13   4    0.89    0.26
   0 -13  -4    0.75    0.30
   0 -13  -4    0.88    0.14
   0  13   5    0.67    0.26
   0  13  -5    0.58    0.17
   0  13   5    0.74    0.17
   0  13   5    0.13    0.25
   0  13  -5    0.32    0.23
   0  13   5    0.46    0.30
   0  13  -5    1.29    0.35
   0  13  -5    0.13    0.19
   0 -13   5   -0.09    0.25
   0 -13  -5    0.53    0.30
   0 -13   5    0.77    0.42
   0 -13   5    0.60    0.22
   0 -13   5    0.02    0.42
   0 -13  -5    0.37    0.26
   0  13   6    1.44    0.35
   0  13  -6    1.40    0.22
   0  13   6    0.32    0.31
   0  13  -6    0.55    0.20
   0  13   6    0.85    0.22
   0  13  -6    1.21    0.46
   0  13  -6    1.12    0.38
   0 -13   6    1.82    0.52
   0 -13   6    1.28    0.27
   0 -13  -6    1.33    0.39
   0 -13  -6    1.04    0.36
   0 -13   6    1.03    0.14
   0 -13  -6    0.97    0.42
   0 -13   6    0.77    0.31
   0  13  -7   -0.10    0.19
   0  13  -7    0.32    0.21
   0  13  -7   -0.29    0.39
   0  13  -7    0.67    0.27
   0  13   7    0.46    0.36
   0  13   7    0.05    0.32
   0  13   7    1.02    0.39
   0 -13   7    0.48    0.52
   0 -13  -7   -0.19    0.36
   0 -13  -7    0.45    0.41
   0 -13   7    0.17    0.12
   0 -13  -7    0.41    0.38
   0 -13  -7    0.34    0.39
   0 -13   7   -0.13    0.21
   0 -13   7   -0.30    0.29
   0 -13   7   -0.17    0.40
   0  14   0    0.79    0.22
   0  14   0    0.96    0.24
   0  14   0    1.11    0.33
   0 -14   0    1.22    0.27
   0 -14   0    1.28    0.43
   0 -14   0    1.48    0.30
   0  14   1    0.40    0.29
   0  14  -1    0.42    0.18
   0  14   1    0.42    0.21
   0  14  -1    0.50    0.21
   0  14   1    0.24    0.23
   0  14  -1    0.40    0.30
   0 -14  -1    0.61    0.23
   0 -14   1    0.67    0.25
   0 -14  -1    0.65    0.38
   0 -14   1    0.34    0.41
   0 -14  -1    0.60    0.25
   0 -14   1    0.52    0.23
   0  14   2    0.08    0.27
   0  14  -2    0.12    0.16
   0  14   2   -0.10    0.23
   0  14  -2    0.04    0.20
   0  14   2    0.16    0.11
   0  14   2    0.48    0.24
   0  14  -2    0.36    0.29
   0 -14   2    0.63    0.24
   0 -14  -2    0.64    0.28
   0 -14   2    0.18    0.41
   0 -14   2    0.03    0.21
   0 -14  -2    0.43    0.26
   0 -14  -2    0.54    0.40
   0  14   3    2.74    0.41
   0  14   3    2.91    0.26
   0  14  -3    1.94    0.27
   0  14   3    3.12    0.44
   0  14  -3    2.44    0.38
   0  14   3    3.01    0.43
   0  14  -3    2.53    0.31
   0 -14   3    2.51    0.36
   0 -14   3    2.58    0.34
   0 -14  -3    2.77    0.47
   0 -14   3    2.72    0.51
   0 -14  -3    3.24    0.40
   0 -14  -3    2.66    0.41
   0 -14   3    2.65    0.59
   0  14  -4   -0.09    0.20
   0  14  -4   -0.53    0.34
   0  14   4    0.44    0.16
   0  14   4    0.22    0.28
   0  14  -4    0.26    0.27
   0  14  -4    0.20    0.17
   0  14   4    0.50    0.32
   0  14   4    0.91    0.29
   0 -14   4    0.58    0.44
   0 -14  -4   -0.05    0.35
   0 -14  -4    0.48    0.29
   0 -14   4    0.69    0.27
   0 -14   4    0.17    0.21
   0 -14  -4    0.35    0.30
   0 -14  -4    0.33    0.13
   0 -14   4   -0.02    0.49
   0  14  -5    0.35    0.40
   0  14  -5    0.17    0.21
   0  14   5   -0.25    0.28
   0  14  -5    0.38    0.30
   0  14   5    0.61    0.34
   0  14   5    0.07    0.17
   0  14  -5   -0.10    0.18
   0  14   5    0.45    0.30
   0 -14   5    0.68    0.52
   0 -14  -5   -0.12    0.39
   0 -14   5   -0.07    0.28
   0 -14   5    0.05    0.51
   0 -14  -5    0.06    0.31
   0 -14   5   -0.07    0.22
   0  14  -6   -0.26    0.22
   0  14  -6    0.11    0.20
   0  14   6    0.10    0.19
   0  14  -6    0.24    0.28
   0  14  -6   -1.06    0.42
   0  14   6   -0.09    0.36
   0  14   6   -0.29    0.31
   0  14   6    0.54    0.35
   0 -14   6    0.00    0.24
   0 -14  -6    0.13    0.34
   0 -14  -6    1.39    0.45
   0 -14  -6   -0.12    0.35
   0 -14   6    0.42    0.32
   0 -14   6    0.44    0.60
   0 -14  -6   -0.58    0.44
   0  15   0   -0.25    0.23
   0  15   0   -0.69    0.30
   0  15   0    0.21    0.20
   0 -15   0    0.32    0.25
   0 -15   0   -0.59    0.45
   0 -15   0    0.39    0.28
   0  15  -1   -0.20    0.23
   0  15  -1    0.09    0.20
   0  15   1    0.43    0.33
   0  15   1    0.20    0.22
   0  15  -1   -0.71    0.30
   0  15   1    0.07    0.26
   0 -15  -1    0.25    0.28
   0 -15   1   -0.66    0.47
   0 -15   1    0.10    0.26
   0 -15  -1   -0.90    0.44
   0 -15   1    0.66    0.27
   0 -15  -1    0.35    0.26
   0  15  -2    2.18    0.38
   0  15   2    3.00    0.41
   0  15   2    2.74    0.36
   0  15   2    2.46    0.45
   0  15  -2    2.61    0.38
   0 -15  -2    2.94    0.43
   0 -15  -2    3.05    0.43
   0 -15   2    2.77    0.38
   0 -15   2    1.40    0.53
   0 -15   2    3.56    0.50
   0 -15  -2    2.25    0.52
   0  15   3    2.39    0.40
   0  15  -3    3.11    0.47
   0  15   3    3.83    0.53
   0  15   3    3.45    0.50
   0  15  -3    3.40    0.38
   0 -15  -3    2.48    0.41
   0 -15  -3    3.40    0.33
   0 -15  -3    2.77    0.46
   0 -15   3    3.40    0.61
   0 -15   3    3.46    0.42
   0 -15  -3    4.41    0.64
   0 -15   3    3.23    0.43
   0 -15   3    3.08    0.71
   0  15  -4   -0.32    0.23
   0  15   4    0.27    0.17
   0  15   4    0.03    0.32
   0  15   4    0.35    0.32
   0  15  -4    0.47    0.31
   0  15   4    0.05    0.35
   0  15  -4    0.39    0.21
   0 -15   4    0.68    0.29
   0 -15   4   -0.05    0.29
   0 -15   4    0.68    0.53
   0 -15  -4    0.15    0.45
   0 -15  -4    0.17    0.36
   0 -15   4    0.03    0.62
  -1   0  13    0.72    0.45
  -1   0  13    1.04    0.46
   1   0 -13    0.41    0.42
  -1   0  13   -0.27    0.26
   1   0 -13   -0.13    0.36
   1   0 -13    0.01    0.38
   1   0 -12   10.67    0.75
  -1   0  12   10.96    0.59
   1   0 -12   12.37    0.54
   1   0 -12   10.46    0.69
  -1   0  12   12.73    0.83
  -1   0  11   -0.44    0.25
   1   0 -11    0.17    0.17
   1   0 -11    0.75    0.29
  -1   0  11    0.18    0.32
  -1   0  11    0.30    0.16
   1   0 -11    0.39    0.25
   1   0 -10   14.43    0.71
   1   0 -10   13.64    0.53
   1   0 -10   12.97    0.68
  -1   0  10   12.91    0.50
  -1   0  10   14.16    0.56
   1   0  -9   -0.09    0.15
   1   0  -9   -0.21    0.11
   1   0  -9   -0.06    0.17
  -1   0   9   -0.07    0.10
  -1   0   9   -0.03    0.18
   1   0  -9   -0.15    0.16
  -1   0   9   -0.06    0.11
   1   0  -8    0.60    0.19
  -1   0   8    0.47    0.13
   1   0  -8    0.25    0.17
   1   0  -8    0.33    0.14
   1   0  -8    0.51    0.12
  -1   0   8    0.40    0.12
  -1   0   8    0.50    0.20
   1   0  -7    0.03    0.14
   1   0  -7    0.00    0.09
   1   0  -7    0.06    0.08
  -1   0   7    0.11    0.08
  -1   0   7    0.06    0.12
   1   0  -7   -0.03    0.10
  -1   0   7   -0.06    0.08
   1   0  -6    1.76    0.20
  -1   0   6    1.87    0.16
  -1   0   6    1.86    0.22
   1   0  -6    1.73    0.17
   1   0  -6    1.59    0.20
   1   0  -6    1.61    0.17
  -1   0   6    1.79    0.16
  -1   0   5   -0.03    0.07
   1   0  -5   -0.05    0.06
   1   0  -5    0.02    0.08
  -1   0   5    0.02    0.05
   1   0  -5   -0.02    0.05
  -1   0   5   -0.01    0.06
   1   0  -5    0.00    0.06
   1   0  -4    1.90    0.13
  -1   0   4    1.91    0.13
   1   0  -4    1.91    0.16
   1   0  -4    1.89    0.15
  -1   0   4    2.00    0.08
  -1   0   4    1.93    0.16
  -1   0   4    1.94    0.12
   1   0  -4    2.09    0.14
  -1   0   3   -0.06    0.03
   1   0  -3   -0.01    0.04
   1   0  -3    0.02    0.02
   1   0  -3    0.04    0.04
  -1   0   3    0.01    0.03
  -1   0   3   -0.03    0.05
   1   0  -3    0.01    0.04
   1   0  -3    0.00    0.04
  -1   0   2  171.64    3.42
   1   0  -2  163.64    3.28
  -1   0   2  163.88    3.29
   1   0  -2  175.13    3.43
  -1   0   2  169.24    3.32
   1   0  -2  148.19    3.24
   1   0  -2  137.44    3.27
   1   0  -2  166.77    3.34
   1   0  -1    0.01    0.01
   1   0   1    0.01    0.02
   1   0   1   -0.01    0.02
  -1   0  -1    0.01    0.01
   1   0   1    0.00    0.02
  -1   0  -1    0.01    0.02
  -1   0  -1   -0.03    0.02
  -1   0  -1    0.00    0.01
  -1   0  -1   -0.01    0.02
   1   0   2    4.53    0.16
  -1   0  -2    4.17    0.18
   1   0   2    4.15    0.16
  -1   0  -2    3.94    0.15
   1   0   2    4.22    0.18
  -1   0  -2    4.20    0.16
  -1   0  -3   -0.04    0.04
   1   0   3    0.03    0.05
   1   0   3   -0.07    0.03
  -1   0  -3    0.02    0.06
   1   0   3   -0.03    0.04
  -1   0  -3    0.02    0.02
  -1   0  -3   -0.04    0.04
  -1   0  -4    6.51    0.29
  -1   0  -4    6.72    0.19
  -1   0  -4    6.58    0.26
   1   0   4    6.27    0.29
   1   0   4    6.40    0.25
  -1   0  -4    6.84    0.30
   1   0   5   -0.04    0.09
   1   0   5    0.00    0.05
  -1   0  -5   -0.03    0.08
  -1   0  -5    0.05    0.05
  -1   0  -5   -0.01    0.09
   1   0   5    0.00    0.07
  -1   0  -5    0.04    0.07
  -1   0  -6    0.12    0.11
   1   0   6    0.24    0.09
   1   0   6    0.26    0.13
   1   0   6    0.04    0.11
  -1   0  -6    0.18    0.06
  -1   0  -6    0.23    0.10
  -1   0  -6    0.31    0.12
  -1   0  -7    0.03    0.11
  -1   0  -7   -0.03    0.06
   1   0   7    0.02    0.09
   1   0   7   -0.02    0.04
  -1   0  -7    0.12    0.13
  -1   0  -7    0.01    0.10
   1   0   7   -0.18    0.13
   1   0   7    0.04    0.13
   1   0   8    0.08    0.11
  -1   0  -8    0.24    0.16
   1   0   8    0.15    0.05
   1   0   8    0.16    0.14
  -1   0  -8    0.11    0.08
   1   0   8    0.13    0.18
  -1   0  -8    0.00    0.18
  -1   0  -8    0.10    0.14
  -1   0  -9   -0.15    0.14
   1   0   9   -0.25    0.17
   1   0   9    0.00    0.22
   1   0   9    0.03    0.13
  -1   0  -9    0.14    0.09
  -1   0  -9   -0.06    0.19
  -1   0  -9    0.13    0.19
   1   0  10    3.34    0.46
  -1   0 -10    2.62    0.37
   1   0  10    3.61    0.33
  -1   0 -10    3.10    0.43
  -1   0 -10    3.28    0.46
  -1   0 -11    0.72    0.32
  -1   0 -11    0.14    0.33
  -1   0 -11    0.37    0.28
   1   0  11    0.14    0.18
   1   0  11    0.04    0.32
  -1   0 -11   -0.38    0.25
  -1   0 -12    0.16    0.36
   1   0  12   -0.17    0.35
  -1   0 -12    0.61    0.38
   1   0  12    0.29    0.25
   1   0  12    0.08    0.41
  -1   0 -12    0.80    0.33
   1   1 -13    2.06    0.57
  -1   1  13    2.28    0.36
   1   1 -13    2.96    0.50
  -1   1  13    1.63    0.45
   1   1 -13    2.98    0.50
  -1   1  13    2.71    0.58
   1   1 -13    1.82    0.49
   1  -1 -13    2.09    0.46
  -1  -1  13    1.83    0.49
   1  -1 -13    2.40    0.48
  -1  -1  13    2.35    0.35
  -1  -1  13    1.97    0.51
   1  -1 -13    3.38    0.57
  -1   1  12    0.69    0.33
   1   1 -12    0.43    0.28
   1   1 -12   -0.32    0.36
  -1   1  12   -0.39    0.35
  -1   1  12   -0.03    0.20
   1   1 -12    0.04    0.32
   1  -1 -12   -0.27    0.29
   1  -1 -12   -0.11    0.36
  -1  -1  12    0.52    0.21
   1  -1 -12    0.28    0.21
  -1  -1  12    0.07    0.39
   1  -1 -12    0.56    0.32
  -1  -1  12   -0.63    0.34
   1   1 -11   11.58    0.71
  -1   1  11   10.01    0.52
  -1   1  11   10.88    0.67
   1   1 -11   11.43    0.50
   1   1 -11   11.78    0.71
   1  -1 -11   11.23    0.68
  -1  -1  11   10.37    0.52
  -1  -1  11   10.66    0.46
   1  -1 -11   10.98    0.51
   1  -1 -11   11.57    0.71
  -1  -1  11   12.02    0.74
   1   1 -10    0.20    0.22
   1   1 -10    0.13    0.23
   1   1 -10    0.47    0.16
  -1   1  10    0.02    0.23
  -1   1  10    0.20    0.22
  -1   1  10   -0.13    0.12
  -1  -1  10    0.28    0.15
  -1  -1  10   -0.21    0.23
   1  -1 -10    0.17    0.15
  -1  -1  10   -0.08    0.14
   1  -1 -10    0.17    0.22
   1  -1 -10    0.05    0.22
   1   1  -9   11.15    0.45
   1   1  -9    9.77    0.65
   1   1  -9   11.36    0.57
  -1   1   9   10.89    0.47
   1   1  -9   11.28    0.58
  -1   1   9   10.90    0.56
   1  -1  -9   10.39    0.61
  -1  -1   9   10.77    0.46
   1  -1  -9   11.75    0.59
  -1  -1   9   10.85    0.42
   1  -1  -9   10.54    0.56
  -1  -1   9   10.56    0.58
   1  -1  -9   11.00    0.45
   1   1  -8    0.79    0.20
  -1   1   8    0.71    0.14
  -1   1   8    0.64    0.13
   1   1  -8    0.68    0.19
   1   1  -8    0.46    0.15
  -1   1   8    0.52    0.19
   1   1  -8    0.66    0.13
  -1   1   8    0.57    0.07
  -1  -1   8    0.85    0.21
  -1  -1   8    0.64    0.14
  -1  -1   8    0.50    0.12
   1  -1  -8    0.50    0.17
   1  -1  -8    0.61    0.13
   1  -1  -8    0.49    0.17
   1  -1  -8    0.53    0.17
   1   1  -7    1.38    0.21
   1   1  -7    1.62    0.22
  -1   1   7    1.28    0.17
   1   1  -7    1.47    0.18
  -1   1   7    1.36    0.22
  -1   1   7    1.58    0.10
  -1   1   7    1.19    0.17
   1   1  -7    1.46    0.17
  -1  -1   7    1.45    0.16
  -1  -1   7    1.70    0.24
   1  -1  -7    1.13    0.18
  -1  -1   7    1.25    0.16
   1  -1  -7    1.24    0.20
   1  -1  -7    1.48    0.21
   1  -1  -7    1.55    0.18
   1   1  -6    0.20    0.10
   1   1  -6    0.18    0.08
   1   1  -6    0.08    0.10
  -1   1   6    0.09    0.07
  -1   1   6    0.09    0.07
   1   1  -6    0.05    0.09
  -1   1   6    0.09    0.05
  -1   1   6    0.09    0.12
  -1  -1   6    0.10    0.07
   1  -1  -6    0.04    0.11
   1  -1  -6    0.20    0.08
  -1  -1   6    0.10    0.10
  -1  -1   6    0.07    0.07
   1  -1  -6   -0.05    0.08
   1  -1  -6    0.13    0.10
   1   1  -5    8.72    0.32
  -1   1   5    8.68    0.31
   1   1  -5    8.55    0.36
  -1   1   5    8.52    0.37
  -1   1   5    8.59    0.32
   1   1  -5    8.74    0.32
   1   1  -5    8.46    0.36
  -1   1   5    8.66    0.25
   1  -1  -5    8.79    0.31
  -1  -1   5    8.61    0.31
   1  -1  -5    8.16    0.36
  -1  -1   5    8.88    0.37
   1  -1  -5    8.70    0.34
   1  -1  -5    8.70    0.35
  -1  -1   5    8.65    0.30
  -1  -1   5    8.92    0.36
   1   1  -4    4.34    0.22
  -1   1   4    4.27    0.15
  -1   1   4    4.39    0.19
   1   1  -4    4.35    0.19
   1   1  -4    4.04    0.21
   1   1  -4    4.42    0.20
  -1   1   4    4.42    0.24
  -1   1   4    4.13    0.19
   1  -1  -4    4.14    0.22
  -1  -1   4    3.98    0.22
  -1  -1   4    4.36    0.22
   1  -1  -4    4.44    0.21
  -1  -1   4    4.15    0.19
  -1  -1   4    4.32    0.18
   1  -1  -4    4.22    0.19
   1   1  -3    0.13    0.05
  -1   1   3    0.05    0.03
  -1   1   3   -0.01    0.04
  -1   1   3    0.04    0.05
  -1   1   3    0.00    0.03
   1   1  -3    0.05    0.05
   1   1  -3    0.02    0.03
   1   1  -3    0.02    0.04
   1  -1  -3    0.10    0.04
  -1  -1   3    0.09    0.05
   1  -1  -3    0.04    0.04
  -1  -1   3    0.17    0.05
  -1  -1   3    0.04    0.03
   1  -1  -3    0.02    0.04
  -1  -1   3    0.04    0.05
   1  -1  -3    0.00    0.03
  -1   1   2    6.12    0.19
  -1   1   2    6.16    0.20
  -1   1   2    6.09    0.18
   1   1  -2    5.98    0.21
   1   1  -2    6.11    0.21
   1   1  -2    5.74    0.20
   1   1  -2    6.06    0.18
  -1   1   2    6.11    0.21
  -1  -1   2    6.14    0.21
   1  -1  -2    6.23    0.20
   1  -1  -2    6.14    0.18
  -1  -1   2    6.03    0.20
   1  -1  -2    6.31    0.20
  -1  -1   2    6.27    0.18
   1  -1  -2    6.17    0.21
  -1  -1   2    5.90    0.21
  -1   1   1  121.42    2.90
   1   1  -1  133.88    2.80
  -1   1   1  140.90    2.86
   1   1  -1  144.76    2.93
   1   1  -1  137.38    2.92
  -1   1   1  143.60    2.85
  -1  -1   1  144.43    2.97
   1  -1  -1  142.57    2.87
  -1  -1   1  132.76    2.80
  -1  -1   1  141.96    2.96
   1  -1  -1  148.34    2.98
   1  -1  -1  145.47    2.95
   1   1   0   16.99    0.35
   1   1   0   15.74    0.37
   1  -1   0   15.42    0.37
   1  -1   0   15.11    0.35
   1  -1   0   15.89    0.35
  -1  -1   0   13.75    0.36
  -1   1  -1    6.22    0.19
  -1   1  -1    5.88    0.20
   1   1   1    6.05    0.18
   1   1   1    5.82    0.19
  -1  -1  -1    6.45    0.20
   1  -1   1    6.01    0.20
   1  -1   1    6.20    0.19
   1  -1   1    6.22    0.15
  -1  -1  -1    6.30    0.19
  -1  -1  -1    6.11    0.19
   1   1   2    7.19    0.24
  -1   1  -2    6.81    0.20
  -1   1  -2    6.91    0.21
  -1   1  -2    6.63    0.25
  -1   1  -2    6.79    0.24
   1   1   2    7.21    0.23
   1   1   2    6.79    0.23
  -1  -1  -2    7.04    0.23
   1  -1   2    6.80    0.19
   1  -1   2    7.02    0.25
  -1  -1  -2    6.80    0.24
   1  -1   2    7.01    0.17
   1  -1   2    6.81    0.21
  -1  -1  -2    6.80    0.23
   1   1   3   10.95    0.35
  -1   1  -3   11.20    0.32
  -1   1  -3   11.32    0.34
   1   1   3   11.27    0.34
   1   1   3   11.01    0.36
  -1   1  -3   10.21    0.37
  -1   1  -3   10.96    0.37
  -1  -1  -3   11.33    0.29
  -1  -1  -3   11.60    0.37
   1  -1   3   11.02    0.34
   1  -1   3   11.39    0.31
  -1  -1  -3   10.76    0.34
   1  -1   3   11.60    0.26
   1  -1   3   10.85    0.37
   1   1   4    0.96    0.13
  -1   1  -4    0.90    0.14
   1   1   4    0.82    0.13
  -1   1  -4    0.80    0.10
   1   1   4    0.93    0.11
  -1   1  -4    0.78    0.12
  -1   1  -4    0.91    0.12
  -1  -1  -4    0.79    0.12
   1  -1   4    0.80    0.07
   1  -1   4    0.87    0.09
  -1  -1  -4    0.84    0.08
  -1  -1  -4    0.80    0.11
   1  -1   4    0.99    0.13
   1  -1   4    1.13    0.16
  -1   1  -5   40.81    0.98
   1   1   5   39.95    0.98
  -1   1  -5   40.44    1.07
   1   1   5   39.89    1.03
  -1   1  -5   40.24    1.02
   1   1   5   39.34    1.04
  -1  -1  -5   39.17    1.05
  -1  -1  -5   39.28    1.00
   1  -1   5   40.01    0.95
  -1  -1  -5   39.39    1.04
   1  -1   5   40.82    1.07
   1  -1   5   40.16    1.02
  -1  -1  -5   43.90    0.91
   1  -1   5   40.84    0.86
   1   1   6    2.61    0.24
  -1   1  -6    2.43    0.24
  -1   1  -6    2.52    0.22
   1   1   6    2.77    0.20
  -1   1  -6    2.44    0.20
   1   1   6    2.85    0.25
   1  -1   6    2.60    0.25
   1  -1   6    2.55    0.13
  -1  -1  -6    1.96    0.23
  -1  -1  -6    2.53    0.22
   1  -1   6    2.55    0.18
  -1  -1  -6    2.51    0.15
  -1  -1  -6    2.32    0.24
   1   1   7    0.09    0.14
  -1   1  -7    0.34    0.13
  -1   1  -7    0.30    0.13
  -1   1  -7    0.23    0.15
   1   1   7    0.27    0.15
  -1   1  -7    0.28    0.13
   1   1   7    0.27    0.07
   1   1   7    0.21    0.10
  -1  -1  -7    0.29    0.14
   1  -1   7    0.04    0.15
   1  -1   7    0.29    0.06
   1  -1   7    0.22    0.09
  -1  -1  -7    0.33    0.14
  -1  -1  -7    0.13    0.07
  -1  -1  -7    0.18    0.13
  -1   1  -8    0.03    0.18
  -1   1  -8    0.01    0.13
   1   1   8   -0.11    0.10
   1   1   8    0.07    0.15
  -1   1  -8   -0.05    0.16
   1   1   8    0.12    0.06
   1   1   8    0.07    0.15
  -1   1  -8    0.12    0.14
  -1  -1  -8    0.16    0.16
   1  -1   8    0.14    0.17
  -1  -1  -8   -0.06    0.13
   1  -1   8   -0.10    0.09
   1  -1   8   -0.19    0.13
  -1  -1  -8    0.08    0.16
  -1  -1  -8    0.08    0.09
  -1   1  -9    6.95    0.51
  -1   1  -9    7.36    0.52
  -1   1  -9    7.01    0.46
   1   1   9    5.53    0.43
   1   1   9    6.57    0.47
   1   1   9    6.39    0.24
  -1   1  -9    5.61    0.40
   1   1   9    6.69    0.48
   1  -1   9    6.92    0.51
   1  -1   9    6.63    0.36
   1  -1   9    6.93    0.48
  -1  -1  -9    6.56    0.49
  -1  -1  -9    6.77    0.30
  -1  -1  -9    6.77    0.47
   1   1  10    0.57    0.25
   1   1  10    0.29    0.07
   1   1  10    0.68    0.25
  -1   1 -10    0.26    0.28
   1   1  10    0.29    0.17
  -1   1 -10    0.04    0.23
  -1   1 -10    0.47    0.26
  -1  -1 -10    0.01    0.23
  -1  -1 -10    0.06    0.11
   1  -1  10    0.21    0.22
  -1  -1 -10    0.31    0.24
   1  -1  10    0.34    0.15
   1  -1  10    0.67    0.28
   1   1  11    1.25    0.26
  -1   1 -11    1.17    0.29
  -1   1 -11    1.05    0.32
   1   1  11    0.94    0.33
  -1   1 -11    0.50    0.35
  -1   1 -11    0.78    0.35
   1   1  11    1.04    0.34
  -1  -1 -11    0.46    0.34
  -1  -1 -11    1.08    0.30
   1  -1  11    1.06    0.23
   1  -1  11    1.36    0.35
  -1  -1 -11    1.37    0.38
  -1   1 -12    0.80    0.41
   1   1  12    0.57    0.25
  -1   1 -12    0.37    0.33
  -1   1 -12    1.00    0.37
   1   1  12    1.34    0.49
   1   1  12    0.43    0.40
  -1   1 -12    0.11    0.40
   1  -1  12    1.01    0.37
  -1  -1 -12    0.58    0.33
   1  -1  12    0.32    0.39
  -1  -1 -12    1.15    0.42
   1  -1  12    0.45    0.25
  -1  -1 -12    0.72    0.39
  -1  -1 -12    0.67    0.60
   1   2 -13    0.57    0.43
   1   2 -13    0.30    0.45
   1   2 -13   -0.26    0.48
  -1   2  13    0.81    0.29
  -1   2  13    0.61    0.45
   1   2 -13    0.27    0.38
  -1  -2  13    0.26    0.49
   1  -2 -13    0.20    0.40
   1  -2 -13   -0.14    0.24
   1  -2 -13   -0.55    0.40
   1  -2 -13    0.12    0.46
  -1  -2  13    0.33    0.25
  -1   2  12    3.07    0.53
   1   2 -12    2.44    0.54
   1   2 -12    3.18    0.49
   1   2 -12    3.48    0.49
  -1   2  12    2.75    0.35
   1   2 -12    4.76    0.56
  -1   2  12    4.46    0.64
   1  -2 -12    3.27    0.53
  -1  -2  12    3.56    0.39
   1  -2 -12    2.51    0.46
   1  -2 -12    2.89    0.40
  -1  -2  12    3.55    0.55
  -1  -2  12    3.16    0.33
   1  -2 -12    3.21    0.46
   1   2 -11    0.18    0.31
  -1   2  11   -0.42    0.29
   1   2 -11    0.09    0.20
   1   2 -11   -0.04    0.28
  -1   2  11    0.26    0.18
  -1   2  11    0.43    0.25
   1   2 -11   -0.02    0.27
  -1  -2  11    0.08    0.16
   1  -2 -11    0.17    0.24
   1  -2 -11   -0.06    0.31
  -1  -2  11    0.13    0.16
   1  -2 -11    0.27    0.18
  -1  -2  11   -0.51    0.27
   1  -2 -11    0.48    0.27
  -1   2  10    8.94    0.51
   1   2 -10    7.44    0.54
  -1   2  10    7.70    0.56
  -1   2  10    7.48    0.27
   1   2 -10    6.45    0.60
  -1   2  10    7.41    0.43
   1  -2 -10    7.30    0.41
  -1  -2  10    7.69    0.56
  -1  -2  10    8.02    0.41
   1  -2 -10    7.51    0.51
  -1  -2  10    7.71    0.39
   1  -2 -10    6.76    0.55
   1  -2 -10    7.11    0.62
  -1   2   9    3.35    0.32
  -1   2   9    3.13    0.38
  -1   2   9    2.42    0.27
   1   2  -9    2.67    0.35
   1   2  -9    2.52    0.33
  -1   2   9    2.90    0.18
   1  -2  -9    3.61    0.36
  -1  -2   9    3.28    0.40
   1  -2  -9    2.14    0.46
  -1  -2   9    3.01    0.26
   1  -2  -9    3.69    0.39
   1  -2  -9    3.00    0.27
  -1  -2   9    2.84    0.26
  -1   2   8    1.26    0.13
  -1   2   8    1.32    0.20
   1   2  -8    0.84    0.20
   1   2  -8    1.44    0.23
  -1   2   8    1.12    0.18
  -1   2   8    1.23    0.22
   1   2  -8    1.16    0.16
   1   2  -8    1.41    0.20
  -1  -2   8    1.02    0.15
   1  -2  -8    1.09    0.17
  -1  -2   8    0.92    0.22
   1  -2  -8    1.15    0.22
   1  -2  -8    1.35    0.24
   1  -2  -8    1.05    0.22
  -1  -2   8    1.15    0.16
  -1   2   7    5.38    0.22
  -1   2   7    4.91    0.29
   1   2  -7    5.68    0.36
   1   2  -7    4.89    0.34
  -1   2   7    5.24    0.36
   1   2  -7    5.57    0.29
  -1   2   7    5.43    0.32
   1   2  -7    5.34    0.30
  -1  -2   7    5.41    0.27
   1  -2  -7    5.53    0.29
   1  -2  -7    5.31    0.34
  -1  -2   7    5.35    0.27
   1  -2  -7    5.44    0.33
  -1  -2   7    5.58    0.36
  -1  -2   7    5.63    0.37
   1  -2  -7    5.95    0.37
  -1   2   6    0.66    0.12
   1   2  -6    0.47    0.10
   1   2  -6    0.63    0.14
   1   2  -6    0.61    0.13
  -1   2   6    0.48    0.08
   1   2  -6    0.54    0.10
  -1  -2   6    0.78    0.11
   1  -2  -6    0.76    0.17
  -1  -2   6    0.43    0.14
   1  -2  -6    0.56    0.12
  -1  -2   6    0.46    0.10
   1  -2  -6    0.48    0.12
  -1  -2   6    0.28    0.11
  -1   2   5    1.78    0.20
   1   2  -5    1.56    0.18
   1   2  -5    1.60    0.18
  -1   2   5    1.77    0.12
   1   2  -5    2.05    0.18
   1   2  -5    1.84    0.15
  -1   2   5    1.73    0.16
  -1  -2   5    1.51    0.18
   1  -2  -5    1.76    0.17
   1  -2  -5    1.83    0.19
   1  -2  -5    1.63    0.15
  -1  -2   5    1.87    0.13
  -1  -2   5    1.61    0.18
  -1  -2   5    1.78    0.16
   1   2  -4    3.81    0.22
   1   2  -4    3.64    0.17
   1   2  -4    3.66    0.21
  -1   2   4    3.93    0.17
   1   2  -4    3.95    0.21
  -1   2   4    3.92    0.20
  -1   2   4    4.12    0.24
   1  -2  -4    3.65    0.20
  -1  -2   4    3.71    0.17
   1  -2  -4    3.73    0.22
  -1  -2   4    3.90    0.22
  -1  -2   4    3.78    0.20
   1  -2  -4    3.77    0.19
  -1  -2   4    3.99    0.23
   1   2  -3    0.93    0.08
   1   2  -3    0.88    0.11
   1   2  -3    0.77    0.10
  -1   2   3    0.93    0.08
  -1  -2   3    0.93    0.10
   1  -2  -3    0.86    0.09
   1  -2  -3    0.83    0.10
   1  -2  -3    0.73    0.09
  -1  -2   3    0.99    0.08
  -1  -2   3    0.81    0.11
  -1  -2   3    1.02    0.11
   1  -2  -3    0.85    0.11
  -1   2   2    6.73    0.22
   1   2  -2    6.85    0.20
   1   2  -2    6.34    0.27
  -1   2   2    6.55    0.21
  -1   2   2    6.48    0.23
   1  -2  -2    6.56    0.23
  -1  -2   2    6.72    0.24
  -1  -2   2    6.46    0.20
  -1  -2   2    6.73    0.24
   1  -2  -2    6.45    0.22
   1  -2  -2    6.34    0.23
   1  -2  -2    6.57    0.22
  -1  -2   2    6.39    0.24
  -1   2   1   22.84    0.52
   1   2  -1   21.05    0.50
   1   2  -1   22.17    0.51
   1   2  -1   21.51    0.55
  -1   2   1   21.87    0.50
  -1   2   1   22.45    0.51
   1  -2  -1   22.58    0.50
  -1  -2   1   21.54    0.50
   1  -2  -1   22.97    0.53
  -1  -2   1   22.72    0.52
   1  -2  -1   23.19    0.46
  -1  -2   1   20.77    0.55
   1   2   0   12.72    0.32
   1   2   0   12.34    0.32
   1   2   0   12.77    0.32
  -1   2   0   12.38    0.32
  -1   2   0   12.55    0.29
   1  -2   0   12.55    0.28
   1  -2   0   12.41    0.32
   1  -2   0   12.58    0.33
   1  -2   0   12.34    0.29
  -1  -2   0   12.03    0.31
   1   2   1    3.91    0.16
  -1   2  -1    3.98    0.17
  -1   2  -1    4.16    0.14
   1   2   1    3.92    0.16
  -1   2  -1    3.94    0.10
  -1  -2  -1    4.15    0.14
   1  -2   1    4.19    0.18
  -1  -2  -1    4.04    0.13
   1  -2   1    3.78    0.14
  -1  -2  -1    3.94    0.16
  -1  -2  -1    3.88    0.16
   1  -2   1    4.02    0.11
   1  -2   1    3.66    0.18
  -1   2  -2    0.02    0.02
   1   2   2    0.09    0.05
   1   2   2    0.03    0.05
  -1   2  -2    0.09    0.06
  -1   2  -2    0.02    0.04
  -1   2  -2    0.07    0.02
   1   2   2    0.10    0.04
  -1  -2  -2    0.10    0.05
  -1  -2  -2    0.03    0.03
   1  -2   2    0.10    0.06
   1  -2   2    0.06    0.03
  -1  -2  -2    0.06    0.04
   1  -2   2    0.07    0.06
   1  -2   2    0.09    0.02
   1  -2   2    0.09    0.03
   1   2   3   11.36    0.37
  -1   2  -3   11.67    0.31
   1   2   3   11.65    0.35
   1   2   3   11.46    0.39
  -1   2  -3   11.31    0.40
  -1   2  -3   11.54    0.39
  -1   2  -3   11.43    0.34
   1  -2   3   11.71    0.29
   1  -2   3   11.93    0.35
   1  -2   3   11.31    0.40
  -1  -2  -3   11.50    0.39
   1  -2   3   11.57    0.31
  -1  -2  -3   11.73    0.37
  -1  -2  -3   11.26    0.35
   1  -2   3   11.56    0.30
   1   2   4    7.72    0.29
  -1   2  -4    7.13    0.25
  -1   2  -4    7.35    0.34
   1   2   4    7.40    0.33
  -1   2  -4    6.92    0.28
   1   2   4    7.21    0.29
  -1   2  -4    7.33    0.34
   1  -2   4    7.49    0.24
   1  -2   4    7.56    0.20
  -1  -2  -4    7.22    0.25
  -1  -2  -4    7.54    0.33
   1  -2   4    7.73    0.34
   1  -2   4    7.60    0.29
   1  -2   4    7.57    0.23
  -1  -2  -4    7.48    0.30
   1   2   5    5.28    0.27
  -1   2  -5    5.22    0.24
  -1   2  -5    5.13    0.27
   1   2   5    5.46    0.31
  -1   2  -5    5.26    0.32
   1   2   5    5.28    0.27
  -1   2  -5    5.15    0.33
  -1  -2  -5    5.30    0.22
   1  -2   5    5.17    0.22
   1  -2   5    5.28    0.28
   1  -2   5    4.90    0.19
   1  -2   5    4.87    0.31
  -1  -2  -5    5.04    0.30
   1  -2   5    5.22    0.15
  -1  -2  -5    5.39    0.28
  -1   2  -6    1.63    0.19
  -1   2  -6    1.47    0.22
  -1   2  -6    1.56    0.18
  -1   2  -6    1.37    0.21
   1   2   6    1.89    0.20
   1   2   6    1.30    0.17
   1   2   6    1.77    0.23
  -1  -2  -6    1.34    0.19
  -1  -2  -6    1.88    0.24
  -1  -2  -6    1.73    0.14
   1  -2   6    1.54    0.22
   1  -2   6    1.66    0.15
   1  -2   6    1.54    0.12
   1  -2   6    1.48    0.19
   1   2   7    0.30    0.16
   1   2   7    0.29    0.11
   1   2   7    0.29    0.08
   1   2   7    0.23    0.13
  -1   2  -7    0.13    0.16
  -1   2  -7    0.09    0.10
  -1   2  -7    0.44    0.15
  -1   2  -7    0.15    0.15
  -1  -2  -7    0.29    0.15
   1  -2   7    0.26    0.07
  -1  -2  -7    0.46    0.16
  -1  -2  -7    0.26    0.12
   1  -2   7    0.24    0.09
   1  -2   7    0.31    0.14
  -1  -2  -7    0.20    0.09
  -1   2  -8    0.95    0.23
   1   2   8    0.33    0.15
   1   2   8    0.72    0.22
   1   2   8    0.59    0.10
   1   2   8    0.67    0.16
  -1   2  -8    0.57    0.15
  -1   2  -8    0.90    0.22
  -1   2  -8    0.88    0.18
   1  -2   8    0.55    0.10
  -1  -2  -8    0.45    0.19
  -1  -2  -8    0.55    0.12
   1  -2   8    0.65    0.20
   1  -2   8    0.73    0.14
  -1  -2  -8    0.61    0.18
  -1  -2  -8    0.18    0.17
   1   2   9    1.40    0.26
  -1   2  -9    1.50    0.26
  -1   2  -9    1.30    0.27
  -1   2  -9    1.26    0.29
   1   2   9    1.71    0.17
   1   2   9    1.09    0.26
  -1   2  -9    1.32    0.22
  -1  -2  -9    1.14    0.25
  -1  -2  -9    1.39    0.17
   1  -2   9    1.47    0.36
   1  -2   9    1.57    0.22
  -1  -2  -9    1.25    0.28
   1   2  10    7.67    0.52
   1   2  10    7.81    0.47
  -1   2 -10    6.22    0.55
   1   2  10    6.90    0.57
   1   2  10    6.90    0.29
  -1   2 -10    7.71    0.52
  -1   2 -10    7.25    0.60
   1  -2  10    7.04    0.42
   1  -2  10    6.87    0.61
  -1  -2 -10    7.92    0.57
   1  -2  10    7.05    0.54
  -1  -2 -10    7.31    0.34
  -1  -2 -10    7.42    0.57
  -1   2 -11    0.16    0.29
  -1   2 -11    0.17    0.32
  -1   2 -11    0.38    0.32
   1   2  11    0.78    0.32
   1   2  11    0.49    0.10
  -1   2 -11    0.42    0.27
   1   2  11    0.53    0.22
   1   2  11    0.24    0.34
   1  -2  11    0.44    0.20
  -1  -2 -11    0.40    0.32
  -1  -2 -11    0.49    0.26
   1  -2  11    0.16    0.29
  -1  -2 -11    0.33    0.16
  -1  -2 -11   -0.18    0.30
   1  -2  11    0.55    0.35
   1   2  12    0.02    0.36
  -1   2 -12   -0.32    0.38
  -1   2 -12    0.01    0.32
  -1   2 -12    0.33    0.37
  -1   2 -12   -0.58    0.37
   1   2  12    0.33    0.23
  -1  -2 -12   -0.67    0.31
   1  -2  12    0.34    0.21
   1  -2  12    0.59    0.42
   1  -2  12   -0.23    0.33
  -1  -2 -12    0.55    0.37
  -1  -2 -12    0.74    0.41
  -1  -2 -12    0.08    0.16
   1   3 -13    0.08    0.51
   1   3 -13    1.16    0.42
  -1   3  13    1.12    0.51
   1   3 -13    0.38    0.45
   1   3 -13    1.13    0.54
  -1   3  13    0.72    0.31
  -1   3  13    1.27    0.38
   1  -3 -13    0.54    0.43
   1  -3 -13    0.47    0.45
  -1  -3  13    0.61    0.28
   1  -3 -13    0.16    0.28
  -1  -3  13    1.29    0.58
   1  -3 -13    1.49    0.50
   1   3 -12    0.67    0.45
   1   3 -12    0.41    0.34
  -1   3  12   -0.16    0.28
  -1   3  12    0.13    0.25
  -1   3  12    0.39    0.36
   1   3 -12   -0.24    0.27
   1   3 -12   -0.09    0.38
   1  -3 -12    0.10    0.39
  -1  -3  12   -0.13    0.37
  -1  -3  12   -0.12    0.18
   1  -3 -12   -0.18    0.33
   1  -3 -12    0.26    0.33
  -1  -3  12   -0.01    0.19
  -1   3  11    3.94    0.40
  -1   3  11    3.91    0.24
   1   3 -11    3.85    0.44
   1   3 -11    3.85    0.52
   1   3 -11    3.99    0.51
  -1   3  11    4.63    0.47
   1   3 -11    2.92    0.44
  -1   3  11    3.60    0.49
   1  -3 -11    4.33    0.56
   1  -3 -11    3.00    0.37
   1  -3 -11    4.00    0.50
  -1  -3  11    5.04    0.59
  -1  -3  11    4.17    0.36
   1  -3 -11    4.46    0.54
  -1  -3  11    4.04    0.35
  -1   3  10    3.57    0.38
  -1   3  10    3.23    0.22
   1   3 -10    3.10    0.39
   1   3 -10    3.30    0.49
  -1   3  10    3.15    0.34
   1   3 -10    2.65    0.50
  -1  -3  10    3.36    0.46
   1  -3 -10    3.23    0.50
  -1  -3  10    3.18    0.31
  -1  -3  10    2.96    0.28
   1  -3 -10    3.15    0.41
   1  -3 -10    3.11    0.34
   1  -3 -10    2.84    0.39
  -1   3   9   15.88    0.48
   1   3  -9   15.65    0.72
   1   3  -9   15.80    0.80
   1   3  -9   14.56    0.60
  -1   3   9   15.66    0.73
  -1   3   9   15.13    0.60
   1   3  -9   15.73    0.67
  -1   3   9   15.93    0.62
  -1  -3   9   15.61    0.55
  -1  -3   9   14.85    0.69
   1  -3  -9   16.39    0.70
   1  -3  -9   15.41    0.56
  -1  -3   9   15.22    0.55
   1  -3  -9   16.13    0.73
   1   3  -8    4.12    0.30
   1   3  -8    4.37    0.45
  -1   3   8    3.97    0.29
   1   3  -8    4.62    0.40
  -1   3   8    4.31    0.39
  -1   3   8    4.54    0.31
  -1   3   8    4.35    0.23
   1   3  -8    4.26    0.35
  -1  -3   8    4.05    0.41
   1  -3  -8    4.38    0.38
  -1  -3   8    4.65    0.29
   1  -3  -8    4.41    0.29
  -1  -3   8    4.42    0.39
  -1  -3   8    4.10    0.26
   1  -3  -8    3.86    0.33
   1   3  -7    3.77    0.24
   1   3  -7    3.63    0.29
  -1   3   7    3.66    0.21
  -1   3   7    3.60    0.24
  -1   3   7    3.38    0.26
   1   3  -7    3.56    0.32
  -1   3   7    3.84    0.33
   1   3  -7    3.56    0.39
  -1  -3   7    3.58    0.33
   1  -3  -7    3.65    0.33
   1  -3  -7    3.65    0.25
  -1  -3   7    3.31    0.22
  -1  -3   7    3.93    0.26
  -1  -3   7    3.50    0.30
   1  -3  -7    3.36    0.28
  -1   3   6    3.61    0.21
  -1   3   6    3.65    0.24
  -1   3   6    3.67    0.20
   1   3  -6    3.31    0.25
   1   3  -6    3.13    0.29
   1   3  -6    3.64    0.22
  -1   3   6    3.64    0.28
   1   3  -6    3.38    0.34
   1  -3  -6    3.51    0.29
  -1  -3   6    3.98    0.30
  -1  -3   6    3.51    0.27
  -1  -3   6    3.44    0.19
   1  -3  -6    3.43    0.24
  -1  -3   6    3.77    0.25
   1  -3  -6    3.58    0.26
   1   3  -5   13.62    0.51
  -1   3   5   14.20    0.46
   1   3  -5   14.36    0.31
   1   3  -5   13.52    0.57
   1   3  -5   13.70    0.42
  -1   3   5   14.04    0.42
   1   3  -5   13.91    0.49
  -1   3   5   13.68    0.51
  -1   3   5   14.06    0.40
   1  -3  -5   13.86    0.48
  -1  -3   5   13.81    0.41
  -1  -3   5   13.87    0.49
  -1  -3   5   13.87    0.51
  -1  -3   5   14.12    0.46
   1  -3  -5   14.33    0.47
   1  -3  -5   13.84    0.51
  -1   3   4    1.10    0.09
   1   3  -4    1.00    0.14
   1   3  -4    1.20    0.18
  -1   3   4    1.16    0.12
   1   3  -4    1.07    0.10
   1   3  -4    1.20    0.15
  -1   3   4    1.04    0.15
  -1   3   4    0.93    0.12
   1   3  -4    1.05    0.07
  -1  -3   4    1.11    0.14
  -1  -3   4    0.83    0.13
   1  -3  -4    0.94    0.14
   1  -3  -4    1.08    0.13
  -1  -3   4    1.08    0.15
   1  -3  -4    1.03    0.13
  -1  -3   4    1.04    0.10
   1   3  -3    1.46    0.14
  -1   3   3    1.58    0.12
  -1   3   3    1.59    0.13
   1   3  -3    1.45    0.10
   1   3  -3    1.45    0.09
  -1   3   3    1.48    0.06
   1   3  -3    1.47    0.17
  -1   3   3    1.69    0.14
   1  -3  -3    1.46    0.13
  -1  -3   3    1.36    0.13
  -1  -3   3    1.53    0.14
   1  -3  -3    1.66    0.13
   1  -3  -3    1.51    0.13
   1  -3  -3    1.26    0.13
  -1  -3   3    1.56    0.15
  -1  -3   3    1.50    0.11
  -1   3   2    0.08    0.04
   1   3  -2    0.01    0.06
  -1   3   2    0.05    0.04
   1   3  -2    0.01    0.03
   1   3  -2    0.06    0.04
  -1   3   2    0.06    0.05
   1  -3  -2    0.05    0.05
  -1  -3   2    0.00    0.07
  -1  -3   2    0.05    0.03
   1  -3  -2    0.04    0.04
  -1  -3   2    0.10    0.05
   1   3  -1   38.24    0.90
   1   3  -1   36.65    0.83
  -1   3   1   39.22    0.84
  -1   3   1   38.73    0.87
  -1   3   1   38.66    0.85
  -1   3   1   38.76    0.81
   1   3  -1   38.95    0.85
  -1  -3   1   38.02    0.91
   1  -3  -1   38.29    0.87
  -1  -3   1   37.35    0.85
   1  -3  -1   38.36    0.85
  -1  -3   1   36.60    0.84
   1  -3  -1   38.36    0.84
   1   3   0   32.10    0.73
  -1   3   0   32.11    0.68
  -1   3   0   32.35    0.74
  -1   3   0   31.73    0.68
   1   3   0   33.42    0.75
   1   3   0   30.34    0.72
  -1  -3   0   31.25    0.73
  -1  -3   0   31.98    0.75
   1  -3   0   30.84    0.68
  -1  -3   0   31.59    0.72
   1  -3   0   32.31    0.68
   1  -3   0   32.59    0.76
   1  -3   0   32.40    0.74
   1  -3   0   31.80    0.69
  -1   3  -1   18.50    0.40
  -1   3  -1   18.71    0.46
   1   3   1   18.41    0.49
   1   3   1   18.54    0.48
  -1   3  -1   18.09    0.50
  -1  -3  -1   17.14    0.45
  -1  -3  -1   17.74    0.47
   1  -3   1   18.30    0.41
  -1  -3  -1   18.52    0.49
   1  -3   1   18.87    0.51
   1  -3   1   18.29    0.42
   1  -3   1   19.01    0.47
   1   3   2   36.32    0.85
   1   3   2   35.30    0.83
  -1   3  -2   34.55    0.77
  -1   3  -2   34.62    0.73
  -1   3  -2   33.04    0.84
  -1  -3  -2   33.36    0.84
   1  -3   2   35.29    0.77
   1  -3   2   34.68    0.87
  -1  -3  -2   33.50    0.82
   1  -3   2   33.96    0.77
   1  -3   2   32.94    0.87
   1  -3   2   34.70    0.74
  -1  -3  -2   34.12    0.77
  -1   3  -3    4.28    0.19
  -1   3  -3    4.34    0.24
  -1   3  -3    4.54    0.16
   1   3   3    4.26    0.23
   1   3   3    4.37    0.22
   1   3   3    4.37    0.19
  -1   3  -3    4.36    0.25
  -1  -3  -3    4.18    0.19
   1  -3   3    4.18    0.25
   1  -3   3    4.28    0.19
  -1  -3  -3    4.25    0.24
   1  -3   3    4.43    0.16
   1  -3   3    4.39    0.15
  -1  -3  -3    4.18    0.22
   1  -3   3    3.96    0.25
  -1   3  -4   13.03    0.40
  -1   3  -4   12.91    0.49
   1   3   4   13.18    0.47
  -1   3  -4   13.06    0.48
  -1   3  -4   13.24    0.37
   1   3   4   13.28    0.44
   1   3   4   12.69    0.39
   1  -3   4   12.64    0.41
   1  -3   4   12.85    0.33
   1  -3   4   13.10    0.38
  -1  -3  -4   13.01    0.44
   1  -3   4   13.47    0.50
   1  -3   4   12.82    0.36
   1   3   5    1.94    0.22
  -1   3  -5    1.91    0.23
  -1   3  -5    1.94    0.23
  -1   3  -5    1.94    0.18
  -1   3  -5    2.12    0.15
   1   3   5    2.05    0.19
   1   3   5    1.78    0.17
  -1  -3  -5    1.91    0.21
   1  -3   5    2.13    0.23
  -1  -3  -5    1.85    0.19
  -1  -3  -5    2.11    0.16
   1  -3   5    1.98    0.10
   1  -3   5    2.13    0.14
   1  -3   5    2.29    0.20
   1  -3   5    2.03    0.15
  -1   3  -6    0.22    0.14
  -1   3  -6    0.13    0.12
  -1   3  -6    0.26    0.11
   1   3   6    0.19    0.10
   1   3   6    0.48    0.16
   1   3   6    0.35    0.12
   1   3   6    0.31    0.08
  -1   3  -6    0.24    0.10
  -1  -3  -6    0.30    0.08
   1  -3   6    0.22    0.11
  -1  -3  -6    0.27    0.13
   1  -3   6    0.26    0.08
   1  -3   6    0.12    0.15
  -1  -3  -6    0.18    0.12
   1  -3   6    0.29    0.08
  -1   3  -7    0.08    0.10
   1   3   7    0.10    0.10
   1   3   7    0.07    0.09
  -1   3  -7   -0.17    0.11
  -1   3  -7    0.04    0.15
   1   3   7    0.16    0.14
   1   3   7    0.28    0.13
  -1   3  -7    0.23    0.16
  -1  -3  -7   -0.07    0.12
   1  -3   7    0.11    0.08
   1  -3   7   -0.02    0.15
  -1  -3  -7   -0.03    0.09
  -1  -3  -7    0.28    0.15
   1  -3   7    0.15    0.08
   1  -3   7    0.12    0.12
  -1   3  -8    0.19    0.13
   1   3   8    0.07    0.17
   1   3   8    0.27    0.14
  -1   3  -8   -0.14    0.17
   1   3   8    0.22    0.14
   1   3   8    0.08    0.10
  -1   3  -8    0.07    0.15
  -1   3  -8    0.34    0.18
  -1  -3  -8    0.33    0.17
   1  -3   8    0.33    0.17
   1  -3   8   -0.12    0.15
   1  -3   8    0.13    0.10
  -1  -3  -8    0.06    0.16
  -1  -3  -8    0.01    0.14
  -1  -3  -8    0.23    0.11
   1  -3   8    0.11    0.08
  -1   3  -9    0.89    0.21
   1   3   9    0.82    0.20
  -1   3  -9    0.67    0.22
  -1   3  -9    1.41    0.28
   1   3   9    0.87    0.14
   1   3   9    0.75    0.21
   1   3   9    0.93    0.25
   1  -3   9    0.92    0.12
  -1  -3  -9    0.92    0.29
   1  -3   9    1.24    0.25
   1  -3   9    0.89    0.18
  -1  -3  -9    0.93    0.16
  -1   3 -10    0.25    0.23
   1   3  10    0.26    0.29
   1   3  10    0.38    0.21
  -1   3 -10    0.38    0.27
   1   3  10    0.33    0.19
  -1   3 -10   -0.02    0.27
   1   3  10    0.28    0.13
  -1  -3 -10    0.62    0.28
   1  -3  10    0.32    0.10
  -1  -3 -10    0.52    0.26
  -1  -3 -10    0.46    0.16
   1  -3  10    0.32    0.14
   1   3  11    0.74    0.15
   1   3  11    1.03    0.27
   1   3  11    1.39    0.31
   1   3  11    0.15    0.33
  -1   3 -11    0.91    0.36
  -1   3 -11    0.97    0.38
  -1   3 -11    0.92    0.27
  -1   3 -11    0.50    0.30
  -1  -3 -11    0.94    0.19
  -1  -3 -11    0.46    0.30
   1  -3  11    0.71    0.39
  -1  -3 -11    0.41    0.32
   1  -3  11    0.16    0.28
   1  -3  11    0.40    0.20
  -1  -3 -11    0.71    0.33
   1   3  12    1.17    0.31
  -1   3 -12    1.83    0.42
   1   3  12    0.48    0.36
  -1   3 -12    1.17    0.46
  -1   3 -12    1.81    0.52
   1   3  12    1.46    0.42
  -1   3 -12    0.32    0.31
   1   3  12    1.28    0.16
   1  -3  12    0.88    0.37
  -1  -3 -12    0.43    0.43
   1  -3  12    0.98    0.25
  -1  -3 -12    0.20    0.40
  -1  -3 -12    0.95    0.39
   1  -3  12    0.77    0.45
  -1   4  12    6.65    0.54
   1   4 -12    5.41    0.74
  -1   4  12    5.68    0.33
   1   4 -12    4.42    0.61
  -1   4  12    4.80    0.70
  -1   4  12    6.74    0.53
   1   4 -12    4.73    0.64
   1   4 -12    6.07    0.60
  -1  -4  12    7.52    0.76
  -1  -4  12    5.24    0.44
   1  -4 -12    6.60    0.69
  -1  -4  12    6.09    0.43
   1  -4 -12    5.84    0.71
   1  -4 -12    4.79    0.60
   1  -4 -12    5.96    0.51
   1   4 -11    2.15    0.33
   1   4 -11    1.40    0.36
   1   4 -11    2.09    0.48
   1   4 -11    2.00    0.41
  -1   4  11    1.61    0.20
  -1   4  11    1.72    0.32
  -1   4  11    1.47    0.39
  -1   4  11    1.77    0.29
   1  -4 -11    1.96    0.29
  -1  -4  11    1.62    0.26
   1  -4 -11    1.94    0.40
   1  -4 -11    1.72    0.36
  -1  -4  11    1.75    0.24
   1  -4 -11    1.29    0.40
  -1  -4  11    2.00    0.37
  -1   4  10    9.78    0.53
  -1   4  10    9.84    0.67
  -1   4  10   10.54    0.49
   1   4 -10    9.02    0.59
  -1   4  10    9.86    0.41
   1   4 -10   10.06    0.65
   1  -4 -10    9.93    0.50
  -1  -4  10    9.94    0.63
  -1  -4  10   10.05    0.48
  -1  -4  10    9.75    0.47
   1  -4 -10    9.62    0.61
   1  -4 -10   10.42    1.02
   1  -4 -10   10.23    0.61
  -1   4   9    0.03    0.10
   1   4  -9    0.25    0.26
  -1   4   9    0.13    0.20
  -1   4   9    0.20    0.16
   1   4  -9   -0.16    0.17
   1   4  -9    0.10    0.13
  -1   4   9    0.17    0.14
   1   4  -9    0.25    0.23
  -1  -4   9   -0.21    0.13
   1  -4  -9    0.22    0.14
  -1  -4   9    0.17    0.19
   1  -4  -9    0.01    0.20
   1  -4  -9    0.05    0.20
  -1  -4   9    0.03    0.11
  -1  -4   9    0.08    0.29
   1   4  -8   -0.09    0.11
   1   4  -8    0.17    0.17
   1   4  -8    0.17    0.23
   1   4  -8    0.17    0.19
  -1   4   8    0.09    0.11
  -1   4   8    0.15    0.10
  -1   4   8    0.01    0.14
  -1   4   8    0.04    0.17
  -1  -4   8    0.23    0.15
   1  -4  -8    0.01    0.19
  -1  -4   8    0.19    0.10
  -1  -4   8    0.08    0.18
  -1  -4   8    0.00    0.13
   1  -4  -8    0.21    0.17
   1  -4  -8    0.11    0.14
  -1   4   7    4.56    0.30
   1   4  -7    4.31    0.32
  -1   4   7    4.22    0.23
   1   4  -7    4.48    0.27
   1   4  -7    4.28    0.43
  -1   4   7    4.56    0.36
   1   4  -7    4.24    0.36
  -1   4   7    4.06    0.25
   1  -4  -7    4.61    0.37
   1  -4  -7    4.56    0.30
  -1  -4   7    3.90    0.24
   1  -4  -7    4.37    0.33
  -1  -4   7    4.14    0.33
  -1  -4   7    4.21    0.37
  -1  -4   7    4.21    0.30
  -1   4   6    8.33    0.34
  -1   4   6    8.57    0.43
   1   4  -6    8.03    0.42
  -1   4   6    8.21    0.29
   1   4  -6    8.57    0.39
   1   4  -6    8.94    0.50
   1   4  -6    8.44    0.33
  -1   4   6    8.04    0.37
   1  -4  -6    6.68    0.35
  -1  -4   6    8.25    0.37
  -1  -4   6    8.24    0.32
  -1  -4   6    8.59    0.41
  -1  -4   6    8.67    0.45
   1  -4  -6    8.04    0.39
   1  -4  -6    8.35    0.43
  -1   4   5    1.13    0.15
   1   4  -5    1.07    0.20
   1   4  -5    1.15    0.13
   1   4  -5    0.95    0.17
  -1   4   5    0.82    0.09
  -1   4   5    1.15    0.14
   1   4  -5    1.06    0.08
   1   4  -5    1.17    0.17
  -1   4   5    1.25    0.19
  -1  -4   5    1.06    0.15
   1  -4  -5    1.08    0.16
  -1  -4   5    1.18    0.12
   1  -4  -5    1.39    0.20
  -1  -4   5    0.96    0.17
  -1  -4   5    1.20    0.17
   1  -4  -5    0.91    0.15
   1   4  -4    0.10    0.08
   1   4  -4    0.08    0.05
  -1   4   4    0.04    0.06
  -1   4   4    0.06    0.03
  -1   4   4    0.01    0.08
  -1   4   4    0.03    0.06
   1   4  -4    0.08    0.11
   1   4  -4    0.08    0.05
  -1  -4   4    0.06    0.05
  -1  -4   4   -0.02    0.10
  -1  -4   4   -0.01    0.08
  -1  -4   4    0.13    0.08
   1  -4  -4    0.01    0.07
   1  -4  -4    0.04    0.07
   1  -4  -4   -0.09    0.07
  -1   4   3    2.78    0.18
   1   4  -3    2.92    0.15
   1   4  -3    2.65    0.14
   1   4  -3    2.87    0.18
  -1   4   3    2.77    0.19
  -1   4   3    2.89    0.17
   1   4  -3    3.06    0.23
   1  -4  -3    2.62    0.17
  -1  -4   3    2.62    0.19
  -1  -4   3    2.77    0.21
  -1  -4   3    2.69    0.15
   1   4  -2    4.63    0.20
  -1   4   2    4.84    0.20
   1   4  -2    4.79    0.26
  -1   4   2    4.35    0.21
  -1   4   2    4.53    0.21
   1   4  -2    4.58    0.18
  -1  -4   2    4.40    0.18
   1  -4  -2    4.67    0.22
  -1  -4   2    4.51    0.26
  -1  -4   2    4.66    0.21
   1  -4  -2    4.17    0.21
   1  -4  -2    4.49    0.20
   1   4  -1    1.65    0.11
  -1   4   1    1.69    0.13
  -1   4   1    1.76    0.09
  -1   4   1    1.79    0.11
   1   4  -1    1.67    0.11
   1   4  -1    1.76    0.15
  -1   4   1    1.76    0.12
   1  -4  -1    1.83    0.14
   1  -4  -1    1.77    0.14
  -1  -4   1    1.88    0.16
   1  -4  -1    1.86    0.12
  -1  -4   1    1.77    0.12
   1  -4  -1    1.83    0.12
   1   4   0   12.94    0.39
  -1   4   0   12.70    0.38
  -1   4   0   12.44    0.33
   1   4   0   12.63    0.36
   1   4   0   12.69    0.36
  -1   4   0   12.54    0.31
  -1   4   0   12.34    0.33
  -1  -4   0   12.46    0.36
  -1  -4   0   12.04    0.39
  -1  -4   0   12.81    0.38
   1  -4   0   12.46    0.32
   1  -4   0   12.79    0.34
   1  -4   0   12.47    0.31
   1  -4   0   12.46    0.40
   1  -4   0   12.32    0.38
  -1   4  -1   28.51    0.69
   1   4   1   28.81    0.70
  -1   4  -1   28.06    0.62
   1   4   1   28.17    0.71
  -1   4  -1   27.86    0.73
   1  -4   1   28.37    0.63
   1  -4   1   28.57    0.75
  -1  -4  -1   27.67    0.69
   1  -4   1   29.06    0.70
  -1  -4  -1   27.97    0.72
   1  -4   1   28.22    0.62
  -1  -4  -1   27.36    0.69
   1  -4   1   28.76    0.63
  -1   4  -2   12.35    0.43
  -1   4  -2   12.25    0.31
  -1   4  -2   12.18    0.36
   1   4   2   12.19    0.41
   1   4   2   12.09    0.39
  -1  -4  -2   12.44    0.34
  -1  -4  -2   12.44    0.42
  -1  -4  -2   12.30    0.39
   1  -4   2   12.16    0.36
   1  -4   2   12.26    0.31
   1  -4   2   12.34    0.35
   1  -4   2   11.73    0.44
  -1  -4  -2   12.53    0.37
   1  -4   2   12.14    0.44
   1   4   3    3.24    0.22
   1   4   3    3.36    0.20
  -1   4  -3    3.19    0.14
  -1   4  -3    3.42    0.16
  -1   4  -3    3.53    0.17
  -1   4  -3    3.19    0.23
   1  -4   3    3.45    0.15
  -1  -4  -3    3.59    0.17
   1  -4   3    3.41    0.17
   1  -4   3    3.56    0.27
  -1  -4  -3    3.34    0.23
  -1  -4  -3    3.52    0.21
   1  -4   3    3.42    0.17
   1  -4   3    3.08    0.24
  -1   4  -4    6.99    0.28
  -1   4  -4    7.15    0.36
   1   4   4    6.97    0.26
   1   4   4    6.94    0.32
  -1   4  -4    6.78    0.36
   1   4   4    6.99    0.34
  -1   4  -4    7.05    0.24
   1  -4   4    7.48    0.38
  -1  -4  -4    7.20    0.35
   1  -4   4    7.13    0.24
  -1  -4  -4    6.66    0.32
   1  -4   4    7.07    0.29
   1  -4   4    6.95    0.24
  -1  -4  -4    6.80    0.27
  -1   4  -5    5.58    0.23
  -1   4  -5    5.21    0.26
  -1   4  -5    5.56    0.35
   1   4   5    4.72    0.31
   1   4   5    5.25    0.25
   1   4   5    4.87    0.28
   1   4   5    5.16    0.27
  -1   4  -5    4.77    0.34
   1  -4   5    5.45    0.22
  -1  -4  -5    5.09    0.30
   1  -4   5    5.01    0.27
   1  -4   5    5.03    0.24
  -1  -4  -5    5.30    0.27
  -1  -4  -5    5.38    0.33
   1  -4   5    5.48    0.36
   1  -4   5    5.14    0.19
   1   4   6    0.91    0.19
  -1   4  -6    0.76    0.19
  -1   4  -6    0.93    0.13
   1   4   6    1.01    0.15
  -1   4  -6    1.06    0.16
   1   4   6    1.01    0.16
  -1   4  -6    0.89    0.20
   1   4   6    0.96    0.15
   1  -4   6    1.03    0.17
   1  -4   6    1.05    0.21
  -1  -4  -6    1.04    0.15
  -1  -4  -6    0.91    0.18
   1  -4   6    0.93    0.12
  -1  -4  -6    1.13    0.21
   1  -4   6    1.06    0.15
   1   4   7   -0.02    0.10
  -1   4  -7    0.02    0.16
  -1   4  -7    0.10    0.15
   1   4   7    0.24    0.10
   1   4   7    0.00    0.14
   1   4   7   -0.07    0.10
  -1   4  -7    0.00    0.09
  -1   4  -7    0.05    0.11
  -1  -4  -7   -0.18    0.11
  -1  -4  -7    0.04    0.16
   1  -4   7   -0.17    0.15
   1  -4   7    0.07    0.09
  -1  -4  -7   -0.05    0.09
   1  -4   7    0.02    0.08
   1  -4   7    0.02    0.13
   1   4   8    4.54    0.41
  -1   4  -8    5.13    0.46
  -1   4  -8    5.63    0.34
  -1   4  -8    5.43    0.46
   1   4   8    5.34    0.32
   1   4   8    5.25    0.34
   1   4   8    5.36    0.36
  -1   4  -8    5.60    0.38
   1  -4   8    5.44    0.29
   1  -4   8    5.28    0.39
   1  -4   8    5.27    0.27
   1  -4   8    5.83    0.50
  -1  -4  -8    5.57    0.32
  -1  -4  -8    5.41    0.42
  -1  -4  -8    5.21    0.42
  -1   4  -9    0.32    0.19
  -1   4  -9    0.54    0.27
   1   4   9    0.70    0.15
   1   4   9    0.37    0.23
   1   4   9    0.63    0.20
  -1   4  -9    0.28    0.25
  -1   4  -9    0.66    0.18
   1   4   9    0.45    0.19
  -1  -4  -9    0.65    0.16
   1  -4   9    0.51    0.27
  -1  -4  -9    0.33    0.21
  -1  -4  -9    0.60    0.23
  -1  -4  -9    0.38    0.21
   1  -4   9    0.63    0.24
   1  -4   9    0.46    0.12
   1   4  10    4.02    0.49
  -1   4 -10    4.81    0.55
   1   4  10    3.97    0.40
  -1   4 -10    3.43    0.40
   1   4  10    3.46    0.40
  -1   4 -10    4.16    0.55
   1   4  10    4.30    0.31
  -1   4 -10    4.16    0.46
   1  -4  10    3.89    0.49
  -1  -4 -10    4.12    0.49
   1  -4  10    4.37    0.24
  -1  -4 -10    5.17    0.54
   1  -4  10    3.72    0.31
  -1  -4 -10    4.31    0.33
  -1  -4 -10    3.78    0.47
   1   4  11    1.06    0.32
  -1   4 -11    1.48    0.32
  -1   4 -11    1.06    0.39
  -1   4 -11    1.21    0.38
   1   4  11    0.88    0.37
   1   4  11    0.84    0.18
   1   4  11    1.36    0.30
  -1   4 -11    1.56    0.31
  -1  -4 -11    1.61    0.37
  -1  -4 -11    0.41    0.33
   1  -4  11    0.41    0.41
   1  -4  11    0.95    0.22
  -1  -4 -11    1.07    0.22
  -1  -4 -11    1.19    0.37
  -1   4 -12    0.82    0.44
  -1   4 -12    0.27    0.30
  -1   4 -12    0.95    0.41
   1   4  12    0.23    0.17
   1   4  12    0.66    0.42
   1   4  12    0.61    0.33
  -1   4 -12    0.99    0.45
   1   4  12    0.12    0.28
  -1  -4 -12    0.14    0.22
   1  -4  12    0.88    0.35
  -1  -4 -12    0.63    0.43
   1  -4  12    0.58    0.21
  -1  -4 -12   -0.08    0.39
  -1  -4 -12    1.07    0.43
   1  -4  12   -0.42    0.44
   1   5 -12    0.02    0.31
  -1   5  12    0.21    0.18
  -1   5  12   -0.32    0.27
  -1   5  12    0.09    0.27
   1   5 -12   -0.33    0.39
  -1   5  12   -0.77    0.40
   1   5 -12   -0.25    0.44
   1   5 -12   -0.36    0.33
   1  -5 -12    0.16    0.34
   1  -5 -12   -0.08    0.39
   1  -5 -12   -0.26    0.35
  -1  -5  12   -0.04    0.37
  -1  -5  12   -0.36    0.22
  -1  -5  12   -0.32    0.20
   1  -5 -12    0.13    0.29
   1   5 -11    6.63    0.72
  -1   5  11    6.98    0.66
  -1   5  11    5.59    0.44
   1   5 -11    7.02    0.59
  -1   5  11    6.39    0.38
  -1   5  11    6.44    0.53
   1   5 -11    7.59    0.67
   1   5 -11    6.63    0.53
  -1  -5  11    6.60    0.46
   1  -5 -11    7.30    0.50
  -1  -5  11    7.39    0.66
   1  -5 -11    6.78    0.65
  -1  -5  11    6.56    0.44
   1  -5 -11    6.41    0.62
   1  -5 -11    6.35    0.61
   1   5 -10    6.91    0.46
  -1   5  10    8.39    0.44
   1   5 -10    9.48    0.71
   1   5 -10    9.62    0.64
  -1   5  10    9.57    0.55
   1   5 -10    8.95    0.58
  -1   5  10    8.99    0.66
  -1   5  10    8.60    0.41
   1  -5 -10    9.41    0.50
   1  -5 -10    8.36    0.60
   1  -5 -10    8.41    0.63
  -1  -5  10    8.90    0.45
  -1  -5  10    9.15    0.63
  -1  -5  10    9.09    0.49
  -1   5   9   14.53    0.72
   1   5  -9   14.43    0.58
  -1   5   9   14.11    0.53
  -1   5   9   14.97    0.52
   1   5  -9   14.35    0.66
   1   5  -9   15.63    0.75
   1   5  -9   13.64    0.79
  -1   5   9   14.57    0.64
   1  -5  -9   14.65    0.76
  -1  -5   9   15.28    0.59
  -1  -5   9   13.90    0.67
   1  -5  -9   14.50    0.67
  -1  -5   9   13.55    0.73
  -1  -5   9   12.63    0.71
   1  -5  -9   14.03    0.59
   1   5  -8    0.26    0.22
  -1   5   8    0.11    0.10
   1   5  -8    0.17    0.15
  -1   5   8    0.06    0.11
   1   5  -8    0.04    0.12
  -1   5   8   -0.05    0.18
  -1   5   8    0.30    0.14
   1   5  -8    0.11    0.19
  -1  -5   8    0.13    0.16
   1  -5  -8    0.43    0.15
  -1  -5   8    0.19    0.16
  -1  -5   8    0.14    0.19
   1  -5  -8    0.34    0.19
  -1  -5   8    0.04    0.11
   1  -5  -8    0.24    0.18
  -1   5   7    5.08    0.34
  -1   5   7    4.84    0.39
   1   5  -7    5.26    0.34
   1   5  -7    4.93    0.29
  -1   5   7    5.39    0.30
  -1   5   7    5.30    0.23
   1   5  -7    4.60    0.39
   1   5  -7    5.05    0.46
  -1  -5   7    5.45    0.43
   1  -5  -7    4.59    0.32
  -1  -5   7    5.26    0.28
   1  -5  -7    5.04    0.39
   1  -5  -7    5.35    0.37
  -1  -5   7    5.39    0.33
  -1  -5   7    5.16    0.37
   1   5  -6    0.65    0.21
   1   5  -6    0.59    0.11
  -1   5   6    0.51    0.15
  -1   5   6    0.23    0.12
   1   5  -6    0.44    0.07
  -1   5   6    0.38    0.07
   1   5  -6    0.15    0.11
  -1   5   6    0.53    0.12
   1  -5  -6    0.53    0.15
   1  -5  -6    0.26    0.14
  -1  -5   6    0.33    0.17
  -1  -5   6    0.44    0.14
   1  -5  -6    0.42    0.13
  -1  -5   6    0.53    0.14
  -1  -5   6    0.36    0.10
   1   5  -5    2.16    0.27
   1   5  -5    2.20    0.14
  -1   5   5    2.19    0.20
  -1   5   5    1.73    0.20
   1   5  -5    2.01    0.16
  -1   5   5    1.98    0.23
   1   5  -5    2.30    0.20
  -1  -5   5    1.89    0.21
   1  -5  -5    2.10    0.21
  -1  -5   5    1.80    0.25
   1  -5  -5    1.92    0.20
  -1  -5   5    2.13    0.17
  -1  -5   5    1.86    0.21
   1  -5  -5    1.95    0.22
   1   5  -4    1.30    0.12
   1   5  -4    1.16    0.12
  -1   5   4    0.81    0.14
  -1   5   4    0.93    0.14
   1   5  -4    1.13    0.15
  -1   5   4    1.16    0.15
   1   5  -4    1.18    0.19
  -1  -5   4    1.17    0.12
   1  -5  -4    1.07    0.16
   1  -5  -4    1.16    0.17
   1  -5  -4    0.81    0.13
  -1  -5   4    1.07    0.16
  -1  -5   4    1.22    0.19
  -1  -5   4    0.81    0.14
   1   5  -3    5.31    0.22
  -1   5   3    5.46    0.27
  -1   5   3    5.24    0.25
  -1   5   3    5.36    0.27
   1   5  -3    5.41    0.24
   1   5  -3    5.25    0.24
   1   5  -3    5.40    0.32
  -1  -5   3    5.28    0.26
   1  -5  -3    5.40    0.28
  -1  -5   3    5.22    0.33
   1  -5  -3    5.72    0.27
  -1  -5   3    5.05    0.30
  -1  -5   3    5.27    0.23
  -1   5   2    2.97    0.19
   1   5  -2    2.91    0.18
   1   5  -2    3.06    0.23
  -1   5   2    2.74    0.19
   1   5  -2    2.82    0.15
   1   5  -2    3.02    0.17
  -1   5   2    3.02    0.18
  -1  -5   2    2.69    0.24
   1  -5  -2    2.91    0.20
  -1  -5   2    3.04    0.17
   1  -5  -2    2.98    0.18
  -1  -5   2    3.08    0.18
  -1  -5   2    2.85    0.09
   1  -5  -2    2.87    0.19
  -1   5   1   43.58    1.00
   1   5  -1   45.29    1.00
  -1   5   1   43.34    1.06
  -1   5   1   44.89    0.95
   1   5  -1   43.70    1.01
   1   5  -1   44.26    1.08
  -1   5   1   43.85    1.01
   1  -5  -1   42.52    1.05
   1  -5  -1   44.89    1.00
   1  -5  -1   45.23    1.02
  -1  -5   1   43.71    1.02
  -1  -5   1   43.69    1.10
  -1  -5   1   43.70    1.01
   1  -5  -1   43.59    1.06
  -1   5   0   19.90    0.49
  -1   5   0   19.69    0.49
   1   5   0   19.41    0.53
  -1   5   0   19.74    0.56
   1   5   0   20.04    0.54
  -1   5   0   20.30    0.46
   1   5   0   19.89    0.56
   1  -5   0   19.83    0.46
  -1  -5   0   19.43    0.58
  -1  -5   0   20.13    0.53
   1  -5   0   18.56    0.58
   1  -5   0   19.47    0.51
   1  -5   0   19.49    0.49
  -1  -5   0   19.21    0.54
   1  -5   0   19.34    0.56
   1   5   1   22.82    0.62
  -1   5  -1   23.27    0.54
  -1   5  -1   22.61    0.62
  -1   5  -1   22.93    0.66
   1   5   1   23.81    0.63
  -1  -5  -1   24.00    0.62
  -1  -5  -1   22.32    0.62
   1  -5   1   23.86    0.53
   1  -5   1   23.63    0.56
   1  -5   1   22.72    0.67
   1  -5   1   22.85    0.55
   1  -5   1   23.27    0.62
  -1  -5  -1   22.23    0.64
  -1   5  -2    8.54    0.25
   1   5   2    9.00    0.35
  -1   5  -2    8.56    0.31
   1   5   2    8.69    0.34
  -1   5  -2    8.63    0.37
   1  -5   2    8.90    0.29
   1  -5   2    8.70    0.26
  -1  -5  -2    8.59    0.36
  -1  -5  -2    8.25    0.31
   1  -5   2    8.80    0.40
   1  -5   2    8.42    0.26
   1  -5   2    8.76    0.32
  -1  -5  -2    8.98    0.33
   1  -5   2    8.46    0.38
   1   5   3   31.15    0.84
  -1   5  -3   29.70    0.87
   1   5   3   31.53    0.86
  -1   5  -3   30.52    0.70
  -1   5  -3   31.66    0.76
  -1   5  -3   31.01    0.74
  -1  -5  -3   31.72    0.84
   1  -5   3   30.73    0.76
   1  -5   3   31.68    0.91
   1  -5   3   30.61    0.77
  -1  -5  -3   32.02    0.74
  -1  -5  -3   31.62    0.87
   1  -5   3   30.78    0.72
   1  -5   3   31.66    0.92
   1   5   4   10.43    0.44
  -1   5  -4   10.51    0.32
   1   5   4   10.74    0.42
   1   5   4   10.92    0.42
  -1   5  -4   10.72    0.34
  -1   5  -4   10.61    0.47
  -1   5  -4   10.64    0.36
   1  -5   4   10.90    0.49
  -1  -5  -4   10.49    0.42
   1  -5   4   10.82    0.33
   1  -5   4   10.76    0.34
  -1  -5  -4   10.73    0.35
   1  -5   4   10.44    0.38
  -1  -5  -4   10.60    0.46
   1  -5   4   10.02    0.50
  -1   5  -5    5.84    0.39
  -1   5  -5    5.62    0.28
  -1   5  -5    6.29    0.39
   1   5   5    6.49    0.33
  -1   5  -5    6.27    0.25
   1   5   5    6.29    0.37
   1   5   5    6.16    0.33
   1  -5   5    5.92    0.40
   1  -5   5    5.80    0.30
   1  -5   5    6.37    0.25
   1  -5   5    6.02    0.30
  -1  -5  -5    5.87    0.34
   1   5   6    1.44    0.20
   1   5   6    1.27    0.16
  -1   5  -6    1.40    0.24
  -1   5  -6    1.43    0.19
  -1   5  -6    1.46    0.25
  -1   5  -6    1.14    0.15
   1   5   6    1.05    0.18
   1   5   6    1.53    0.24
   1  -5   6    1.39    0.20
  -1  -5  -6    1.40    0.24
  -1  -5  -6    1.46    0.22
   1  -5   6    1.39    0.25
   1  -5   6    1.15    0.14
  -1  -5  -6    1.45    0.20
   1  -5   6    1.35    0.19
   1   5   7    1.20    0.21
   1   5   7    1.05    0.21
  -1   5  -7    0.94    0.23
  -1   5  -7    1.03    0.15
  -1   5  -7    0.90    0.17
   1   5   7    1.04    0.17
   1   5   7    1.00    0.16
  -1   5  -7    0.84    0.24
  -1  -5  -7    1.40    0.25
   1  -5   7    0.93    0.16
  -1  -5  -7    1.09    0.18
   1  -5   7    0.86    0.25
  -1  -5  -7    1.05    0.21
   1  -5   7    1.02    0.14
   1  -5   7    1.14    0.20
   1   5   8    0.75    0.18
  -1   5  -8    0.78    0.27
   1   5   8    0.86    0.19
   1   5   8    0.82    0.25
  -1   5  -8    0.87    0.16
  -1   5  -8    0.25    0.23
  -1   5  -8    0.74    0.19
   1   5   8    0.70    0.20
   1  -5   8    0.70    0.18
   1  -5   8    0.73    0.14
   1  -5   8    0.65    0.15
  -1  -5  -8    0.83    0.15
  -1  -5  -8    0.48    0.23
  -1  -5  -8    1.00    0.31
   1  -5   8    0.64    0.26
   1   5   9    0.19    0.25
  -1   5  -9    0.02    0.16
  -1   5  -9   -0.06    0.27
   1   5   9    0.00    0.15
  -1   5  -9    0.29    0.28
  -1   5  -9   -0.11    0.18
   1   5   9   -0.10    0.17
   1   5   9    0.33    0.15
  -1  -5  -9   -0.07    0.22
  -1  -5  -9   -0.36    0.21
  -1  -5  -9    0.05    0.17
   1  -5   9    0.19    0.12
   1  -5   9    0.22    0.14
   1  -5   9   -0.01    0.20
   1   5  10    0.24    0.21
   1   5  10    0.10    0.27
  -1   5 -10    0.05    0.32
   1   5  10    0.73    0.19
  -1   5 -10    0.33    0.31
  -1   5 -10    0.99    0.27
  -1   5 -10    0.60    0.20
   1   5  10    0.81    0.25
   1  -5  10    0.86    0.17
  -1  -5 -10    0.38    0.31
  -1  -5 -10    0.78    0.30
  -1  -5 -10    0.91    0.20
   1  -5  10    0.75    0.38
   1  -5  10    0.74    0.16
  -1  -5 -10    0.49    0.28
   1  -5  10    1.07    0.31
  -1   5 -11    0.50    0.27
  -1   5 -11    0.88    0.39
  -1   5 -11    0.28    0.30
   1   5  11    0.85    0.39
   1   5  11    1.14    0.31
   1   5  11    0.66    0.20
   1   5  11    0.60    0.27
  -1   5 -11    0.19    0.40
  -1  -5 -11    0.30    0.34
  -1  -5 -11    0.71    0.35
  -1  -5 -11    0.40    0.21
   1  -5  11    0.85    0.14
   1  -5  11    0.51    0.47
  -1  -5 -11    1.21    0.39
   1  -5  11    0.92    0.20
   1   5  12    1.12    0.35
  -1   5 -12    0.78    0.33
   1   5  12    1.65    0.38
  -1   5 -12    1.72    0.48
  -1   5 -12    0.39    0.38
   1   5  12    1.76    0.26
   1   5  12    1.45    0.47
  -1   5 -12    0.92    0.53
   1  -5  12    2.39    0.68
  -1  -5 -12    0.72    0.41
   1  -5  12    1.26    0.28
  -1  -5 -12    1.22    0.45
   1  -5  12    0.25    0.41
  -1  -5 -12    0.72    0.26
  -1  -5 -12    2.08    0.51
  -1   6  12    3.19    0.38
  -1   6  12    1.59    0.50
  -1   6  12    2.08    0.31
   1   6 -12    1.73    0.42
   1   6 -12    2.41    0.40
   1   6 -12    3.60    0.61
   1   6 -12    2.74    0.53
  -1   6  12    3.11    0.44
  -1  -6  12    2.41    0.33
   1  -6 -12    2.96    0.52
   1  -6 -12    1.97    0.49
  -1  -6  12    1.91    0.45
  -1  -6  12    2.88    0.34
   1  -6 -12    1.87    0.38
   1  -6 -12    1.59    0.48
  -1   6  11    0.95    0.22
   1   6 -11    1.51    0.39
   1   6 -11    1.35    0.33
  -1   6  11    1.10    0.31
  -1   6  11    1.28    0.40
  -1   6  11    1.14    0.22
   1   6 -11    1.64    0.31
   1   6 -11    0.43    0.42
   1  -6 -11    1.73    0.41
  -1  -6  11    1.09    0.25
   1  -6 -11    0.41    0.37
   1  -6 -11    0.99    0.29
  -1  -6  11    1.38    0.36
  -1  -6  11    0.90    0.44
   1  -6 -11    1.08    0.37
  -1  -6  11    1.11    0.27
   1   6 -10    3.50    0.38
  -1   6  10    3.08    0.44
  -1   6  10    4.05    0.44
   1   6 -10    3.81    0.45
  -1   6  10    3.70    0.34
   1   6 -10    4.01    0.55
  -1   6  10    3.78    0.31
   1   6 -10    3.90    0.53
  -1  -6  10    2.93    0.45
  -1  -6  10    3.83    0.40
   1  -6 -10    3.69    0.42
   1  -6 -10    4.31    0.58
   1  -6 -10    2.89    0.40
  -1  -6  10    4.33    0.34
  -1  -6  10    3.56    0.52
   1   6  -9    2.49    0.42
  -1   6   9    3.11    0.24
   1   6  -9    2.73    0.41
  -1   6   9    2.41    0.35
  -1   6   9    1.94    0.29
   1   6  -9    1.85    0.28
   1   6  -9    2.59    0.33
  -1  -6   9    2.35    0.28
   1  -6  -9    2.44    0.37
  -1  -6   9    2.75    0.34
   1  -6  -9    2.85    0.40
  -1  -6   9    2.98    0.42
   1  -6  -9    2.19    0.28
  -1  -6   9    2.15    0.38
   1   6  -8    0.87    0.21
  -1   6   8    0.56    0.11
  -1   6   8    0.59    0.15
   1   6  -8    0.66    0.27
  -1   6   8    0.68    0.19
   1  -6  -8    0.91    0.20
  -1  -6   8    0.77    0.27
   1  -6  -8    0.39    0.24
   1  -6  -8    0.75    0.20
  -1  -6   8    0.66    0.19
  -1  -6   8    0.62    0.14
  -1  -6   8    0.89    0.23
   1   6  -7    9.38    0.39
  -1   6   7    9.49    0.43
   1   6  -7    8.87    0.58
  -1   6   7    8.57    0.44
  -1   6   7    8.71    0.50
   1   6  -7    9.56    0.46
   1   6  -7    8.94    0.27
  -1  -6   7    8.91    0.48
  -1  -6   7    8.65    0.55
   1  -6  -7    8.84    0.52
   1  -6  -7    8.75    0.45
   1  -6  -7    9.27    0.48
  -1  -6   7    8.83    0.38
  -1  -6   7    9.21    0.46
  -1   6   6    4.89    0.32
  -1   6   6    4.68    0.38
   1   6  -6    4.84    0.42
  -1   6   6    5.21    0.31
   1   6  -6    4.78    0.21
   1   6  -6    4.78    0.26
   1   6  -6    4.70    0.30
  -1  -6   6    5.07    0.40
  -1  -6   6    4.49    0.26
  -1  -6   6    4.84    0.34
   1  -6  -6    4.92    0.37
   1  -6  -6    5.04    0.33
  -1  -6   6    4.87    0.35
   1  -6  -6    4.59    0.32
   1   6  -5    1.76    0.15
   1   6  -5    1.69    0.19
  -1   6   5    1.44    0.19
   1   6  -5    1.50    0.23
   1   6  -5    1.25    0.14
  -1   6   5    1.65    0.20
  -1   6   5    1.48    0.22
  -1  -6   5    1.29    0.19
  -1  -6   5    1.09    0.18
  -1  -6   5    1.45    0.16
   1  -6  -5    1.48    0.20
   1  -6  -5    1.55    0.22
  -1  -6   5    1.34    0.23
   1  -6  -5    1.22    0.20
   1   6  -4    2.75    0.28
  -1   6   4    2.76    0.22
  -1   6   4    2.69    0.22
   1   6  -4    2.98    0.18
   1   6  -4    3.04    0.21
  -1   6   4    2.91    0.24
   1   6  -4    2.96    0.19
   1  -6  -4    2.67    0.22
  -1  -6   4    2.86    0.28
  -1  -6   4    3.34    0.25
  -1  -6   4    2.82    0.19
  -1   6   3    1.26    0.16
  -1   6   3    1.25    0.17
   1   6  -3    1.17    0.19
   1   6  -3    1.25    0.12
  -1   6   3    1.07    0.16
   1   6  -3    1.21    0.14
   1   6  -3    1.22    0.15
   1  -6  -3    1.39    0.16
   1  -6  -3    1.40    0.18
  -1  -6   3    0.94    0.20
  -1  -6   3    1.05    0.15
  -1  -6   3    1.26    0.13
   1  -6  -3    1.33    0.07
   1   6  -2    1.76    0.13
  -1   6   2    2.10    0.19
   1   6  -2    1.62    0.17
  -1   6   2    1.75    0.12
  -1   6   2    1.88    0.16
  -1   6   2    1.78    0.17
   1   6  -2    1.86    0.21
   1   6  -2    1.84    0.15
   1  -6  -2    1.84    0.19
  -1  -6   2    1.81    0.24
  -1  -6   2    1.72    0.06
  -1  -6   2    1.83    0.16
   1  -6  -2    1.90    0.16
   1  -6  -2    1.83    0.17
  -1  -6   2    1.84    0.15
   1   6  -1    8.11    0.30
  -1   6   1    8.36    0.30
   1   6  -1    8.26    0.31
   1   6  -1    8.29    0.34
  -1   6   1    8.17    0.34
   1   6  -1    8.40    0.37
  -1   6   1    8.03    0.25
  -1   6   1    8.57    0.31
  -1  -6   1    8.21    0.32
   1  -6  -1    8.42    0.32
   1  -6  -1    8.01    0.29
  -1  -6   1    8.34    0.39
  -1  -6   1    8.18    0.30
   1  -6  -1    8.03    0.36
  -1   6   0   16.45    0.53
   1   6   0   17.07    0.38
   1   6   0   17.48    0.51
   1   6   0   16.92    0.54
   1   6   0   16.93    0.50
   1   6   0   17.68    0.55
  -1   6   0   16.95    0.46
  -1   6   0   17.49    0.47
  -1   6   0   17.62    0.42
  -1  -6   0   17.66    0.50
   1  -6   0   17.42    0.54
  -1  -6   0   16.69    0.56
   1  -6   0   16.31    0.56
  -1  -6   0   16.55    0.52
   1  -6   0   16.71    0.48
   1  -6   0   17.24    0.46
   1   6   1  128.25    2.68
  -1   6  -1  124.02    2.73
  -1   6  -1  124.07    2.58
   1   6   1  123.63    2.67
  -1   6  -1  123.78    2.67
   1   6   1  124.57    2.72
  -1   6  -1  124.31    2.56
   1  -6   1  125.28    2.68
   1  -6   1  127.72    2.54
  -1  -6  -1  126.22    2.70
   1  -6   1  127.49    2.58
   1  -6   1  126.32    2.76
  -1  -6  -1  129.30    2.66
   1  -6   1  125.69    2.60
  -1  -6  -1  124.03    2.69
  -1   6  -2    0.06    0.07
   1   6   2    0.19    0.10
  -1   6  -2    0.12    0.05
   1   6   2    0.09    0.08
   1   6   2    0.07    0.08
  -1   6  -2    0.12    0.10
  -1   6  -2    0.13    0.05
   1  -6   2    0.11    0.07
   1  -6   2    0.15    0.08
  -1  -6  -2    0.17    0.09
  -1  -6  -2    0.16    0.09
   1  -6   2    0.16    0.05
   1  -6   2    0.16    0.12
   1  -6   2    0.10    0.05
  -1  -6  -2    0.10    0.09
  -1   6  -3    7.22    0.37
   1   6   3    7.28    0.35
  -1   6  -3    8.01    0.31
  -1   6  -3    7.17    0.24
  -1   6  -3    7.45    0.26
   1   6   3    7.42    0.37
   1   6   3    7.36    0.36
   1  -6   3    7.14    0.40
   1  -6   3    7.16    0.30
  -1  -6  -3    7.48    0.32
   1  -6   3    7.53    0.42
  -1  -6  -3    7.20    0.36
  -1  -6  -3    7.49    0.27
   1  -6   3    7.35    0.31
   1  -6   3    7.37    0.26
  -1  -6  -3    7.52    0.35
  -1   6  -4    1.10    0.13
   1   6   4    1.17    0.17
   1   6   4    1.63    0.23
  -1   6  -4    1.35    0.22
   1   6   4    0.86    0.16
  -1   6  -4    1.03    0.11
  -1   6  -4    1.14    0.13
   1  -6   4    1.10    0.23
  -1  -6  -4    1.23    0.13
   1  -6   4    1.20    0.16
   1  -6   4    1.18    0.12
  -1  -6  -4    0.89    0.16
  -1  -6  -4    1.18    0.18
   1  -6   4    1.50    0.24
  -1   6  -5    4.65    0.25
  -1   6  -5    4.54    0.22
  -1   6  -5    4.87    0.22
  -1   6  -5    4.23    0.34
   1   6   5    4.56    0.34
   1   6   5    4.31    0.30
   1   6   5    4.52    0.32
  -1  -6  -5    4.90    0.33
   1  -6   5    4.60    0.28
   1  -6   5    4.59    0.23
  -1  -6  -5    4.37    0.23
  -1  -6  -5    4.56    0.34
   1  -6   5    4.30    0.38
  -1   6  -6    5.15    0.43
  -1   6  -6    4.87    0.25
   1   6   6    5.78    0.34
   1   6   6    5.37    0.36
  -1   6  -6    5.26    0.30
   1   6   6    5.51    0.39
   1  -6   6    5.28    0.33
   1  -6   6    5.30    0.26
  -1  -6  -6    5.47    0.33
  -1  -6  -6    5.51    0.40
  -1  -6  -6    5.03    0.35
   1  -6   6    5.10    0.43
   1  -6   6    4.80    0.31
  -1   6  -7   -0.09    0.09
  -1   6  -7   -0.04    0.17
  -1   6  -7   -0.09    0.13
   1   6   7   -0.15    0.17
   1   6   7    0.23    0.16
   1   6   7   -0.05    0.12
  -1   6  -7   -0.12    0.21
   1  -6   7    0.25    0.15
  -1  -6  -7   -0.02    0.13
   1  -6   7    0.00    0.09
  -1  -6  -7    0.04    0.19
   1  -6   7    0.14    0.18
   1  -6   7    0.11    0.14
  -1  -6  -7   -0.03    0.15
  -1   6  -8    1.09    0.31
  -1   6  -8    1.36    0.22
   1   6   8    1.30    0.19
  -1   6  -8    1.13    0.33
  -1   6  -8    1.44    0.23
   1   6   8    1.14    0.24
   1   6   8    1.19    0.21
   1  -6   8    1.48    0.24
  -1  -6  -8    1.10    0.20
   1  -6   8    1.20    0.20
   1  -6   8    0.93    0.28
  -1  -6  -8    1.25    0.25
  -1  -6  -8    1.51    0.29
   1  -6   8    1.68    0.20
   1   6   9    1.34    0.22
  -1   6  -9    1.32    0.28
   1   6   9    1.00    0.29
   1   6   9    2.16    0.33
   1   6   9    1.57    0.23
  -1   6  -9    1.22    0.32
  -1   6  -9    1.42    0.24
  -1   6  -9    1.71    0.37
   1  -6   9    1.01    0.41
   1  -6   9    1.57    0.29
   1  -6   9    1.52    0.21
  -1  -6  -9    1.28    0.31
  -1  -6  -9    1.30    0.23
   1  -6   9    1.38    0.19
  -1  -6  -9    1.18    0.28
  -1   6 -10    2.39    0.40
  -1   6 -10    2.97    0.39
   1   6  10    2.52    0.35
  -1   6 -10    2.72    0.35
   1   6  10    2.91    0.42
  -1   6 -10    3.30    0.51
   1   6  10    2.54    0.36
   1   6  10    2.82    0.43
   1  -6  10    3.29    0.47
  -1  -6 -10    3.02    0.38
  -1  -6 -10    2.80    0.40
  -1  -6 -10    2.58    0.46
   1  -6  10    2.39    0.30
   1  -6  10    2.73    0.49
   1  -6  10    2.46    0.30
   1   6  11    0.79    0.33
  -1   6 -11    1.18    0.44
  -1   6 -11    1.19    0.46
   1   6  11    1.13    0.25
  -1   6 -11    1.09    0.32
   1   6  11    1.23    0.40
  -1   6 -11    1.53    0.30
   1   6  11    1.63    0.30
   1  -6  11    0.74    0.45
   1  -6  11    1.49    0.38
  -1  -6 -11    0.95    0.27
   1  -6  11    1.17    0.20
  -1  -6 -11    1.46    0.38
  -1  -6 -11    1.47    0.40
   1  -6  11    0.60    0.21
   1  -6  11    1.65    0.54
  -1  -6 -11    0.55    0.40
  -1   7  11    2.86    0.42
  -1   7  11    2.14    0.47
   1   7 -11    1.75    0.50
   1   7 -11    3.63    0.44
   1   7 -11    3.81    0.54
  -1   7  11    2.96    0.37
  -1  -7  11    3.21    0.55
   1  -7 -11    3.00    0.48
  -1  -7  11    2.25    0.45
   1  -7 -11    2.47    0.48
  -1  -7  11    2.12    0.34
   1  -7 -11    1.58    0.46
  -1  -7  11    2.64    0.34
   1   7 -10    5.00    0.71
  -1   7  10    4.96    0.61
  -1   7  10    4.67    0.40
  -1   7  10    4.28    0.49
   1   7 -10    4.69    0.48
   1   7 -10    4.31    0.43
  -1  -7  10    5.33    0.56
  -1  -7  10    5.06    0.39
   1  -7 -10    4.96    0.49
   1  -7 -10    4.88    0.62
  -1  -7  10    6.05    0.64
  -1  -7  10    5.16    0.47
   1  -7 -10    4.42    0.57
   1   7  -9   -0.15    0.19
  -1   7   9   -0.22    0.15
   1   7  -9    0.00    0.32
  -1   7   9    0.21    0.26
  -1   7   9    0.45    0.20
  -1  -7   9    0.30    0.15
   1  -7  -9    0.03    0.25
   1  -7  -9   -0.15    0.19
   1  -7  -9    0.08    0.29
  -1  -7   9   -0.04    0.23
  -1  -7   9   -0.34    0.20
   1   7  -8    6.59    0.42
   1   7  -8    6.21    0.36
  -1   7   8    6.27    0.43
  -1   7   8    5.66    0.49
  -1   7   8    6.77    0.41
  -1  -7   8    5.83    0.43
   1  -7  -8    6.57    0.47
  -1  -7   8    7.16    0.57
   1  -7  -8    6.00    0.43
  -1  -7   8    6.07    0.48
  -1  -7   8    5.81    0.36
   1   7  -7    1.85    0.16
   1   7  -7    1.90    0.24
  -1   7   7    2.15    0.34
   1   7  -7    1.73    0.33
   1   7  -7    1.93    0.23
  -1   7   7    1.92    0.25
  -1   7   7    2.15    0.28
  -1  -7   7    2.18    0.30
   1  -7  -7    1.82    0.30
  -1  -7   7    2.17    0.23
   1  -7  -7    2.21    0.30
  -1  -7   7    1.79    0.25
   1  -7  -7    1.82    0.26
  -1  -7   7    2.05    0.34
   1   7  -6    2.93    0.26
   1   7  -6    2.83    0.22
  -1   7   6    2.68    0.32
   1   7  -6    2.68    0.38
   1   7  -6    2.94    0.20
  -1   7   6    3.04    0.28
  -1   7   6    3.01    0.28
   1  -7  -6    2.40    0.29
  -1  -7   6    2.73    0.23
  -1  -7   6    2.82    0.36
  -1  -7   6    2.66    0.29
   1  -7  -6    3.22    0.32
  -1  -7   6    2.82    0.32
   1  -7  -6    2.47    0.29
   1   7  -5    0.44    0.12
  -1   7   5    0.59    0.14
   1   7  -5    0.56    0.11
   1   7  -5    0.72    0.21
  -1   7   5    0.42    0.16
  -1   7   5    0.49    0.14
   1   7  -5    0.56    0.12
  -1  -7   5    0.48    0.12
  -1  -7   5    0.96    0.22
   1  -7  -5    0.49    0.17
   1  -7  -5    0.51    0.15
   1  -7  -5    0.62    0.16
  -1  -7   5    0.47    0.16
  -1  -7   5    0.48    0.18
   1   7  -4    0.01    0.07
   1   7  -4    0.13    0.08
  -1   7   4    0.03    0.08
  -1   7   4    0.04    0.10
   1   7  -4    0.07    0.08
   1   7  -4    0.07    0.13
  -1   7   4    0.13    0.11
  -1  -7   4    0.05    0.07
  -1  -7   4    0.10    0.10
   1  -7  -4    0.12    0.10
  -1  -7   4    0.11    0.14
  -1  -7   4    0.01    0.15
   1  -7  -4    0.19    0.12
   1   7  -3    0.36    0.10
  -1   7   3    0.42    0.11
   1   7  -3    0.19    0.14
   1   7  -3    0.35    0.10
  -1   7   3    0.37    0.11
  -1   7   3    0.45    0.13
   1   7  -3    0.39    0.09
  -1  -7   3    0.43    0.10
   1  -7  -3    0.47    0.12
  -1  -7   3    0.36    0.16
  -1  -7   3    0.27    0.10
  -1  -7   3    0.33    0.05
   1  -7  -3    0.30    0.11
  -1   7   2    0.18    0.09
   1   7  -2    0.08    0.10
   1   7  -2   -0.02    0.07
  -1   7   2    0.09    0.07
   1   7  -2    0.03    0.09
  -1   7   2    0.11    0.05
   1   7  -2    0.09    0.06
  -1   7   2    0.23    0.10
   1  -7  -2    0.23    0.10
   1  -7  -2    0.08    0.11
   1  -7  -2    0.12    0.08
  -1  -7   2    0.10    0.06
  -1  -7   2    0.13    0.08
  -1  -7   2   -0.04    0.13
   1   7  -1    6.34    0.27
  -1   7   1    6.47    0.28
   1   7  -1    6.30    0.28
   1   7  -1    6.32    0.32
   1   7  -1    6.18    0.33
  -1   7   1    6.24    0.27
  -1   7   1    6.08    0.32
  -1   7   1    6.39    0.22
   1  -7  -1    6.22    0.30
  -1  -7   1    6.87    0.38
   1  -7  -1    6.10    0.27
  -1  -7   1    6.29    0.28
  -1  -7   1    6.53    0.29
   1  -7  -1    6.55    0.35
  -1   7   0   22.51    0.68
   1   7   0   22.94    0.63
   1   7   0   22.47    0.68
   1   7   0   22.17    0.49
  -1   7   0   22.25    0.53
  -1   7   0   21.25    0.59
   1   7   0   22.10    0.64
  -1   7   0   22.15    0.59
   1   7   0   22.03    0.69
  -1  -7   0   22.20    0.65
   1  -7   0   22.74    0.59
  -1  -7   0   22.39    0.63
   1  -7   0   21.74    0.61
   1  -7   0   22.00    0.71
  -1  -7   0   22.18    0.71
  -1   7  -1    0.09    0.06
  -1   7  -1    0.03    0.05
   1   7   1    0.06    0.07
   1   7   1    0.08    0.09
  -1   7  -1    0.09    0.11
  -1   7  -1    0.14    0.09
   1   7   1    0.15    0.08
  -1  -7  -1    0.00    0.06
   1  -7   1    0.03    0.06
  -1  -7  -1    0.21    0.11
  -1  -7  -1    0.15    0.09
   1  -7   1    0.09    0.11
   1  -7   1    0.12    0.06
   1  -7   1    0.00    0.04
  -1   7  -2   36.09    0.84
  -1   7  -2   36.21    1.03
  -1   7  -2   35.31    0.94
   1   7   2   36.96    1.01
   1   7   2   38.79    0.98
  -1   7  -2   35.78    0.85
   1   7   2   35.14    0.96
   1  -7   2   36.69    0.81
  -1  -7  -2   36.70    0.95
   1  -7   2   36.05    0.88
   1  -7   2   36.28    0.86
  -1  -7  -2   36.00    0.97
  -1  -7  -2   35.98    1.00
   1  -7   2   35.51    1.06
  -1   7  -3    3.42    0.30
  -1   7  -3    3.42    0.17
  -1   7  -3    3.49    0.23
   1   7   3    3.40    0.27
   1   7   3    3.33    0.27
  -1   7  -3    3.51    0.18
   1   7   3    3.31    0.26
   1  -7   3    3.54    0.22
  -1  -7  -3    3.72    0.25
   1  -7   3    3.76    0.34
  -1  -7  -3    3.55    0.26
   1  -7   3    3.49    0.32
  -1  -7  -3    3.41    0.28
   1  -7   3    3.59    0.19
  -1  -7  -3    3.50    0.19
   1  -7   3    3.49    0.17
   1   7   4   19.50    0.68
  -1   7  -4   19.14    0.58
   1   7   4   19.49    0.67
  -1   7  -4   19.28    0.52
  -1   7  -4   19.16    0.54
  -1   7  -4   19.45    0.72
   1   7   4   19.81    0.69
  -1  -7  -4   19.42    0.62
  -1  -7  -4   19.79    0.70
  -1  -7  -4   19.36    0.53
  -1  -7  -4   20.36    0.67
   1  -7   4   18.77    0.59
   1  -7   4   19.85    0.54
   1  -7   4   20.88    0.78
   1  -7   4   19.00    0.78
  -1   7  -5    4.79    0.23
  -1   7  -5    4.73    0.38
   1   7   5    4.96    0.37
  -1   7  -5    4.91    0.25
   1   7   5    4.82    0.34
  -1   7  -5    4.78    0.25
   1   7   5    5.34    0.34
   1  -7   5    5.01    0.43
  -1  -7  -5    4.25    0.36
   1  -7   5    4.59    0.29
   1  -7   5    4.77    0.24
   1  -7   5    4.63    0.45
  -1  -7  -5    4.54    0.34
  -1  -7  -5    4.60    0.24
   1   7   6    4.79    0.34
  -1   7  -6    4.97    0.25
  -1   7  -6    4.54    0.43
  -1   7  -6    4.74    0.28
   1   7   6    4.67    0.36
   1   7   6    4.76    0.40
   1  -7   6    4.61    0.32
  -1  -7  -6    4.76    0.41
   1  -7   6    4.44    0.25
  -1  -7  -6    4.42    0.36
   1  -7   6    4.58    0.34
   1  -7   6    4.20    0.42
  -1   7  -7    1.16    0.16
   1   7   7    1.39    0.24
  -1   7  -7    1.11    0.18
   1   7   7    1.02    0.21
  -1   7  -7    0.93    0.25
   1  -7   7    0.86    0.21
  -1  -7  -7    1.11    0.21
   1  -7   7    1.14    0.21
  -1  -7  -7    1.09    0.22
   1  -7   7    1.57    0.33
   1  -7   7    1.10    0.16
  -1  -7  -7    1.47    0.31
   1   7   8   -0.19    0.22
  -1   7  -8    0.05    0.13
   1   7   8    0.02    0.15
   1   7   8    0.25    0.21
  -1   7  -8    0.07    0.16
  -1  -7  -8   -0.04    0.16
   1  -7   8    0.07    0.18
   1  -7   8    0.17    0.12
   1  -7   8    0.32    0.17
  -1  -7  -8    0.40    0.20
  -1  -7  -8    0.13    0.22
  -1   7  -9    1.81    0.38
   1   7   9    2.68    0.42
  -1   7  -9    2.21    0.29
   1   7   9    3.07    0.36
   1   7   9    1.87    0.31
  -1  -7  -9    3.11    0.46
   1  -7   9    3.12    0.29
  -1  -7  -9    2.45    0.38
  -1  -7  -9    2.04    0.28
   1  -7   9    1.73    0.42
   1  -7   9    2.28    0.32
   1  -7   9    2.43    0.29
   1   7  10    0.60    0.24
  -1   7 -10   -0.32    0.33
  -1   7 -10    0.59    0.24
   1   7  10    0.58    0.34
   1   7  10    0.21    0.26
  -1   7 -10    0.10    0.21
  -1  -7 -10   -0.41    0.32
  -1  -7 -10    0.16    0.24
   1  -7  10    0.06    0.38
   1  -7  10    0.26    0.18
   1  -7  10   -0.03    0.24
  -1  -7 -10    0.79    0.32
   1  -7  10    0.34    0.22
   1   7  11    0.10    0.29
   1   7  11    0.62    0.25
  -1   7 -11    0.47    0.43
  -1   7 -11    0.27    0.27
  -1   7 -11    0.45    0.29
   1   7  11    0.92    0.46
  -1  -7 -11    0.92    0.40
  -1  -7 -11    0.54    0.43
   1  -7  11    0.35    0.21
   1  -7  11    1.50    0.37
   1  -7  11    0.67    0.54
  -1  -7 -11    1.25    0.30
   1  -7  11    1.05    0.23
   1   8 -11    0.40    0.30
  -1   8  11    1.28    0.43
   1   8 -11    1.26    0.32
   1   8 -11    1.44    0.48
  -1   8  11    1.57    0.34
  -1   8  11    1.46    0.29
  -1  -8  11    1.31    0.31
   1  -8 -11    1.38    0.34
   1  -8 -11    0.69    0.43
  -1  -8  11    0.90    0.33
  -1  -8  11    0.44    0.46
   1  -8 -11    1.79    0.46
  -1  -8  11    1.26    0.42
   1   8 -10    0.95    0.28
  -1   8  10    1.32    0.29
  -1   8  10    1.78    0.30
   1   8 -10    1.30    0.42
   1   8 -10    1.22    0.28
  -1   8  10    1.57    0.41
  -1  -8  10    1.59    0.35
   1  -8 -10    1.80    0.40
  -1  -8  10    2.53    0.35
  -1  -8  10    0.93    0.41
   1  -8 -10    1.76    0.44
   1  -8 -10    2.10    0.36
  -1  -8  10    1.55    0.36
  -1   8   9    7.39    0.49
  -1   8   9    7.44    0.53
   1   8  -9    5.70    0.67
  -1   8   9    7.60    0.64
   1   8  -9    6.14    0.43
   1   8  -9    7.54    0.49
  -1  -8   9    7.52    0.42
  -1  -8   9    7.84    0.70
  -1  -8   9    7.52    0.57
   1  -8  -9    8.46    0.55
  -1  -8   9    6.95    0.52
   1  -8  -9    5.99    0.62
   1  -8  -9    7.36    0.56
  -1   8   8    1.02    0.27
   1   8  -8    0.69    0.19
  -1   8   8    0.95    0.21
   1   8  -8    1.09    0.21
   1   8  -8    0.82    0.30
  -1   8   8    0.91    0.21
  -1  -8   8    0.70    0.24
  -1  -8   8    0.77    0.25
   1  -8  -8    0.45    0.25
  -1  -8   8    0.84    0.18
   1  -8  -8    0.99    0.25
  -1   8   7   14.66    0.71
  -1   8   7   16.47    0.66
   1   8  -7   16.15    0.50
  -1   8   7   15.04    0.64
   1   8  -7   16.66    0.61
  -1  -8   7   16.31    0.57
  -1  -8   7   15.64    0.77
  -1  -8   7   16.47    0.70
   1  -8  -7   16.13    0.68
  -1  -8   7   15.49    0.67
   1  -8  -7   15.47    0.67
  -1   8   6    0.65    0.18
   1   8  -6    0.66    0.12
   1   8  -6    0.43    0.12
  -1   8   6    0.79    0.18
   1   8  -6    0.56    0.13
  -1   8   6    0.55    0.21
   1   8  -6    0.53    0.23
   1  -8  -6    0.46    0.19
  -1  -8   6    0.06    0.18
  -1  -8   6    0.46    0.13
  -1  -8   6    0.69    0.19
   1  -8  -6    0.52    0.18
  -1  -8   6    0.74    0.27
   1  -8  -6    0.66    0.20
  -1   8   5    0.66    0.19
   1   8  -5    0.77    0.14
   1   8  -5    0.76    0.15
   1   8  -5    0.77    0.21
  -1   8   5    0.96    0.19
   1   8  -5    0.60    0.14
  -1   8   5    0.82    0.18
   1  -8  -5    0.81    0.18
  -1  -8   5    0.79    0.15
  -1  -8   5    0.65    0.16
  -1  -8   5    0.60    0.22
   1  -8  -5    0.87    0.19
   1   8  -4    1.39    0.20
   1   8  -4    0.94    0.23
  -1   8   4    1.15    0.18
  -1   8   4    1.16    0.19
   1   8  -4    1.64    0.17
   1   8  -4    1.45    0.18
  -1   8   4    1.71    0.24
  -1  -8   4    1.06    0.24
   1  -8  -4    1.12    0.18
  -1  -8   4    1.31    0.11
  -1  -8   4    1.22    0.17
  -1  -8   4    1.25    0.24
   1  -8  -4    1.34    0.21
  -1  -8   4    1.22    0.19
   1   8  -3    2.95    0.22
   1   8  -3    2.83    0.29
  -1   8   3    2.62    0.25
   1   8  -3    2.54    0.23
   1   8  -3    2.40    0.19
  -1   8   3    2.85    0.27
  -1   8   3    2.69    0.23
   1  -8  -3    3.13    0.24
   1  -8  -3    2.79    0.26
  -1  -8   3    2.87    0.10
  -1  -8   3    2.87    0.25
   1  -8  -3    2.83    0.27
  -1  -8   3    2.69    0.22
  -1  -8   3    2.72    0.36
   1   8  -2    2.51    0.19
  -1   8   2    2.53    0.21
  -1   8   2    2.27    0.21
  -1   8   2    2.42    0.15
   1   8  -2    1.98    0.27
   1   8  -2    2.35    0.18
   1   8  -2    2.52    0.24
  -1   8   2    2.41    0.24
   1  -8  -2    2.50    0.21
  -1  -8   2    2.49    0.21
   1  -8  -2    2.23    0.22
  -1  -8   2    2.18    0.30
   1  -8  -2    2.24    0.26
  -1  -8   2    2.51    0.22
  -1   8   1    7.96    0.39
   1   8  -1    8.29    0.40
   1   8  -1    7.83    0.40
  -1   8   1    7.93    0.33
   1   8  -1    7.93    0.34
  -1   8   1    7.98    0.33
   1   8  -1    8.18    0.33
  -1   8   1    8.11    0.26
   1  -8  -1    8.72    0.44
   1  -8  -1    7.88    0.33
  -1  -8   1    8.02    0.36
   1  -8  -1    8.23    0.36
  -1  -8   1    8.10    0.34
  -1  -8   1    8.11    0.44
   1   8   0    9.02    0.43
   1   8   0    9.65    0.39
   1   8   0    8.92    0.42
  -1   8   0    9.38    0.42
   1   8   0    9.43    0.24
  -1   8   0    9.51    0.34
  -1   8   0    9.55    0.28
  -1   8   0    8.88    0.34
   1   8   0    9.20    0.37
  -1  -8   0    9.50    0.38
   1  -8   0    8.94    0.34
  -1  -8   0    9.53    0.40
  -1  -8   0    9.63    0.47
   1  -8   0    9.34    0.45
   1  -8   0    9.03    0.36
  -1   8  -1   47.56    1.27
  -1   8  -1   48.59    1.22
   1   8   1   46.24    1.18
  -1   8  -1   46.38    1.08
   1   8   1   46.22    1.17
   1   8   1   46.61    1.01
   1   8   1   47.50    1.25
  -1   8  -1   47.13    1.10
  -1  -8  -1   47.16    1.25
  -1  -8  -1   47.04    1.22
   1  -8   1   47.85    1.02
   1  -8   1   46.88    1.12
   1  -8   1   47.15    1.10
   1  -8   1   47.68    1.31
  -1  -8  -1   47.37    1.17
   1   8   2    0.43    0.12
  -1   8  -2    0.26    0.07
  -1   8  -2    0.35    0.12
  -1   8  -2    0.58    0.15
   1   8   2    0.31    0.12
   1   8   2    0.28    0.13
  -1   8  -2    0.38    0.08
  -1  -8  -2    0.39    0.13
  -1  -8  -2    0.55    0.14
   1  -8   2    0.43    0.18
   1  -8   2    0.49    0.08
  -1  -8  -2    0.19    0.11
   1  -8   2    0.32    0.10
   1  -8   2    0.47    0.10
  -1   8  -3   44.23    1.19
  -1   8  -3   49.14    1.09
   1   8   3   47.25    1.24
  -1   8  -3   48.04    1.11
   1   8   3   47.56    1.28
   1   8   3   48.23    1.27
  -1   8  -3   49.57    1.34
  -1  -8  -3   47.08    1.29
   1  -8   3   48.18    1.16
   1  -8   3   47.77    1.06
  -1  -8  -3   48.86    1.24
  -1  -8  -3   48.83    1.24
   1  -8   3   46.38    1.37
   1  -8   3   48.05    1.37
   1  -8   3   47.65    1.12
  -1  -8  -3   47.85    1.10
  -1   8  -4    2.74    0.31
  -1   8  -4    3.37    0.19
   1   8   4    3.46    0.32
   1   8   4    3.22    0.32
  -1   8  -4    3.46    0.21
   1   8   4    2.87    0.28
  -1   8  -4    3.34    0.25
   1  -8   4    3.56    0.20
  -1  -8  -4    3.41    0.31
   1  -8   4    2.83    0.37
  -1  -8  -4    3.41    0.28
   1  -8   4    3.34    0.25
   1  -8   4    3.70    0.37
  -1  -8  -4    3.07    0.31
   1  -8   4    3.44    0.20
  -1  -8  -4    3.59    0.20
  -1   8  -5    2.70    0.23
  -1   8  -5    2.42    0.20
  -1   8  -5    3.05    0.35
   1   8   5    2.54    0.30
  -1   8  -5    2.69    0.19
   1   8   5    2.73    0.31
   1   8   5    2.53    0.34
   1  -8   5    2.39    0.25
   1  -8   5    2.91    0.21
   1  -8   5    3.16    0.42
  -1  -8  -5    3.33    0.32
   1  -8   5    2.98    0.40
  -1  -8  -5    2.25    0.26
  -1  -8  -5    2.27    0.18
  -1  -8  -5    3.12    0.34
   1   8   6    2.46    0.31
  -1   8  -6    2.22    0.21
  -1   8  -6    2.60    0.37
   1   8   6    2.36    0.29
  -1   8  -6    2.31    0.22
  -1   8  -6    2.70    0.21
   1  -8   6    2.52    0.21
   1  -8   6    2.64    0.28
  -1  -8  -6    2.16    0.29
   1  -8   6    2.46    0.39
   1  -8   6    2.27    0.28
  -1   8  -7    0.98    0.17
   1   8   7    0.99    0.30
   1   8   7    1.00    0.23
  -1   8  -7    0.88    0.15
   1   8   7    0.76    0.22
  -1  -8  -7    1.04    0.32
   1  -8   7    0.50    0.19
   1  -8   7    1.05    0.33
   1  -8   7    1.26    0.22
  -1  -8  -7    0.69    0.20
   1  -8   7    0.80    0.15
  -1   8  -8    0.50    0.17
   1   8   8    0.61    0.27
  -1   8  -8    0.17    0.15
   1   8   8    0.36    0.21
  -1   8  -8   -0.03    0.25
   1   8   8    0.21    0.20
   1  -8   8    0.36    0.20
  -1  -8  -8   -0.06    0.19
  -1  -8  -8    0.03    0.24
  -1  -8  -8    0.42    0.27
   1  -8   8    0.74    0.31
   1  -8   8    0.55    0.22
   1   8   9   -0.03    0.30
  -1   8  -9   -0.12    0.19
   1   8   9   -0.46    0.23
  -1   8  -9   -0.59    0.29
   1   8   9   -0.02    0.21
   1  -8   9   -0.07    0.20
  -1  -8  -9   -0.46    0.22
  -1  -8  -9    0.02    0.28
   1  -8   9   -0.25    0.32
   1  -8   9   -0.03    0.24
   1  -8   9    0.20    0.15
  -1  -8  -9    0.09    0.30
   1   8  10    1.01    0.42
  -1   8 -10   -0.16    0.36
  -1   8 -10    1.07    0.25
   1   8  10    0.88    0.29
   1   8  10    0.78    0.29
  -1  -8 -10    0.58    0.27
  -1  -8 -10    0.74    0.36
   1  -8  10    0.43    0.44
   1  -8  10    0.90    0.26
   1  -8  10    0.60    0.29
   1  -8  10    0.73    0.21
  -1  -8 -10    0.09    0.39
   1   8  11    3.67    0.65
   1   8  11    5.51    0.59
  -1   8 -11    3.79    0.56
   1  -8  11    3.50    0.45
  -1   9  10    4.37    0.50
  -1   9  10    2.49    0.48
   1   9 -10    2.52    0.54
   1   9 -10    3.18    0.46
  -1   9  10    3.78    0.47
   1   9 -10    3.42    0.43
  -1  -9  10    4.50    0.64
   1  -9 -10    3.24    0.52
   1  -9 -10    2.47    0.39
   1  -9 -10    3.91    0.51
  -1  -9  10    3.27    0.42
  -1  -9  10    3.50    0.41
  -1  -9  10    3.94    0.50
   1   9  -9    1.61    0.27
  -1   9   9    1.38    0.29
  -1   9   9    1.28    0.31
  -1   9   9    1.70    0.38
   1   9  -9    1.30    0.24
   1   9  -9    1.33    0.42
  -1  -9   9    1.31    0.24
  -1  -9   9    1.46    0.32
   1  -9  -9    0.75    0.36
  -1  -9   9    2.13    0.48
  -1  -9   9    1.02    0.31
   1  -9  -9    1.44    0.32
   1  -9  -9    1.21    0.35
   1   9  -8    2.90    0.46
  -1   9   8    3.54    0.38
  -1   9   8    3.75    0.51
   1   9  -8    3.81    0.25
   1   9  -8    3.28    0.35
  -1  -9   8    3.37    0.32
  -1  -9   8    3.40    0.43
   1  -9  -8    3.89    0.46
   1  -9  -8    4.27    0.48
   1  -9  -8    3.04    0.60
  -1  -9   8    3.59    0.47
   1   9  -7    3.53    0.27
  -1   9   7    3.50    0.38
   1   9  -7    3.53    0.29
  -1   9   7    3.82    0.35
   1   9  -7    3.02    0.41
   1   9  -7    3.88    0.33
  -1  -9   7    3.41    0.40
   1  -9  -7    3.92    0.42
  -1  -9   7    3.03    0.48
   1  -9  -7    3.38    0.42
  -1  -9   7    3.81    0.43
   1  -9  -7    3.00    0.38
   1   9  -6   -0.03    0.11
  -1   9   6    0.01    0.16
   1   9  -6    0.02    0.13
   1   9  -6    0.16    0.12
  -1   9   6   -0.09    0.14
   1  -9  -6   -0.01    0.19
   1  -9  -6    0.31    0.19
  -1  -9   6    0.11    0.11
  -1  -9   6   -0.32    0.21
  -1  -9   6   -0.14    0.20
  -1  -9   6   -0.01    0.17
  -1   9   5    1.60    0.33
   1   9  -5    1.63    0.23
   1   9  -5    1.31    0.19
  -1   9   5    1.25    0.20
   1   9  -5    1.75    0.23
   1   9  -5    1.81    0.30
  -1   9   5    1.43    0.23
  -1  -9   5    1.71    0.21
   1  -9  -5    1.43    0.26
  -1  -9   5    1.52    0.14
   1  -9  -5    1.38    0.24
   1  -9  -5    2.03    0.28
  -1  -9   5    1.60    0.24
  -1  -9   5    1.64    0.31
  -1   9   4    4.13    0.31
  -1   9   4    3.94    0.34
   1   9  -4    3.86    0.25
   1   9  -4    4.43    0.30
   1   9  -4    3.87    0.27
   1   9  -4    4.25    0.37
  -1   9   4    3.59    0.32
  -1  -9   4    3.73    0.15
  -1  -9   4    3.63    0.31
  -1  -9   4    3.79    0.28
   1  -9  -4    4.14    0.35
   1  -9  -4    4.24    0.33
   1  -9  -4    4.14    0.35
  -1  -9   4    4.10    0.40
  -1  -9   4    4.35    0.47
   1   9  -3    0.37    0.11
   1   9  -3    0.41    0.14
  -1   9   3    0.28    0.14
  -1   9   3    0.30    0.12
   1   9  -3    0.22    0.16
  -1   9   3    0.22    0.14
  -1   9   3    0.29    0.09
   1   9  -3    0.32    0.10
   1  -9  -3    0.26    0.14
  -1  -9   3    0.26    0.10
   1  -9  -3    0.39    0.14
   1  -9  -3    0.35    0.16
  -1  -9   3    0.28    0.19
  -1  -9   3    0.16    0.13
  -1   9   2    2.17    0.22
   1   9  -2    1.94    0.26
  -1   9   2    1.89    0.21
  -1   9   2    1.86    0.25
   1   9  -2    2.03    0.20
  -1   9   2    1.79    0.14
   1   9  -2    1.46    0.22
   1   9  -2    2.02    0.19
  -1  -9   2    1.95    0.22
   1  -9  -2    1.74    0.24
  -1  -9   2    2.56    0.33
   1  -9  -2    2.15    0.29
   1  -9  -2    1.78    0.22
  -1  -9   2    1.82    0.20
  -1   9   1   11.37    0.43
   1   9  -1   11.95    0.43
  -1   9   1   11.99    0.52
   1   9  -1   11.77    0.45
  -1   9   1   12.15    0.44
  -1   9   1   11.87    0.35
   1   9  -1   12.05    0.53
   1   9  -1   12.14    0.52
   1  -9  -1   12.11    0.54
  -1  -9   1   11.94    0.58
   1  -9  -1   11.81    0.47
  -1  -9   1   11.19    0.45
   1  -9  -1   11.72    0.43
  -1  -9   1   11.60    0.47
  -1   9   0   11.32    0.50
   1   9   0   11.43    0.29
   1   9   0   10.99    0.43
  -1   9   0   10.93    0.41
  -1   9   0   11.36    0.33
   1   9   0   11.59    0.46
  -1   9   0   10.98    0.40
   1   9   0   11.12    0.51
  -1  -9   0   11.65    0.48
   1  -9   0   11.49    0.54
   1  -9   0   11.42    0.44
  -1  -9   0   11.62    0.45
   1  -9   0   11.07    0.41
  -1  -9   0   11.80    0.55
   1   9   1    2.73    0.24
  -1   9  -1    3.25    0.29
  -1   9  -1    2.67    0.20
   1   9   1    2.98    0.14
   1   9   1    2.58    0.24
   1   9   1    2.94    0.29
  -1   9  -1    3.04    0.31
  -1   9  -1    2.85    0.19
  -1  -9  -1    2.88    0.25
   1  -9   1    2.65    0.21
   1  -9   1    2.86    0.35
   1  -9   1    3.00    0.22
  -1  -9  -1    3.59    0.32
  -1  -9  -1    2.87    0.27
   1   9   2   21.22    0.69
  -1   9  -2   20.43    0.56
  -1   9  -2   21.01    0.70
  -1   9  -2   20.58    0.58
   1   9   2   20.28    0.74
  -1   9  -2   21.07    0.76
   1   9   2   21.37    0.70
   1  -9   2   20.73    0.51
   1  -9   2   20.12    0.61
   1  -9   2   20.55    0.81
  -1  -9  -2   19.71    0.71
   1  -9   2   20.38    0.60
  -1  -9  -2   19.45    0.67
  -1  -9  -2   19.45    0.72
  -1   9  -3    1.69    0.25
   1   9   3    1.78    0.26
   1   9   3    1.60    0.25
  -1   9  -3    1.85    0.18
   1   9   3    2.52    0.27
  -1   9  -3    1.94    0.24
  -1   9  -3    2.04    0.16
  -1  -9  -3    1.62    0.17
   1  -9   3    2.20    0.33
   1  -9   3    1.87    0.14
   1  -9   3    1.65    0.18
   1  -9   3    1.83    0.29
   1  -9   3    1.64    0.21
  -1  -9  -3    2.02    0.29
  -1  -9  -3    1.87    0.26
  -1  -9  -3    2.77    0.29
  -1   9  -4   12.10    0.39
   1   9   4   11.93    0.56
  -1   9  -4   12.13    0.60
   1   9   4   11.77    0.54
  -1   9  -4   11.48    0.47
   1   9   4   12.02    0.57
  -1   9  -4   12.25    0.41
   1  -9   4   11.85    0.37
  -1  -9  -4   11.82    0.39
   1  -9   4   10.70    0.68
   1  -9   4   12.00    0.64
  -1  -9  -4   11.98    0.57
  -1  -9  -4   12.27    0.54
   1  -9   4   11.14    0.47
   1  -9   4   11.79    0.42
  -1  -9  -4   12.09    0.53
   1   9   5    0.31    0.17
  -1   9  -5    0.33    0.21
  -1   9  -5    0.37    0.10
  -1   9  -5    0.58    0.14
   1   9   5    0.61    0.19
  -1   9  -5    0.54    0.12
   1   9   5    0.43    0.21
   1  -9   5    0.31    0.14
   1  -9   5    0.43    0.27
  -1  -9  -5    0.29    0.21
   1  -9   5    0.32    0.12
  -1  -9  -5    0.47    0.15
  -1  -9  -5    0.37    0.11
   1  -9   5    0.47    0.11
  -1  -9  -5    0.67    0.20
   1  -9   5    0.42    0.30
   1   9   6    0.60    0.20
  -1   9  -6    0.44    0.26
  -1   9  -6    0.65    0.14
  -1   9  -6    0.50    0.12
   1   9   6    0.49    0.20
  -1   9  -6    0.38    0.14
   1   9   6    0.65    0.22
   1  -9   6    0.72    0.15
  -1  -9  -6    0.65    0.21
   1  -9   6    0.50    0.17
   1  -9   6    0.44    0.14
   1  -9   6    0.71    0.31
  -1  -9  -6    0.24    0.16
   1   9   7    1.81    0.34
   1   9   7    1.59    0.32
  -1   9  -7    1.78    0.24
   1   9   7    2.52    0.36
  -1   9  -7    1.25    0.34
   1  -9   7    2.20    0.24
  -1  -9  -7    1.45    0.28
   1  -9   7    1.65    0.28
  -1  -9  -7    1.68    0.30
   1  -9   7    1.75    0.26
  -1  -9  -7    1.69    0.34
  -1  -9  -7    2.63    0.35
   1   9   8    1.07    0.34
  -1   9  -8    1.23    0.23
   1   9   8    0.68    0.24
   1   9   8    0.81    0.27
  -1   9  -8    1.11    0.20
  -1   9  -8    1.31    0.35
  -1  -9  -8    1.02    0.28
   1  -9   8    1.14    0.28
  -1  -9  -8    0.90    0.29
  -1  -9  -8    0.87    0.32
   1  -9   8    0.85    0.25
   1  -9   8    0.71    0.36
   1  -9   8    1.00    0.19
  -1   9  -9   -0.05    0.19
  -1   9  -9    0.05    0.16
  -1   9  -9    0.89    0.34
   1   9   9    0.66    0.27
   1   9   9    0.29    0.33
   1   9   9   -0.28    0.24
  -1  -9  -9    0.08    0.32
   1  -9   9    0.09    0.26
   1  -9   9    0.31    0.27
  -1  -9  -9    0.17    0.28
   1  -9   9    0.48    0.20
   1  -9   9    0.17    0.46
  -1  -9  -9   -0.14    0.35
   1   9  10    0.64    0.30
  -1   9 -10    0.09    0.24
  -1   9 -10    0.74    0.44
  -1   9 -10    0.65    0.25
   1   9  10    0.69    0.32
   1   9  10    1.05    0.42
   1  -9  10    0.53    0.33
   1  -9  10    0.87    0.30
   1  -9  10    1.18    0.24
  -1  -9 -10    0.58    0.33
  -1  -9 -10    0.64    0.41
   1  -9  10    0.58    0.54
  -1  -9 -10    0.34    0.39
  -1  10  10    1.16    0.49
  -1  10  10    0.70    0.35
   1  10 -10    0.41    0.24
   1  10 -10    0.27    0.46
  -1  10  10    0.20    0.28
   1  10 -10    0.74    0.26
   1 -10 -10    0.71    0.38
  -1 -10  10    0.42    0.52
   1 -10 -10   -0.13    0.43
  -1 -10  10    0.52    0.37
  -1 -10  10    0.54    0.25
   1 -10 -10    0.45    0.34
  -1 -10  10    0.46    0.35
  -1  10   9    7.36    0.60
   1  10  -9    8.29    0.84
   1  10  -9    8.41    0.49
  -1  10   9    8.53    0.73
  -1  10   9    8.83    0.62
   1  10  -9    6.39    0.49
  -1 -10   9    8.25    0.81
   1 -10  -9    8.66    0.70
   1 -10  -9    8.76    0.73
  -1 -10   9    8.40    0.49
  -1 -10   9    8.53    0.67
   1 -10  -9    8.09    0.67
  -1 -10   9    6.63    0.77
   1  10  -8   -0.08    0.15
   1  10  -8   -0.01    0.13
   1  10  -8   -0.01    0.18
   1  10  -8   -0.16    0.30
  -1  10   8   -0.35    0.20
  -1  10   8    0.57    0.31
  -1  10   8   -0.45    0.21
  -1 -10   8   -0.03    0.15
   1 -10  -8   -0.15    0.24
  -1 -10   8    0.15    0.24
   1 -10  -8    0.05    0.28
  -1 -10   8   -0.14    0.31
   1 -10  -8   -0.54    0.28
   1  10  -7    6.40    0.41
  -1  10   7    7.06    0.52
  -1  10   7    6.49    0.47
   1  10  -7    6.34    0.38
   1  10  -7    6.72    0.60
  -1 -10   7    6.27    0.39
   1 -10  -7    7.41    0.54
   1 -10  -7    7.67    0.54
   1 -10  -7    7.22    0.53
  -1 -10   7    5.80    0.57
  -1 -10   7    6.51    0.51
  -1  10   6    0.41    0.19
   1  10  -6    0.70    0.28
   1  10  -6    0.37    0.15
   1  10  -6    0.62    0.17
   1  10  -6    0.75    0.18
  -1  10   6    0.36    0.21
   1 -10  -6    0.36    0.27
   1 -10  -6    0.70    0.23
  -1 -10   6    0.42    0.22
  -1 -10   6    0.58    0.11
  -1 -10   6    0.42    0.24
   1 -10  -6    0.48    0.23
   1 -10  -6    0.22    0.22
  -1  10   5    1.85    0.28
   1  10  -5    1.77    0.25
  -1  10   5    2.02    0.27
   1  10  -5    2.17    0.29
   1  10  -5    1.84    0.36
   1  10  -5    1.85    0.25
  -1 -10   5    2.44    0.35
  -1 -10   5    2.23    0.13
   1 -10  -5    1.97    0.28
   1 -10  -5    2.32    0.32
  -1 -10   5    1.82    0.34
  -1 -10   5    2.08    0.25
  -1  10   4    0.09    0.09
   1  10  -4    0.35    0.15
  -1  10   4    0.06    0.15
   1  10  -4    0.28    0.12
   1  10  -4    0.28    0.10
   1  10  -4    0.04    0.19
  -1  10   4    0.20    0.20
  -1  10   4    0.11    0.14
  -1 -10   4    0.69    0.31
   1 -10  -4   -0.14    0.15
   1 -10  -4    0.17    0.16
  -1 -10   4    0.05    0.14
  -1 -10   4    0.26    0.12
   1 -10  -4    0.09    0.16
  -1  10   3    0.08    0.12
  -1  10   3    0.05    0.13
   1  10  -3    0.17    0.10
  -1  10   3    0.16    0.09
   1  10  -3    0.29    0.14
  -1  10   3    0.00    0.15
   1  10  -3    0.28    0.11
   1  10  -3    0.12    0.18
  -1 -10   3    0.03    0.11
  -1 -10   3   -0.18    0.20
   1 -10  -3    0.21    0.15
   1 -10  -3   -0.12    0.16
  -1 -10   3   -0.08    0.12
   1 -10  -3   -0.18    0.14
  -1  10   2    0.26    0.13
  -1  10   2    0.06    0.13
  -1  10   2    0.06    0.07
   1  10  -2    0.09    0.14
  -1  10   2    0.09    0.14
   1  10  -2    0.25    0.12
   1  10  -2    0.06    0.10
   1  10  -2   -0.03    0.15
  -1 -10   2    0.20    0.20
   1 -10  -2    0.14    0.19
  -1 -10   2    0.00    0.11
   1 -10  -2    0.16    0.13
   1 -10  -2    0.12    0.14
  -1 -10   2   -0.11    0.11
  -1  10   1    1.05    0.13
   1  10  -1    0.96    0.15
  -1  10   1    1.07    0.16
  -1  10   1    0.79    0.15
   1  10  -1    0.78    0.15
   1  10  -1    0.60    0.19
   1  10  -1    0.87    0.18
  -1  10   1    1.04    0.21
   1 -10  -1    0.92    0.16
  -1 -10   1    0.81    0.16
   1 -10  -1    0.60    0.20
   1 -10  -1    0.99    0.19
  -1 -10   1    0.78    0.17
  -1 -10   1    1.05    0.25
   1  10   0    2.52    0.11
  -1  10   0    2.35    0.22
   1  10   0    2.24    0.23
  -1  10   0    2.55    0.16
   1  10   0    2.17    0.24
  -1  10   0    2.24    0.29
  -1  10   0    2.63    0.21
   1  10   0    2.13    0.30
   1 -10   0    1.89    0.28
  -1 -10   0    2.55    0.26
   1 -10   0    2.31    0.22
  -1 -10   0    3.27    0.38
   1 -10   0    2.31    0.24
  -1 -10   0    2.36    0.27
  -1  10  -1   35.55    0.92
   1  10   1   35.46    1.09
   1  10   1   35.57    0.99
  -1  10  -1   36.05    0.89
   1  10   1   35.73    0.79
  -1  10  -1   35.79    1.06
   1  10   1   36.06    1.01
   1 -10   1   34.57    0.92
  -1 -10  -1   35.59    1.11
   1 -10   1   35.97    0.96
   1 -10   1   34.99    1.14
  -1 -10  -1   35.09    1.05
  -1 -10  -1   34.60    0.99
   1  10   2    2.13    0.26
   1  10   2    1.80    0.14
  -1  10  -2    1.83    0.19
   1  10   2    1.72    0.25
   1  10   2    2.05    0.25
  -1  10  -2    2.05    0.27
  -1  10  -2    2.28    0.31
  -1  10  -2    1.83    0.17
  -1 -10  -2    1.99    0.29
   1 -10   2    2.11    0.21
   1 -10   2    2.35    0.23
   1 -10   2    1.76    0.30
  -1 -10  -2    2.20    0.31
  -1 -10  -2    1.82    0.25
  -1  10  -3   12.49    0.41
   1  10   3   12.00    0.58
  -1  10  -3   11.87    0.43
  -1  10  -3   12.25    0.62
  -1  10  -3   12.41    0.54
   1  10   3   12.32    0.55
  -1 -10  -3   11.85    0.56
   1 -10   3   12.49    0.36
  -1 -10  -3   11.92    0.58
   1 -10   3   12.03    0.48
   1 -10   3   12.01    0.45
  -1 -10  -3   12.45    0.54
  -1  10  -4    3.58    0.22
  -1  10  -4    3.76    0.24
  -1  10  -4    3.80    0.31
   1  10   4    3.33    0.34
   1  10   4    3.20    0.36
  -1  10  -4    3.62    0.41
  -1 -10  -4    3.93    0.37
   1 -10   4    3.89    0.32
  -1 -10  -4    3.15    0.40
   1 -10   4    3.29    0.20
  -1 -10  -4    3.37    0.23
   1 -10   4    3.58    0.25
  -1 -10  -4    4.33    0.38
  -1  10  -5    6.55    0.32
  -1  10  -5    6.47    0.55
   1  10   5    6.59    0.46
  -1  10  -5    6.57    0.30
  -1  10  -5    7.32    0.39
  -1 -10  -5    6.39    0.28
   1 -10   5    6.63    0.30
   1 -10   5    5.16    0.68
  -1 -10  -5    6.06    0.50
   1 -10   5    6.39    0.34
   1 -10   5    6.17    0.41
  -1 -10  -5    7.05    0.48
  -1 -10  -5    6.72    0.45
  -1  10  -6   -0.06    0.11
  -1  10  -6   -0.17    0.24
  -1  10  -6   -0.18    0.14
   1  10   6   -0.35    0.21
   1  10   6   -0.19    0.17
  -1  10  -6    0.31    0.14
   1  10   6   -0.04    0.19
   1 -10   6    0.25    0.13
  -1 -10  -6   -0.23    0.18
  -1 -10  -6   -0.07    0.25
   1 -10   6    0.16    0.12
   1 -10   6   -0.04    0.18
  -1  10  -7    0.08    0.32
  -1  10  -7    0.33    0.14
   1  10   7    0.53    0.22
   1  10   7    0.15    0.27
  -1  10  -7    0.44    0.16
   1  10   7    0.36    0.23
  -1 -10  -7    0.94    0.28
   1 -10   7    0.18    0.24
   1 -10   7    0.28    0.16
  -1 -10  -7    0.40    0.21
   1 -10   7    0.12    0.30
  -1 -10  -7    0.22    0.26
   1 -10   7    0.25    0.20
   1 -10   7    0.19    0.15
  -1 -10  -7    0.18    0.23
   1  10   8    0.27    0.27
  -1  10  -8    0.06    0.17
   1  10   8    0.41    0.25
  -1  10  -8    0.88    0.34
   1  10   8    0.19    0.31
  -1 -10  -8    0.48    0.34
  -1 -10  -8    0.64    0.26
   1 -10   8    0.52    0.17
  -1 -10  -8    0.36    0.27
  -1 -10  -8    0.17    0.29
   1 -10   8    0.67    0.23
   1 -10   8    0.38    0.28
   1 -10   8    0.97    0.39
   1  10   9   -0.24    0.26
   1  10   9    0.14    0.29
   1  10   9    0.35    0.36
  -1  10  -9   -0.08    0.20
  -1  10  -9   -0.55    0.36
  -1  10  -9    0.16    0.19
  -1 -10  -9    0.30    0.41
   1 -10   9    0.14    0.45
   1 -10   9    0.28    0.19
  -1 -10  -9   -0.27    0.27
  -1 -10  -9    0.08    0.35
  -1 -10  -9    0.23    0.32
   1 -10   9    0.27    0.31
   1 -10   9    0.10    0.28
  -1  11   9    0.41    0.28
   1  11  -9    0.30    0.24
   1  11  -9    0.22    0.42
  -1  11   9   -0.32    0.38
  -1 -11   9    0.36    0.41
  -1 -11   9    0.35    0.44
  -1 -11   9    0.24    0.22
  -1 -11   9   -0.31    0.32
   1 -11  -9    0.24    0.36
   1 -11  -9    0.24    0.37
   1 -11  -9    0.41    0.43
   1 -11  -9   -0.38    0.33
  -1  11   8    6.88    0.58
   1  11  -8    7.23    0.42
   1  11  -8    6.88    0.44
  -1  11   8    6.83    0.57
   1  11  -8    6.65    0.48
  -1  11   8    7.01    0.70
   1  11  -8    6.78    0.74
  -1 -11   8    7.66    0.70
   1 -11  -8    6.09    0.66
  -1 -11   8    7.42    0.47
   1 -11  -8    7.84    0.61
  -1 -11   8    7.07    0.60
  -1 -11   8    6.03    0.76
   1 -11  -8    6.75    0.62
  -1 -11   8    8.07    0.36
  -1  11   7    2.02    0.36
   1  11  -7    1.37    0.23
   1  11  -7    1.51    0.26
  -1  11   7    2.07    0.35
   1  11  -7    1.20    0.23
   1  11  -7    1.60    0.36
  -1  11   7    1.43    0.31
   1 -11  -7    2.06    0.34
   1 -11  -7    1.18    0.31
  -1 -11   7    1.82    0.30
   1 -11  -7    1.81    0.35
  -1 -11   7    2.28    0.32
  -1 -11   7    1.85    0.20
  -1 -11   7    1.49    0.39
   1 -11  -7    1.55    0.34
  -1 -11   7    2.64    0.46
  -1  11   6    0.91    0.25
   1  11  -6    0.91    0.31
   1  11  -6    0.68    0.21
   1  11  -6    0.84    0.19
  -1  11   6    1.48    0.30
   1 -11  -6    1.18    0.28
  -1 -11   6    1.03    0.14
  -1 -11   6    0.56    0.20
   1 -11  -6    1.48    0.31
  -1 -11   6    0.75    0.27
   1 -11  -6    1.28    0.31
  -1 -11   6    1.08    0.37
   1 -11  -6    1.30    0.27
  -1 -11   6    0.77    0.28
  -1  11   5    1.00    0.23
   1  11  -5    0.46    0.19
   1  11  -5    0.75    0.16
  -1  11   5    0.80    0.15
   1  11  -5    0.47    0.24
   1  11  -5    0.63    0.18
  -1  11   5    1.13    0.25
   1 -11  -5    0.70    0.21
  -1 -11   5    0.91    0.22
  -1 -11   5    0.62    0.08
  -1 -11   5    0.73    0.23
  -1  11   4    0.83    0.23
   1  11  -4    0.62    0.28
   1  11  -4    0.42    0.18
  -1  11   4    0.42    0.12
   1  11  -4    0.24    0.12
  -1  11   4    0.18    0.20
  -1  11   4    0.27    0.18
   1  11  -4    0.60    0.14
  -1 -11   4    0.36    0.26
  -1 -11   4    0.26    0.15
   1 -11  -4    0.34    0.25
   1 -11  -4   -0.02    0.19
  -1 -11   4    0.06    0.17
   1 -11  -4    0.34    0.18
  -1  11   3    7.01    0.42
   1  11  -3    5.88    0.51
  -1  11   3    6.99    0.43
  -1  11   3    5.28    0.53
   1  11  -3    7.27    0.38
   1  11  -3    5.59    0.75
  -1  11   3    6.40    0.29
   1  11  -3    6.78    0.45
   1 -11  -3    5.67    0.46
  -1 -11   3    7.06    0.40
   1 -11  -3    6.61    0.40
  -1 -11   3    6.36    0.57
  -1 -11   3    6.75    0.42
   1 -11  -3    6.95    0.52
   1  11  -2    3.59    0.37
   1  11  -2    3.50    0.27
   1  11  -2    3.84    0.39
  -1  11   2    3.48    0.31
  -1  11   2    3.67    0.21
   1  11  -2    3.48    0.30
  -1  11   2    3.74    0.38
  -1 -11   2    3.36    0.30
  -1 -11   2    3.95    0.32
   1 -11  -2    3.43    0.34
  -1 -11   2    4.14    0.58
   1 -11  -2    3.12    0.30
   1 -11  -2    3.32    0.41
   1  11  -1    1.21    0.21
   1  11  -1    1.09    0.17
  -1  11   1    0.98    0.18
  -1  11   1    1.25    0.20
  -1  11   1    1.51    0.26
   1  11  -1    1.27    0.25
  -1  11   1    1.14    0.15
   1  11  -1    1.35    0.25
   1 -11  -1    1.48    0.21
  -1 -11   1    1.15    0.19
  -1 -11   1    1.02    0.28
   1 -11  -1    1.37    0.20
  -1 -11   1    1.21    0.21
   1 -11  -1    1.76    0.29
  -1  11   0    4.98    0.40
   1  11   0    4.17    0.37
  -1  11   0    4.72    0.30
   1  11   0    4.18    0.39
  -1  11   0    4.69    0.29
   1  11   0    4.54    0.34
  -1 -11   0    4.56    0.34
  -1 -11   0    4.65    0.48
   1 -11   0    4.89    0.33
  -1 -11   0    3.82    0.36
   1 -11   0    4.40    0.29
  -1  11  -1   11.53    0.45
   1  11   1   11.63    0.53
  -1  11  -1   11.34    0.57
  -1  11  -1   11.80    0.42
   1  11   1   10.49    0.56
   1  11   1   11.26    0.59
   1  11   1   11.04    0.32
   1 -11   1   11.20    0.48
  -1 -11  -1   11.91    0.63
  -1 -11  -1   11.66    0.52
   1 -11   1   11.10    0.65
   1 -11   1   11.61    0.46
  -1 -11  -1   11.17    0.55
   1  11   2   22.80    0.77
  -1  11  -2   20.79    0.66
  -1  11  -2   20.98    0.98
  -1  11  -2   21.88    0.63
  -1  11  -2   22.45    0.80
   1  11   2   22.19    0.77
   1  11   2   21.46    0.56
   1 -11   2   21.18    0.94
   1 -11   2   22.06    0.70
  -1 -11  -2   23.15    0.77
  -1 -11  -2   20.67    0.86
   1 -11   2   22.57    0.71
  -1 -11  -2   21.85    0.85
   1  11   3    1.70    0.26
  -1  11  -3    1.80    0.29
   1  11   3    1.70    0.29
  -1  11  -3    1.54    0.21
   1  11   3    1.49    0.17
  -1  11  -3    1.53    0.26
  -1  11  -3    1.85    0.19
   1 -11   3    1.74    0.14
  -1 -11  -3    1.43    0.29
  -1 -11  -3    1.80    0.30
   1 -11   3    1.41    0.20
   1 -11   3    1.52    0.22
  -1 -11  -3    1.44    0.23
  -1  11  -4    7.82    0.36
   1  11   4    7.58    0.49
  -1  11  -4    8.28    0.45
   1  11   4    7.27    0.52
  -1  11  -4    8.54    0.57
  -1  11  -4    8.22    0.34
  -1 -11  -4    7.45    0.49
  -1 -11  -4    7.07    0.54
   1 -11   4    7.70    0.43
  -1 -11  -4    7.92    0.50
  -1 -11  -4    7.44    0.33
   1 -11   4    7.67    0.39
   1 -11   4    7.95    0.29
   1  11   5    0.12    0.21
  -1  11  -5    0.06    0.12
  -1  11  -5    0.45    0.17
   1  11   5   -0.07    0.19
  -1  11  -5    0.30    0.12
  -1  11  -5    0.16    0.24
   1 -11   5    0.21    0.10
  -1 -11  -5    0.26    0.28
   1 -11   5    0.02    0.13
  -1 -11  -5    0.15    0.22
  -1 -11  -5    0.23    0.21
   1 -11   5    0.14    0.19
  -1  11  -6    1.89    0.24
   1  11   6    2.01    0.31
  -1  11  -6    1.59    0.25
   1  11   6    2.15    0.33
  -1  11  -6    1.90    0.26
  -1  11  -6    1.77    0.37
   1  11   6    0.78    0.32
   1 -11   6    1.80    0.26
  -1 -11  -6    1.85    0.31
   1 -11   6    2.31    0.47
   1 -11   6    1.48    0.36
   1 -11   6    2.07    0.24
  -1 -11  -6    1.85    0.33
   1  11   7    0.89    0.32
  -1  11  -7    1.02    0.34
   1  11   7    0.57    0.27
   1  11   7    0.93    0.30
  -1  11  -7    0.29    0.17
   1 -11   7    0.08    0.36
   1 -11   7    0.95    0.19
  -1 -11  -7    0.85    0.32
  -1 -11  -7    0.88    0.31
   1 -11   7    0.53    0.19
  -1 -11  -7    1.02    0.31
  -1 -11  -7    0.12    0.25
   1 -11   7    0.78    0.24
  -1  11  -8    1.44    0.23
   1  11   8    0.51    0.38
  -1  11  -8    0.45    0.45
   1  11   8    0.11    0.30
   1  11   8    1.09    0.31
   1 -11   8    0.80    0.22
  -1 -11  -8    0.94    0.37
   1 -11   8    1.16    0.21
  -1 -11  -8    1.16    0.39
   1 -11   8    0.75    0.28
  -1 -11  -8    0.84    0.35
   1 -11   8    0.70    0.45
   1  11   9    0.89    0.46
  -1  11  -9    0.14    0.21
   1  11   9    0.11    0.32
  -1  11  -9    0.18    0.22
   1  11   9    0.37    0.35
  -1  11  -9   -0.70    0.44
   1 -11   9    0.25    0.40
  -1 -11  -9    0.77    0.39
  -1 -11  -9   -0.01    0.45
   1 -11   9    0.50    0.55
  -1 -11  -9    0.11    0.33
   1 -11   9    0.92    0.23
   1 -11   9    0.49    0.31
   1 -11   9    0.43    0.23
  -1 -11  -9    0.58    0.34
   1  12  -8    0.06    0.42
  -1  12   8   -0.15    0.28
   1  12  -8    0.02    0.24
   1  12  -8    0.05    0.22
  -1  12   8   -0.11    0.30
   1  12  -8    0.16    0.21
  -1  12   8    0.06    0.36
   1 -12  -8    0.30    0.34
   1 -12  -8   -0.79    0.34
   1 -12  -8    0.33    0.38
  -1 -12   8   -0.08    0.31
  -1 -12   8    0.42    0.45
  -1 -12   8    0.38    0.25
  -1 -12   8    0.35    0.14
  -1 -12   8   -0.02    0.41
   1 -12  -8   -0.18    0.33
   1  12  -7    5.57    0.44
   1  12  -7    5.44    0.67
  -1  12   7    5.56    0.56
   1  12  -7    5.59    0.39
  -1  12   7    5.40    0.59
  -1 -12   7    4.75    0.58
  -1 -12   7    6.69    0.78
   1 -12  -7    5.16    0.61
   1 -12  -7    5.97    0.60
   1 -12  -7    5.08    0.60
  -1 -12   7    4.47    0.52
  -1 -12   7    5.13    0.23
  -1 -12   7    5.32    0.43
   1  12  -6    1.68    0.22
  -1  12   6    1.66    0.32
  -1  12   6    1.52    0.36
  -1  12   6    2.04    0.35
   1  12  -6    1.52    0.28
   1  12  -6    1.84    0.26
  -1  12   6    1.41    0.21
   1  12  -6    1.86    0.42
  -1 -12   6    0.93    0.35
  -1 -12   6    1.42    0.43
   1 -12  -6    1.36    0.33
   1 -12  -6    1.37    0.35
   1 -12  -6    1.96    0.35
  -1 -12   6    1.25    0.22
  -1 -12   6    1.31    0.32
   1  12  -5    0.41    0.30
   1  12  -5    0.77    0.17
  -1  12   5    0.34    0.14
  -1  12   5    0.15    0.20
   1  12  -5   -0.15    0.20
  -1  12   5    0.53    0.24
  -1  12   5    0.70    0.24
  -1 -12   5    0.77    0.37
   1 -12  -5    0.62    0.32
  -1 -12   5    0.17    0.18
   1 -12  -5    0.22    0.24
  -1 -12   5    0.73    0.25
  -1  12   4    0.40    0.22
  -1  12   4    0.01    0.22
  -1  12   4    0.01    0.20
   1  12  -4    0.12    0.20
  -1  12   4    0.02    0.10
   1  12  -4    0.10    0.16
   1  12  -4    0.14    0.27
   1 -12  -4    0.37    0.27
  -1 -12   4   -0.05    0.35
   1 -12  -4    0.04    0.22
  -1 -12   4   -0.08    0.15
  -1 -12   4    0.16    0.31
  -1 -12   4   -0.02    0.19
   1 -12  -4    0.01    0.20
   1  12  -3    0.03    0.13
  -1  12   3    0.02    0.18
   1  12  -3    0.15    0.23
   1  12  -3    0.09    0.18
  -1  12   3    0.00    0.09
   1  12  -3    0.13    0.15
  -1  12   3    0.10    0.18
   1 -12  -3   -0.15    0.22
   1 -12  -3    0.23    0.20
   1 -12  -3   -0.15    0.17
  -1 -12   3    0.05    0.14
  -1 -12   3   -0.17    0.19
  -1  12   2    0.31    0.21
   1  12  -2    0.56    0.14
  -1  12   2    0.33    0.10
   1  12  -2    0.23    0.22
   1  12  -2    0.34    0.16
  -1  12   2    0.39    0.16
   1  12  -2    0.39    0.25
  -1  12   2    0.28    0.16
   1 -12  -2    0.14    0.19
  -1 -12   2    0.60    0.21
   1 -12  -2    0.31    0.18
   1 -12  -2    0.84    0.28
  -1 -12   2    0.36    0.16
  -1  12   1    7.46    0.42
   1  12  -1    7.00    0.42
  -1  12   1    7.67    0.51
   1  12  -1    7.48    0.39
   1  12  -1    6.03    0.60
  -1  12   1    7.10    0.39
  -1  12   1    6.91    0.29
  -1 -12   1    7.29    0.43
  -1 -12   1    6.37    0.46
  -1 -12   1    8.24    0.62
   1 -12  -1    7.24    0.42
   1 -12  -1    7.14    0.57
   1 -12  -1    6.40    0.71
  -1  12   0    1.16    0.18
  -1  12   0    1.12    0.19
   1  12   0    1.05    0.24
   1  12   0    1.05    0.21
   1  12   0    0.92    0.20
  -1  12   0    0.95    0.26
  -1 -12   0    1.24    0.32
   1 -12   0    1.28    0.21
  -1 -12   0    1.26    0.24
  -1 -12   0    1.32    0.24
   1 -12   0    1.34    0.23
   1 -12   0    1.25    0.34
   1  12   1   20.93    0.85
   1  12   1   21.38    0.52
  -1  12  -1   20.91    0.69
   1  12   1   21.37    0.78
  -1 -12  -1   20.48    0.75
   1 -12   1   20.63    0.69
  -1 -12  -1   21.20    0.81
  -1 -12  -1   20.06    0.91
   1 -12   1   20.70    0.72
   1  12   2    0.51    0.10
  -1  12  -2    0.33    0.14
   1  12   2    0.75    0.23
   1  12   2    0.56    0.20
  -1  12  -2    0.64    0.23
  -1 -12  -2    1.03    0.22
  -1 -12  -2    0.63    0.22
   1 -12   2    0.45    0.17
   1 -12   2    0.53    0.16
  -1  12  -3   25.32    0.91
   1  12   3   26.87    0.92
   1  12   3   26.41    0.98
  -1  12  -3   24.72    0.99
   1  12   3   25.30    0.67
   1  12   3   20.36    0.89
  -1  12  -3   25.17    0.75
  -1 -12  -3   25.59    0.88
  -1 -12  -3   25.82    0.97
   1 -12   3   24.74    0.78
   1 -12   3   25.06    0.82
  -1  12  -4    0.46    0.20
  -1  12  -4    0.19    0.25
   1  12   4   -0.12    0.10
   1  12   4    0.29    0.22
  -1  12  -4   -0.04    0.11
  -1  12  -4   -0.05    0.13
   1  12   4    0.44    0.23
   1 -12   4   -0.03    0.13
  -1 -12  -4   -0.09    0.22
   1 -12   4   -0.03    0.08
  -1 -12  -4    0.23    0.20
   1 -12   4    0.00    0.19
  -1 -12  -4   -0.21    0.12
  -1  12  -5    1.50    0.36
   1  12   5    1.16    0.31
   1  12   5    0.58    0.26
  -1  12  -5    2.04    0.28
   1  12   5    1.58    0.31
  -1  12  -5    1.59    0.20
  -1  12  -5    1.36    0.18
   1 -12   5    2.10    0.51
  -1 -12  -5    1.23    0.52
   1 -12   5    1.75    0.28
   1 -12   5    1.63    0.44
  -1 -12  -5    1.68    0.38
   1 -12   5    1.87    0.19
   1 -12   5    1.37    0.22
  -1 -12  -5    1.25    0.19
  -1 -12  -5    0.94    0.33
   1  12   6    0.33    0.28
   1  12   6    0.52    0.30
   1  12   6    0.40    0.26
  -1  12  -6    0.24    0.15
  -1  12  -6   -0.04    0.20
  -1  12  -6    0.10    0.34
   1 -12   6    0.21    0.17
  -1 -12  -6    0.19    0.29
   1 -12   6   -0.32    0.37
   1 -12   6    0.08    0.20
   1 -12   6    0.01    0.22
  -1 -12  -6    0.02    0.28
  -1  12  -7    0.01    0.17
  -1  12  -7    0.38    0.18
   1  12   7    0.23    0.27
   1  12   7    0.65    0.31
   1  12   7    0.18    0.35
  -1  12  -7   -0.16    0.20
  -1  12  -7    0.16    0.40
   1 -12   7   -0.17    0.43
  -1 -12  -7    0.45    0.32
  -1 -12  -7   -0.19    0.32
   1 -12   7    0.11    0.15
  -1 -12  -7    0.31    0.33
   1 -12   7    0.15    0.18
   1 -12   7    0.45    0.36
   1 -12   7    0.55    0.27
  -1 -12  -7    0.89    0.39
  -1  12  -8    0.22    0.21
  -1  12  -8    0.63    0.22
   1  12   8    0.41    0.40
   1  12   8    0.53    0.34
   1  12   8   -0.43    0.33
  -1  12  -8    0.26    0.46
   1 -12   8   -0.04    0.21
  -1 -12  -8    0.64    0.37
   1 -12   8   -0.45    0.53
  -1 -12  -8    0.20    0.38
   1 -12   8    0.81    0.31
  -1 -12  -8    0.32    0.40
  -1 -12  -8    0.04    0.34
   1 -12   8    0.39    0.38
   1 -12   8   -0.34    0.18
   1  13  -7    0.57    0.24
  -1  13   7    0.58    0.35
   1  13  -7    0.21    0.40
  -1  13   7    0.45    0.38
   1  13  -7   -0.06    0.21
   1  13  -7    0.67    0.26
  -1  13   7    0.56    0.30
   1 -13  -7    0.08    0.37
   1 -13  -7    0.80    0.38
  -1 -13   7    0.10    0.52
  -1 -13   7    0.45    0.32
  -1 -13   7    0.41    0.23
   1 -13  -7    0.55    0.34
   1 -13  -7    0.26    0.37
   1  13  -6    0.23    0.17
  -1  13   6   -0.49    0.30
   1  13  -6   -0.07    0.38
   1  13  -6    0.20    0.20
  -1  13   6   -0.06    0.31
  -1  13   6   -0.22    0.26
   1 -13  -6    0.41    0.30
  -1 -13   6    0.08    0.36
  -1 -13   6    0.06    0.27
  -1 -13   6    0.17    0.22
  -1 -13   6   -0.02    0.42
   1 -13  -6    0.40    0.32
   1 -13  -6    0.36    0.37
   1  13  -5    0.42    0.33
  -1  13   5   -0.08    0.22
  -1  13   5    0.17    0.15
   1  13  -5   -0.27    0.24
  -1  13   5    0.06    0.26
   1  13  -5    0.00    0.16
   1  13  -5    0.07    0.20
  -1  13   5    0.20    0.27
  -1 -13   5    0.49    0.40
   1 -13  -5    0.22    0.27
   1 -13  -5   -0.05    0.28
   1 -13  -5    0.37    0.32
  -1 -13   5    0.43    0.25
  -1 -13   5   -0.23    0.19
  -1  13   4    0.10    0.22
  -1  13   4    0.33    0.22
   1  13  -4    0.09    0.19
   1  13  -4    0.30    0.31
   1  13  -4    0.19    0.15
  -1  13   4    0.11    0.27
  -1  13   4    0.26    0.13
   1  13  -4   -0.01    0.21
   1 -13  -4    0.39    0.33
   1 -13  -4    0.40    0.24
  -1 -13   4    0.58    0.44
  -1 -13   4    0.33    0.22
  -1 -13   4    0.48    0.37
  -1 -13   4    0.07    0.18
   1 -13  -4    0.53    0.26
  -1  13   3    0.35    0.13
   1  13  -3    0.12    0.18
  -1  13   3   -0.13    0.20
  -1  13   3   -0.19    0.22
   1  13  -3   -0.15    0.17
   1  13  -3    0.47    0.24
   1  13  -3    0.59    0.30
  -1  13   3    0.38    0.22
   1 -13  -3    0.25    0.20
  -1 -13   3    0.09    0.38
  -1 -13   3    0.05    0.23
  -1 -13   3    0.16    0.18
   1 -13  -3    0.13    0.23
  -1  13   2    0.86    0.14
  -1  13   2    0.38    0.20
   1  13  -2    0.60    0.21
   1  13  -2    0.76    0.27
   1  13  -2    0.88    0.26
  -1  13   2    0.95    0.28
  -1  13   2    0.73    0.20
  -1 -13   2    0.34    0.36
  -1 -13   2    0.80    0.21
  -1 -13   2    0.57    0.23
   1 -13  -2    0.82    0.23
   1 -13  -2    0.99    0.22
  -1  13   1    1.36    0.14
   1  13  -1    1.29    0.24
  -1  13   1    1.33    0.23
  -1  13   1    1.44    0.29
   1  13  -1    1.01    0.29
   1 -13  -1    1.29    0.27
   1 -13  -1    1.04    0.23
   1 -13  -1    0.76    0.55
  -1 -13   1    1.61    0.26
  -1 -13   1    1.11    0.26
   1  13   0    8.08    0.47
   1  13   0   10.37    0.66
  -1  13   0    9.54    0.62
   1  13   0   10.94    0.56
  -1  13   0    9.46    0.48
   1 -13   0    9.64    0.72
   1 -13   0   10.42    0.50
   1 -13   0    9.17    0.53
  -1 -13   0   10.10    0.53
  -1 -13   0   10.48    0.59
   1  13   1    0.74    0.20
   1  13   1    0.16    0.07
   1  13   1    0.07    0.20
  -1  13  -1    0.41    0.18
   1  13   1    0.39    0.23
  -1  13  -1    0.21    0.23
  -1  13  -1    0.61    0.17
   1 -13   1   -0.05    0.34
  -1 -13  -1    0.34    0.22
   1 -13   1    0.27    0.18
   1 -13   1    0.43    0.19
  -1 -13  -1    0.04    0.21
   1  13   2   24.00    0.97
  -1  13  -2   23.47    0.75
  -1  13  -2   23.55    0.92
   1  13   2   23.41    0.60
  -1  13  -2   22.46    0.70
   1  13   2   23.59    0.86
   1  13   2   23.78    0.87
   1 -13   2   22.48    0.78
   1 -13   2   22.69    0.79
  -1 -13  -2   20.47    1.12
  -1 -13  -2   24.00    0.94
   1 -13   2   22.55    1.09
  -1 -13  -2   24.03    0.88
  -1  13  -3    0.74    0.17
   1  13   3    0.94    0.27
  -1  13  -3    0.56    0.23
   1  13   3    1.03    0.25
   1  13   3    0.91    0.13
   1  13   3    0.70    0.28
  -1  13  -3    0.75    0.16
  -1 -13  -3    0.66    0.33
  -1 -13  -3    0.96    0.18
   1 -13   3    1.08    0.38
   1 -13   3    0.68    0.21
  -1 -13  -3    0.65    0.29
   1 -13   3    0.83    0.21
   1 -13   3    0.98    0.41
  -1 -13  -3    0.54    0.27
   1  13   4    4.37    0.48
  -1  13  -4    4.79    0.59
   1  13   4    4.31    0.53
  -1  13  -4    3.84    0.47
   1  13   4    4.13    0.27
  -1  13  -4    4.01    0.33
   1  13   4    4.12    0.48
  -1 -13  -4    5.53    0.70
   1 -13   4    3.80    0.59
  -1 -13  -4    3.50    0.49
  -1 -13  -4    3.76    0.54
   1 -13   4    4.77    0.43
   1 -13   4    5.03    0.64
  -1 -13  -4    3.63    0.29
   1 -13   4    4.70    0.37
  -1  13  -5    0.39    0.24
   1  13   5    0.13    0.15
   1  13   5    0.61    0.31
   1  13   5    0.91    0.31
   1  13   5    0.33    0.29
  -1  13  -5    0.31    0.16
  -1  13  -5    0.32    0.35
   1 -13   5    0.00    0.42
  -1 -13  -5    0.46    0.31
  -1 -13  -5   -0.04    0.31
   1 -13   5    0.20    0.11
   1 -13   5    0.31    0.22
  -1 -13  -5    0.20    0.12
   1 -13   5    0.34    0.19
   1 -13   5    1.07    0.46
   1  13   6   -0.80    0.33
  -1  13  -6    0.00    0.46
  -1  13  -6    0.12    0.16
   1  13   6    0.28    0.32
  -1  13  -6    0.22    0.38
   1  13   6    0.05    0.28
  -1 -13  -6    0.56    0.33
   1 -13   6   -0.01    0.19
   1 -13   6    0.18    0.26
   1 -13   6    0.16    0.12
   1 -13   6   -0.80    0.43
  -1  13  -7    0.19    0.19
  -1  13  -7   -0.61    0.39
   1  13   7    0.45    0.44
  -1  13  -7   -0.31    0.26
  -1  13  -7   -0.12    0.19
   1  13   7   -0.40    0.33
   1  13   7    0.75    0.36
   1 -13   7    0.07    0.43
  -1 -13  -7   -0.05    0.36
  -1 -13  -7   -0.01    0.39
   1 -13   7   -0.02    0.21
  -1 -13  -7    0.20    0.37
   1 -13   7   -0.14    0.15
   1 -13   7    0.43    0.29
   1 -13   7   -0.68    0.51
  -1  14   6    0.19    0.35
   1  14  -6   -0.39    0.20
  -1  14   6    0.57    0.37
  -1  14   6    0.71    0.39
  -1  14   6    0.62    0.21
   1  14  -6    0.66    0.27
   1  14  -6    0.63    0.25
   1  14  -6    0.60    0.43
  -1 -14   6   -0.27    0.44
   1 -14  -6   -0.27    0.31
   1 -14  -6    0.00    0.40
  -1 -14   6   -0.27    0.25
   1 -14  -6    0.12    0.40
   1 -14  -6   -0.60    0.32
  -1 -14   6    0.11    0.34
  -1 -14   6   -0.21    0.51
  -1  14   5    0.18    0.30
   1  14  -5    0.12    0.27
  -1  14   5   -0.44    0.26
  -1  14   5   -0.12    0.17
  -1  14   5   -0.61    0.31
   1  14  -5   -0.31    0.19
   1  14  -5    0.40    0.24
   1  14  -5   -0.05    0.37
  -1 -14   5    0.53    0.30
   1 -14  -5   -0.15    0.30
  -1 -14   5   -0.14    0.24
  -1 -14   5    0.48    0.51
   1 -14  -5    0.04    0.29
   1 -14  -5    0.27    0.42
   1  14  -4    0.07    0.22
  -1  14   4    0.04    0.15
   1  14  -4   -0.43    0.26
  -1  14   4    0.08    0.25
  -1  14   4   -0.15    0.27
   1  14  -4    0.37    0.35
  -1  14   4    0.23    0.23
   1  14  -4    0.09    0.17
   1 -14  -4    0.21    0.27
   1 -14  -4   -0.05    0.36
  -1 -14   4    0.42    0.49
  -1 -14   4   -0.06    0.26
  -1 -14   4   -0.47    0.42
   1 -14  -4   -0.31    0.24
  -1 -14   4    0.04    0.22
   1  14  -3    0.18    0.21
   1  14  -3    0.38    0.28
   1  14  -3   -0.42    0.32
  -1  14   3   -0.23    0.12
  -1  14   3    0.06    0.24
   1  14  -3   -0.08    0.17
  -1  14   3   -0.52    0.27
  -1  14   3    0.10    0.24
  -1 -14   3   -0.27    0.22
   1 -14  -3    0.36    0.36
  -1 -14   3   -0.09    0.23
  -1 -14   3    0.34    0.46
   1 -14  -3    0.78    0.29
   1 -14  -3    0.23    0.26
   1  14  -2    0.68    0.28
  -1  14   2   -0.13    0.29
  -1  14   2   -0.38    0.20
  -1  14   2    0.28    0.22
   1  14  -2    0.09    0.18
  -1  14   2    0.36    0.13
   1  14  -2   -0.04    0.21
   1 -14  -2    0.25    0.23
   1 -14  -2    0.55    0.38
  -1 -14   2   -0.18    0.42
  -1 -14   2   -0.01    0.23
   1 -14  -2   -0.17    0.23
  -1 -14   2    0.38    0.26
   1  14  -1    1.11    0.31
   1  14  -1    0.97    0.21
   1  14  -1    0.70    0.24
  -1  14   1    0.85    0.23
  -1  14   1    0.61    0.20
  -1  14   1    0.80    0.30
  -1 -14   1    0.49    0.24
   1 -14  -1    0.56    0.26
   1 -14  -1    1.06    0.41
   1 -14  -1    0.79    0.25
  -1 -14   1    0.91    0.44
  -1 -14   1    0.73    0.25
   1  14   0    0.04    0.26
  -1  14   0   -0.38    0.18
   1  14   0    0.04    0.21
  -1  14   0   -0.13    0.26
   1  14   0   -0.16    0.18
  -1  14   0   -0.01    0.17
   1 -14   0   -0.16    0.18
  -1 -14   0    0.20    0.23
  -1 -14   0    0.10    0.23
   1 -14   0    0.27    0.21
   1 -14   0   -0.02    0.36
  -1 -14   0   -0.29    0.36
  -1  14  -1    9.73    0.52
  -1  14  -1    9.85    0.67
   1  14   1    9.63    0.55
  -1  14  -1   10.19    0.47
   1  14   1    9.94    0.70
   1  14   1    9.94    0.59
   1 -14   1   10.04    0.54
   1 -14   1   11.11    0.87
  -1 -14  -1    9.49    0.65
  -1 -14  -1   10.33    0.60
   1 -14   1   10.75    0.58
  -1 -14  -1   10.94    0.82
   1  14   2   -0.02    0.24
  -1  14  -2   -0.13    0.17
   1  14   2   -0.39    0.21
  -1  14  -2    0.06    0.15
   1  14   2   -0.25    0.27
  -1  14  -2   -0.47    0.23
   1  14   2   -0.09    0.10
  -1 -14  -2    0.08    0.27
  -1 -14  -2   -0.21    0.24
   1 -14   2    0.24    0.22
   1 -14   2    0.54    0.40
   1 -14   2   -0.40    0.20
  -1 -14  -2   -0.19    0.36
   1  14   3    5.88    0.62
  -1  14  -3    5.59    0.54
   1  14   3    5.95    0.30
   1  14   3    5.41    0.53
   1  14   3    6.02    0.55
  -1  14  -3    5.73    0.36
   1 -14   3    4.98    0.73
  -1 -14  -3    5.42    0.37
   1 -14   3    5.31    0.46
  -1 -14  -3    6.22    0.72
  -1 -14  -3    5.01    0.61
  -1 -14  -3    7.36    0.58
   1 -14   3    6.36    0.79
   1 -14   3    5.84    0.47
  -1  14  -4   -0.27    0.15
   1  14   4    0.03    0.14
  -1  14  -4    0.18    0.19
   1  14   4   -0.12    0.27
  -1  14  -4   -0.21    0.27
   1  14   4    0.46    0.30
   1  14   4   -0.02    0.29
  -1 -14  -4   -0.09    0.32
   1 -14   4    0.05    0.48
   1 -14   4   -0.03    0.45
   1 -14   4    0.47    0.25
  -1 -14  -4    0.30    0.34
  -1 -14  -4    0.10    0.16
  -1 -14  -4   -0.32    0.36
   1 -14   4    0.39    0.23
   1  14   5    0.59    0.35
   1  14   5    0.42    0.32
   1  14   5    0.72    0.36
   1  14   5    0.27    0.18
  -1  14  -5   -0.05    0.41
  -1  14  -5    0.14    0.28
  -1  14  -5    0.58    0.18
  -1  14  -5    0.28    0.20
   1 -14   5    0.50    0.22
   1 -14   5    0.56    0.28
  -1 -14  -5    1.13    0.40
  -1 -14  -5   -0.22    0.35
   1 -14   5    1.09    0.54
   1 -14   5    0.54    0.63
  -1 -14  -5    0.86    0.42
  -1  15   4    0.18    0.31
   1  15  -4    0.53    0.22
  -1  15   4    0.03    0.16
   1  15  -4   -0.23    0.33
   1  15  -4    0.00    0.25
  -1  15   4   -0.17    0.34
   1  15  -4   -0.47    0.42
   1 -15  -4    0.12    0.49
  -1 -15   4   -0.28    0.52
   1 -15  -4   -0.62    0.31
  -1 -15   4   -0.49    0.62
  -1 -15   4   -0.31    0.27
  -1 -15   4    0.19    0.31
   1  15  -3   -0.04    0.21
  -1  15   3   -0.16    0.16
  -1  15   3   -0.53    0.33
   1  15  -3   -0.16    0.23
  -1  15   3   -0.10    0.28
  -1  15   3    0.51    0.30
   1  15  -3   -0.04    0.32
   1 -15  -3   -0.45    0.32
   1 -15  -3    0.24    0.29
   1 -15  -3   -0.27    0.44
  -1 -15   3    0.06    0.57
  -1 -15   3   -0.07    0.27
  -1 -15   3   -0.20    0.26
   1  15  -2   -0.12    0.24
  -1  15   2    0.10    0.24
  -1  15   2    0.04    0.13
   1  15  -2    0.10    0.21
  -1  15   2    0.07    0.24
  -1  15   2   -0.10    0.34
   1  15  -2    0.03    0.32
  -1 -15   2   -0.10    0.28
  -1 -15   2   -0.38    0.48
  -1 -15   2    0.05    0.28
   1 -15  -2   -0.06    0.25
   1 -15  -2   -0.22    0.44
   1 -15  -2   -0.13    0.32
   1  15  -1    0.38    0.21
   1  15  -1    0.24    0.31
   1  15  -1   -0.03    0.26
  -1  15   1   -0.45    0.22
  -1  15   1   -0.27    0.20
   1 -15  -1    0.34    0.48
  -1 -15   1   -0.39    0.27
   1 -15  -1    0.25    0.26
  -1 -15   1    0.29    0.27
  -1 -15   1    1.17    0.51
   1 -15  -1    0.18    0.23
   1  15   0    3.00    0.47
  -1  15   0    2.11    0.43
  -1  15   0    3.04    0.36
   1  15   0    2.56    0.36
   1  15   0    1.81    0.29
   1 -15   0    2.51    0.57
  -1 -15   0    3.02    0.57
  -1 -15   0    2.60    0.41
   1 -15   0    2.37    0.38
  -1 -15   0    2.70    0.39
   1 -15   0    2.59    0.34
   1  15   1    0.22    0.26
   1  15   1    0.21    0.29
   1  15   1    0.11    0.33
  -1  15  -1   -0.12    0.29
  -1  15  -1    0.22    0.20
  -1  15  -1   -0.13    0.21
  -1 -15  -1    0.56    0.46
  -1 -15  -1    0.66    0.31
   1 -15   1    0.41    0.26
   1 -15   1    0.04    0.47
   1 -15   1    0.23    0.24
  -1 -15  -1    0.35    0.29
   1  15   2    5.42    0.60
   1  15   2    5.93    0.57
  -1  15  -2    6.35    0.41
  -1  15  -2    5.21    0.59
   1  15   2    5.56    0.67
   1 -15   2    5.10    0.51
  -1 -15  -2    5.81    0.67
  -1 -15  -2    5.86    0.70
  -1 -15  -2    4.70    0.57
   1 -15   2    5.90    0.53
   1 -15   2    4.69    0.73
   1  15   3   -0.44    0.34
  -1  15  -3    0.16    0.22
   1  15   3   -0.37    0.33
  -1  15  -3    0.35    0.19
  -1  15  -3    0.84    0.34
   1  15   3   -0.26    0.31
   1 -15   3    0.31    0.25
  -1 -15  -3    0.04    0.33
   1 -15   3   -0.10    0.26
   1 -15   3   -0.13    0.49
   1 -15   3   -0.77    0.53
  -1 -15  -3   -0.65    0.44
  -1 -15  -3   -0.07    0.19
   2   0 -13   -0.21    0.40
   2   0 -13   -0.86    0.40
   2   0 -13   -0.52    0.36
   2   0 -13    0.79    0.28
  -2   0  13   -0.20    0.44
  -2   0  13    0.29    0.23
  -2   0  13    0.02    0.40
   2   0 -12    0.77    0.32
   2   0 -12    0.84    0.31
   2   0 -12    0.56    0.23
  -2   0  12    0.62    0.22
   2   0 -12    0.90    0.37
  -2   0  12    0.46    0.35
  -2   0  11   -0.14    0.16
   2   0 -11   -0.39    0.17
   2   0 -11    0.06    0.22
  -2   0  11    0.08    0.15
  -2   0  11   -0.10    0.31
   2   0 -11    0.08    0.26
  -2   0  10   -0.15    0.12
   2   0 -10    0.38    0.23
   2   0 -10    0.20    0.20
  -2   0  10    0.03    0.22
  -2   0  10    0.20    0.15
   2   0 -10   -0.08    0.16
   2   0  -9    0.01    0.17
   2   0  -9   -0.05    0.15
   2   0  -9    0.06    0.14
  -2   0   9   -0.17    0.18
  -2   0   9    0.05    0.14
  -2   0   9    0.07    0.10
   2   0  -9    0.04    0.16
  -2   0   8    8.48    0.37
   2   0  -8    8.37    0.38
  -2   0   8    8.13    0.48
   2   0  -8    7.81    0.43
   2   0  -8    8.06    0.41
  -2   0   8    8.14    0.37
   2   0  -8    8.22    0.47
   2   0  -7   -0.09    0.12
  -2   0   7   -0.03    0.10
   2   0  -7   -0.01    0.09
  -2   0   7   -0.02    0.12
   2   0  -7   -0.10    0.10
  -2   0   7   -0.01    0.08
   2   0  -7    0.01    0.09
  -2   0   6  123.62    2.59
  -2   0   6  122.48    2.70
  -2   0   6  123.18    2.60
   2   0  -6  120.06    2.62
   2   0  -6  121.99    2.70
   2   0  -6  120.65    2.65
   2   0  -6  121.60    2.61
   2   0  -5    0.02    0.06
   2   0  -5    0.00    0.03
   2   0  -5    0.11    0.07
   2   0  -5   -0.04    0.07
  -2   0   5    0.12    0.08
  -2   0   5    0.00    0.05
   2   0  -5   -0.06    0.06
  -2   0   5    0.00    0.06
  -2   0   4    3.05    0.15
  -2   0   4    2.92    0.19
  -2   0   4    2.62    0.17
   2   0  -4    3.10    0.12
   2   0  -4    3.24    0.20
   2   0  -4    3.13    0.16
   2   0  -4    2.97    0.18
   2   0  -4    3.10    0.17
   2   0  -3    0.00    0.03
   2   0  -3   -0.03    0.04
  -2   0   3    0.00    0.03
  -2   0   3    0.01    0.05
  -2   0   3    0.04    0.05
   2   0  -3   -0.01    0.03
   2   0  -3    0.00    0.04
   2   0  -3    0.02    0.02
  -2   0   2   69.42    1.40
   2   0  -2   65.55    1.39
  -2   0   2   64.86    1.43
   2   0  -2   66.09    1.37
   2   0  -2   69.16    1.44
  -2   0   2   68.48    1.43
   2   0  -2   68.61    1.44
   2   0  -1    0.01    0.03
   2   0  -1    0.01    0.02
   2   0  -1   -0.01    0.01
   2   0  -1   -0.04    0.03
  -2   0   1    0.02    0.03
  -2   0   1    0.00    0.02
  -2   0   1    0.02    0.03
  -2   0   1    0.00    0.02
  -2   0   0  100.40    2.04
   2   0   0   97.93    2.00
   2   0   0   94.91    1.97
   2   0   0   94.39    1.99
  -2   0   0   94.06    1.99
   2   0   0  101.84    1.98
  -2   0   0   97.78    2.01
  -2   0  -1    0.04    0.02
   2   0   1   -0.01    0.02
   2   0   1    0.00    0.03
   2   0   1    0.01    0.02
   2   0   1    0.03    0.03
  -2   0  -1    0.00    0.04
  -2   0  -1    0.01    0.04
  -2   0  -1    0.01    0.02
   2   0   1   -0.01    0.02
  -2   0  -1    0.01    0.02
  -2   0  -2   92.04    1.91
  -2   0  -2   94.51    1.93
   2   0   2   91.30    1.97
  -2   0  -2   90.80    1.96
   2   0   2   94.67    1.93
   2   0   2   92.22    1.91
  -2   0  -2   91.68    1.88
  -2   0  -2   94.35    1.99
  -2   0  -3    0.01    0.05
  -2   0  -3    0.05    0.05
  -2   0  -3    0.00    0.04
   2   0   3   -0.02    0.07
   2   0   3   -0.03    0.03
   2   0   3   -0.05    0.05
  -2   0  -3   -0.02    0.05
  -2   0  -4  154.82    3.22
  -2   0  -4  152.47    3.26
   2   0   4  155.61    3.22
  -2   0  -4  152.29    3.19
   2   0   4  154.33    3.17
   2   0   4  154.68    3.27
  -2   0  -4  152.86    3.18
  -2   0  -5    0.02    0.08
   2   0   5    0.02    0.10
  -2   0  -5    0.12    0.10
  -2   0  -5   -0.03    0.09
   2   0   5    0.07    0.06
   2   0   5   -0.04    0.07
  -2   0  -5   -0.09    0.07
  -2   0  -6    7.58    0.37
   2   0   6    7.77    0.33
  -2   0  -6    7.70    0.36
   2   0   6    7.93    0.38
  -2   0  -6    7.56    0.38
   2   0   6    8.02    0.41
  -2   0  -6    7.94    0.41
   2   0   7    0.01    0.13
   2   0   7   -0.05    0.09
  -2   0  -7    0.13    0.12
  -2   0  -7   -0.06    0.10
  -2   0  -7   -0.06    0.14
   2   0   7    0.02    0.12
  -2   0  -7   -0.17    0.12
   2   0   8    0.49    0.14
   2   0   8    0.51    0.20
  -2   0  -8    0.81    0.20
  -2   0  -8    0.59    0.19
  -2   0  -8    0.20    0.19
   2   0   8    0.65    0.21
  -2   0  -8    0.57    0.17
   2   0   9   -0.42    0.21
   2   0   9    0.10    0.07
   2   0   9   -0.04    0.13
  -2   0  -9    0.07    0.20
  -2   0  -9   -0.40    0.18
   2   0   9    0.06    0.18
  -2   0  -9    0.17    0.16
  -2   0  -9   -0.05    0.18
   2   0  10    2.24    0.37
   2   0  10    2.14    0.38
  -2   0 -10    1.94    0.33
  -2   0 -10    1.98    0.30
  -2   0 -10    1.79    0.34
   2   0  10    2.59    0.30
  -2   0 -10    1.97    0.35
  -2   0 -11    0.38    0.34
  -2   0 -11   -0.28    0.30
   2   0  11   -0.11    0.19
  -2   0 -11    0.71    0.25
   2   0  11   -0.38    0.28
  -2   0 -11    0.21    0.30
   2   0  12    1.88    0.30
   2   0  12    2.17    0.57
   2   0  12    2.56    0.53
  -2   0 -12    1.92    0.43
  -2   0 -12    2.50    0.47
  -2   0 -12    4.07    0.61
  -2   0 -12    2.66    0.44
   2   1 -13    0.03    0.41
   2   1 -13    0.82    0.40
  -2   1  13    0.74    0.47
  -2   1  13    0.32    0.26
   2   1 -13    0.38    0.38
   2  -1 -13    0.32    0.29
  -2  -1  13   -0.27    0.46
   2  -1 -13    0.32    0.39
   2  -1 -13    0.64    0.37
  -2  -1  13    0.36    0.25
   2  -1 -13    1.29    0.41
  -2   1  12    0.14    0.22
  -2   1  12    0.18    0.30
   2   1 -12   -0.10    0.32
  -2   1  12   -0.03    0.33
   2   1 -12    0.50    0.22
   2   1 -12    0.14    0.27
   2   1 -12    0.45    0.35
   2  -1 -12    0.09    0.22
   2  -1 -12    0.81    0.35
  -2  -1  12    0.15    0.39
   2  -1 -12   -0.01    0.30
  -2  -1  12    0.02    0.20
   2  -1 -12    0.49    0.31
  -2  -1  12    0.41    0.19
   2   1 -11   -0.38    0.22
  -2   1  11   -0.27    0.24
  -2   1  11    0.41    0.18
   2   1 -11   -0.02    0.20
   2   1 -11   -0.16    0.28
  -2  -1  11    0.11    0.13
   2  -1 -11    0.14    0.25
   2  -1 -11    0.14    0.23
   2  -1 -11    0.03    0.20
  -2  -1  11   -0.05    0.17
   2  -1 -11    0.43    0.26
  -2  -1  11   -0.12    0.28
  -2   1  10    1.99    0.25
  -2   1  10    1.45    0.32
  -2   1  10    2.03    0.27
   2   1 -10    1.50    0.30
   2   1 -10    1.57    0.25
   2   1 -10    1.52    0.29
  -2  -1  10    1.18    0.29
   2  -1 -10    2.21    0.29
  -2  -1  10    2.27    0.28
  -2  -1  10    2.29    0.26
   2  -1 -10    1.28    0.27
   2  -1 -10    1.92    0.33
   2  -1 -10    1.81    0.30
  -2   1   9    4.64    0.43
   2   1  -9    4.09    0.38
   2   1  -9    3.79    0.31
  -2   1   9    4.11    0.31
   2   1  -9    3.68    0.34
  -2   1   9    4.03    0.30
   2   1  -9    4.44    0.38
  -2  -1   9    5.16    0.44
   2  -1  -9    3.90    0.35
  -2  -1   9    3.61    0.28
   2  -1  -9    4.47    0.37
   2  -1  -9    3.63    0.38
   2  -1  -9    4.23    0.32
  -2  -1   9    4.11    0.31
   2   1  -8    1.35    0.22
  -2   1   8    1.17    0.22
   2   1  -8    0.88    0.17
  -2   1   8    1.36    0.19
  -2   1   8    1.22    0.19
   2   1  -8    0.95    0.17
   2   1  -8    0.94    0.21
   2  -1  -8    1.04    0.17
   2  -1  -8    1.18    0.19
  -2  -1   8    0.96    0.16
  -2  -1   8    1.19    0.17
   2  -1  -8    1.13    0.24
   2  -1  -8    1.21    0.21
  -2  -1   8    1.12    0.23
   2   1  -7   28.16    0.80
   2   1  -7   28.20    0.80
  -2   1   7   29.58    0.80
   2   1  -7   27.67    0.87
   2   1  -7   28.24    0.85
  -2   1   7   28.77    0.90
  -2   1   7   28.77    0.79
   2  -1  -7   28.94    0.90
  -2  -1   7   28.58    0.89
   2  -1  -7   29.18    0.80
   2  -1  -7   30.84    0.85
  -2  -1   7   29.22    0.78
   2  -1  -7   28.12    0.84
  -2  -1   7   28.15    0.79
   2   1  -6   15.07    0.52
  -2   1   6   14.77    0.47
   2   1  -6   14.40    0.47
  -2   1   6   14.34    0.38
  -2   1   6   14.73    0.55
   2   1  -6   15.53    0.50
  -2   1   6   14.50    0.48
   2   1  -6   14.20    0.53
  -2  -1   6   14.91    0.55
  -2  -1   6   14.67    0.48
   2  -1  -6   14.94    0.50
  -2  -1   6   14.96    0.46
   2  -1  -6   14.42    0.55
   2  -1  -6   14.78    0.49
   2  -1  -6   14.64    0.52
   2   1  -5   18.53    0.60
   2   1  -5   20.02    0.43
   2   1  -5   19.08    0.57
  -2   1   5   19.58    0.48
   2   1  -5   19.48    0.57
  -2   1   5   19.08    0.56
  -2   1   5   20.50    0.63
   2   1  -5   19.94    0.55
  -2   1   5   19.43    0.54
   2  -1  -5   19.74    0.49
  -2  -1   5   19.65    0.58
   2  -1  -5   19.95    0.57
  -2  -1   5   20.26    0.54
  -2  -1   5   18.85    0.60
  -2  -1   5   19.12    0.56
   2  -1  -5   19.74    0.62
   2  -1  -5   19.34    0.56
   2  -1  -5   20.42    0.57
  -2   1   4    0.01    0.03
  -2   1   4    0.02    0.06
  -2   1   4    0.04    0.04
   2   1  -4    0.00    0.05
  -2   1   4    0.09    0.07
   2   1  -4    0.02    0.06
   2   1  -4    0.04    0.04
   2   1  -4   -0.01    0.06
   2  -1  -4    0.05    0.05
  -2  -1   4    0.05    0.06
  -2  -1   4    0.02    0.04
   2  -1  -4    0.00    0.05
   2  -1  -4    0.01    0.04
  -2  -1   4    0.04    0.06
  -2  -1   4    0.08    0.07
   2  -1  -4   -0.02    0.06
   2   1  -3   14.88    0.40
  -2   1   3   15.05    0.38
   2   1  -3   15.29    0.44
  -2   1   3   15.09    0.44
  -2   1   3   15.43    0.43
  -2   1   3   14.82    0.40
   2   1  -3   15.11    0.40
   2   1  -3   14.26    0.44
  -2  -1   3   14.95    0.43
   2  -1  -3   14.81    0.40
  -2  -1   3   14.93    0.39
   2  -1  -3   15.42    0.38
  -2  -1   3   14.75    0.45
   2  -1  -3   15.66    0.43
  -2  -1   3   14.89    0.40
   2  -1  -3   15.22    0.45
   2   1  -2    2.50    0.11
  -2   1   2    2.46    0.13
  -2   1   2    2.46    0.11
   2   1  -2    2.43    0.12
   2   1  -2    2.50    0.15
  -2   1   2    2.62    0.14
   2  -1  -2    2.66    0.14
  -2  -1   2    2.46    0.11
   2  -1  -2    2.43    0.11
   2  -1  -2    2.39    0.11
  -2  -1   2    2.24    0.14
   2  -1  -2    2.54    0.14
  -2  -1   2    2.31    0.11
  -2  -1   2    2.36    0.15
  -2   1   1    2.03    0.08
  -2   1   1    1.98    0.09
   2   1  -1    2.06    0.13
   2   1  -1    2.10    0.11
  -2   1   1    2.05    0.09
  -2   1   1    1.86    0.09
  -2   1   1    1.86    0.10
   2   1  -1    2.14    0.10
   2  -1  -1    2.08    0.11
   2  -1  -1    2.09    0.08
   2  -1  -1    2.07    0.09
  -2  -1   1    2.17    0.13
  -2  -1   1    2.05    0.08
  -2  -1   1    2.03    0.10
  -2  -1   1    2.13    0.11
   2  -1  -1    2.08    0.10
   2   1   0    2.78    0.11
  -2   1   0    2.45    0.12
   2   1   0    2.56    0.13
  -2   1   0    2.47    0.11
  -2   1   0    2.65    0.11
   2  -1   0    2.68    0.11
  -2  -1   0    2.69    0.11
  -2  -1   0    2.78    0.11
   2  -1   0    2.49    0.11
   2  -1   0    2.65    0.08
   2  -1   0    2.66    0.12
   2  -1   0    2.59    0.11
  -2   1  -1   11.40    0.30
   2   1   1   11.66    0.31
  -2   1  -1   11.85    0.36
  -2   1  -1   11.69    0.27
  -2   1  -1   11.56    0.28
  -2   1  -1   11.56    0.34
   2   1   1   11.70    0.34
   2   1   1   12.24    0.33
   2  -1   1   11.14    0.35
   2  -1   1   11.57    0.33
   2  -1   1   11.70    0.27
   2  -1   1   12.09    0.28
  -2  -1  -1   11.20    0.32
   2  -1   1   11.83    0.31
  -2  -1  -1   12.05    0.34
  -2  -1  -1   11.64    0.31
   2   1   2    0.89    0.09
  -2   1  -2    0.97    0.07
  -2   1  -2    1.04    0.09
  -2   1  -2    0.96    0.11
   2   1   2    0.93    0.10
   2   1   2    0.97    0.10
  -2   1  -2    1.03    0.08
  -2  -1  -2    1.00    0.10
   2  -1   2    0.92    0.12
   2  -1   2    1.07    0.08
  -2  -1  -2    1.17    0.10
   2  -1   2    1.04    0.07
   2  -1   2    1.02    0.11
   2  -1   2    0.86    0.10
  -2  -1  -2    1.00    0.10
   2  -1   2    1.03    0.04
  -2   1  -3  115.69    2.44
  -2   1  -3  117.24    2.45
   2   1   3  120.76    2.46
  -2   1  -3  118.21    2.42
   2   1   3  121.76    2.49
   2   1   3  112.90    2.49
  -2   1  -3  110.34    2.51
   2  -1   3  118.44    2.41
  -2  -1  -3  121.91    2.49
  -2  -1  -3  116.63    2.46
   2  -1   3  119.93    2.52
   2  -1   3  119.98    2.44
  -2  -1  -3  116.12    2.50
   2  -1   3  119.08    2.54
   2   1   4   27.56    0.71
  -2   1  -4   25.83    0.67
  -2   1  -4   27.04    0.77
   2   1   4   27.90    0.75
  -2   1  -4   27.15    0.72
   2   1   4   26.51    0.74
  -2   1  -4   26.79    0.71
  -2  -1  -4   26.77    0.74
   2  -1   4   26.36    0.77
  -2  -1  -4   26.94    0.77
   2  -1   4   27.13    0.79
  -2  -1  -4   28.10    0.60
   2  -1   4   27.87    0.71
  -2  -1  -4   27.36    0.71
   2  -1   4   26.90    0.66
   2   1   5   43.94    1.12
  -2   1  -5   43.60    1.04
  -2   1  -5   44.18    1.08
  -2   1  -5   40.76    1.14
  -2   1  -5   45.87    1.11
   2   1   5   43.88    1.12
   2   1   5   44.51    1.07
  -2  -1  -5   44.19    0.93
  -2  -1  -5   44.40    1.13
  -2  -1  -5   41.72    1.14
   2  -1   5   39.86    1.01
   2  -1   5   46.11    1.09
  -2  -1  -5   42.16    1.07
   2  -1   5   43.62    1.17
  -2   1  -6    1.50    0.18
   2   1   6    1.88    0.19
  -2   1  -6    1.76    0.21
   2   1   6    2.67    0.26
   2   1   6    2.23    0.25
  -2   1  -6    1.69    0.24
  -2   1  -6    1.81    0.23
   2  -1   6    1.97    0.17
  -2  -1  -6    2.31    0.22
  -2  -1  -6    2.03    0.23
  -2  -1  -6    2.45    0.25
  -2  -1  -6    1.83    0.12
   2  -1   6    1.80    0.21
   2  -1   6    1.99    0.27
  -2   1  -7    9.77    0.48
   2   1   7    9.72    0.48
  -2   1  -7   10.12    0.43
  -2   1  -7    9.59    0.52
   2   1   7   10.37    0.49
  -2   1  -7    9.94    0.46
   2   1   7    9.70    0.42
   2  -1   7    9.84    0.39
  -2  -1  -7    9.94    0.29
  -2  -1  -7    9.87    0.52
   2  -1   7    9.90    0.53
  -2  -1  -7   10.10    0.45
   2  -1   7   10.39    0.48
  -2  -1  -7    9.89    0.48
   2   1   8    2.28    0.26
  -2   1  -8    2.88    0.35
   2   1   8    2.65    0.34
  -2   1  -8    2.96    0.28
   2   1   8    2.53    0.33
  -2   1  -8    2.62    0.32
  -2   1  -8    2.44    0.34
   2  -1   8    2.73    0.33
  -2  -1  -8    2.51    0.34
   2  -1   8    2.76    0.37
  -2  -1  -8    3.20    0.30
  -2  -1  -8    2.33    0.31
   2  -1   8    2.53    0.23
  -2  -1  -8    2.63    0.16
   2   1   9    2.54    0.37
   2   1   9    2.66    0.40
  -2   1  -9    3.02    0.42
   2   1   9    3.51    0.32
  -2   1  -9    3.36    0.40
  -2   1  -9    3.39    0.42
  -2   1  -9    3.19    0.35
   2   1   9    3.11    0.19
  -2  -1  -9    2.50    0.37
   2  -1   9    3.20    0.38
  -2  -1  -9    2.91    0.40
   2  -1   9    2.75    0.34
   2  -1   9    3.34    0.48
  -2  -1  -9    2.93    0.16
   2   1  10    0.63    0.25
  -2   1 -10    1.31    0.31
  -2   1 -10    0.91    0.31
   2   1  10    0.49    0.31
  -2   1 -10    0.81    0.31
  -2   1 -10    0.58    0.24
   2   1  10    0.66    0.21
   2   1  10    0.80    0.11
  -2  -1 -10    0.41    0.29
   2  -1  10    0.55    0.17
  -2  -1 -10    0.71    0.28
   2  -1  10    0.75    0.29
   2  -1  10    0.21    0.29
  -2  -1 -10    1.31    0.33
  -2   1 -11   -0.12    0.30
  -2   1 -11    0.08    0.28
  -2   1 -11   -0.53    0.32
   2   1  11   -0.28    0.18
  -2   1 -11    0.63    0.30
   2   1  11   -0.50    0.29
  -2  -1 -11    0.21    0.29
  -2  -1 -11    0.03    0.29
   2  -1  11   -0.03    0.30
   2  -1  11    0.37    0.20
  -2  -1 -11    0.11    0.29
   2  -1  11    0.26    0.34
  -2  -1 -11   -0.01    0.30
  -2   1 -12    1.11    0.40
   2   1  12    0.88    0.40
   2   1  12    0.66    0.37
  -2   1 -12   -0.07    0.33
  -2   1 -12    0.58    0.45
   2  -1  12    0.69    0.24
  -2  -1 -12    0.49    0.35
   2  -1  12    0.12    0.37
   2  -1  12   -0.02    0.47
  -2  -1 -12    0.86    0.38
  -2   2  13    0.07    0.35
  -2   2  13    1.00    0.47
   2   2 -13    0.26    0.39
   2   2 -13    0.91    0.43
  -2   2  13    0.25    0.27
   2   2 -13    0.38    0.40
   2   2 -13    0.74    0.48
   2  -2 -13    0.41    0.38
  -2  -2  13    0.04    0.23
   2  -2 -13    0.54    0.37
  -2  -2  13   -0.72    0.48
   2  -2 -13    0.34    0.30
  -2  -2  13    0.17    0.22
   2  -2 -13   -0.26    0.43
  -2   2  12    1.36    0.41
   2   2 -12    0.12    0.26
   2   2 -12    0.87    0.34
  -2   2  12    0.84    0.27
   2   2 -12    0.37    0.39
  -2   2  12    1.19    0.31
   2   2 -12    0.86    0.36
  -2  -2  12    0.58    0.40
   2  -2 -12    0.15    0.33
   2  -2 -12    0.52    0.25
  -2  -2  12    0.40    0.22
  -2  -2  12    0.18    0.18
   2  -2 -12    0.21    0.31
   2  -2 -12    0.51    0.31
   2   2 -11    1.07    0.33
  -2   2  11    1.30    0.32
  -2   2  11    1.21    0.29
  -2   2  11    0.76    0.22
   2   2 -11    0.54    0.28
  -2  -2  11    0.97    0.21
  -2  -2  11    1.10    0.23
   2  -2 -11    0.73    0.29
   2  -2 -11    0.78    0.27
  -2  -2  11    0.68    0.32
   2  -2 -11    0.77    0.23
  -2   2  10    2.31    0.29
   2   2 -10    2.21    0.32
  -2   2  10    2.23    0.35
   2   2 -10    2.96    0.42
  -2   2  10    2.93    0.37
   2   2 -10    2.94    0.34
  -2  -2  10    2.84    0.30
  -2  -2  10    2.65    0.38
   2  -2 -10    2.63    0.32
  -2  -2  10    2.17    0.27
   2  -2 -10    3.02    0.37
   2  -2 -10    3.10    0.40
   2  -2 -10    2.35    0.36
  -2   2   9    3.40    0.29
   2   2  -9    3.27    0.35
   2   2  -9    3.57    0.31
   2   2  -9    3.51    0.38
   2   2  -9    3.64    0.38
   2  -2  -9    3.63    0.34
   2  -2  -9    3.25    0.36
   2  -2  -9    3.43    0.29
   2  -2  -9    3.05    0.38
  -2  -2   9    3.31    0.40
  -2  -2   9    3.27    0.30
  -2  -2   9    3.25    0.27
   2   2  -8   11.34    0.47
  -2   2   8   11.17    0.46
   2   2  -8   11.19    0.47
   2   2  -8   11.02    0.53
  -2   2   8   11.93    0.58
  -2   2   8   11.18    0.46
   2   2  -8   11.64    0.53
  -2   2   8   10.89    0.35
  -2  -2   8   11.07    0.45
  -2  -2   8   11.05    0.55
   2  -2  -8   10.83    0.51
  -2  -2   8   11.39    0.44
   2  -2  -8   11.33    0.56
   2  -2  -8   10.96    0.46
   2  -2  -8   11.98    0.52
   2   2  -7    3.98    0.29
   2   2  -7    3.82    0.25
   2   2  -7    3.74    0.30
  -2   2   7    3.38    0.25
  -2   2   7    3.59    0.18
  -2   2   7    4.01    0.27
  -2   2   7    3.44    0.32
   2   2  -7    3.51    0.26
  -2  -2   7    4.14    0.32
   2  -2  -7    3.80    0.28
  -2  -2   7    3.74    0.27
   2  -2  -7    3.66    0.26
  -2  -2   7    4.03    0.24
   2  -2  -7    3.76    0.29
   2  -2  -7    3.80    0.32
  -2  -2   7    4.07    0.32
  -2   2   6   52.31    1.35
   2   2  -6   54.27    1.28
  -2   2   6   52.07    1.16
  -2   2   6   52.25    1.26
  -2   2   6   50.18    1.25
   2   2  -6   55.65    1.34
   2   2  -6   52.73    1.25
   2   2  -6   50.69    1.30
  -2  -2   6   51.44    1.31
   2  -2  -6   53.64    1.27
  -2  -2   6   53.81    1.27
  -2  -2   6   52.35    1.33
   2  -2  -6   54.03    1.29
  -2  -2   6   52.83    1.22
  -2   2   5    0.73    0.10
  -2   2   5    0.69    0.12
   2   2  -5    0.70    0.13
   2   2  -5    0.55    0.12
  -2   2   5    0.84    0.15
   2   2  -5    0.75    0.11
  -2   2   5    0.65    0.10
   2   2  -5    0.73    0.13
   2  -2  -5    0.71    0.10
  -2  -2   5    0.57    0.09
  -2  -2   5    0.85    0.14
   2  -2  -5    0.76    0.14
  -2  -2   5    0.56    0.12
   2  -2  -5    0.95    0.14
  -2  -2   5    0.63    0.14
   2  -2  -5    0.65    0.11
  -2   2   4    2.38    0.13
   2   2  -4    2.38    0.18
   2   2  -4    2.46    0.15
  -2   2   4    2.19    0.18
  -2   2   4    2.27    0.15
  -2   2   4    2.61    0.18
   2   2  -4    2.33    0.18
   2   2  -4    2.26    0.17
  -2  -2   4    2.50    0.18
   2  -2  -4    2.29    0.18
  -2  -2   4    2.39    0.14
   2  -2  -4    2.26    0.16
   2  -2  -4    2.38    0.14
  -2  -2   4    2.30    0.17
  -2  -2   4    2.25    0.19
   2  -2  -4    2.21    0.16
  -2   2   3    0.07    0.05
   2   2  -3    0.07    0.03
  -2   2   3    0.02    0.05
   2   2  -3    0.08    0.06
   2   2  -3    0.04    0.05
  -2   2   3    0.01    0.04
   2   2  -3    0.04    0.06
  -2   2   3    0.04    0.04
  -2  -2   3    0.01    0.06
   2  -2  -3    0.09    0.04
   2  -2  -3   -0.04    0.04
   2  -2  -3    0.02    0.05
  -2  -2   3    0.04    0.06
  -2  -2   3    0.10    0.05
   2  -2  -3    0.03    0.05
  -2  -2   3    0.01    0.03
   2   2  -2   14.98    0.42
  -2   2   2   14.98    0.39
   2   2  -2   14.41    0.38
  -2   2   2   15.00    0.37
  -2   2   2   14.08    0.40
  -2   2   2   14.85    0.33
   2   2  -2   14.52    0.44
  -2   2   2   14.27    0.41
   2  -2  -2   14.07    0.39
  -2  -2   2   14.54    0.42
  -2  -2   2   13.96    0.39
   2  -2  -2   14.07    0.41
   2  -2  -2   14.81    0.37
   2  -2  -2   13.99    0.39
  -2  -2   2   15.29    0.44
  -2  -2   2   14.64    0.39
   2   2  -1   22.26    0.46
   2   2  -1   22.47    0.54
  -2   2   1   18.86    0.48
  -2   2   1   22.46    0.53
  -2   2   1   22.42    0.50
   2   2  -1   22.54    0.52
  -2   2   1   21.48    0.51
  -2   2   1   22.20    0.50
  -2   2   1   21.06    0.54
   2  -2  -1   22.17    0.51
  -2  -2   1   22.22    0.54
  -2  -2   1   22.82    0.47
   2  -2  -1   22.69    0.54
  -2  -2   1   21.60    0.53
   2  -2  -1   22.39    0.51
   2  -2  -1   22.78    0.49
   2  -2  -1   22.82    0.55
   2  -2  -1   22.12    0.50
  -2  -2   1   22.18    0.57
   2   2   0    0.16    0.04
  -2   2   0    0.23    0.04
  -2   2   0    0.23    0.02
  -2   2   0    0.25    0.06
   2   2   0    0.19    0.04
   2   2   0    0.19    0.04
  -2   2   0    0.10    0.04
  -2   2   0    0.20    0.02
  -2  -2   0    0.22    0.05
   2  -2   0    0.17    0.02
   2  -2   0    0.22    0.05
   2  -2   0    0.19    0.05
   2  -2   0    0.14    0.04
  -2  -2   0    0.13    0.04
   2  -2   0    0.22    0.05
   2  -2   0    0.21    0.02
  -2   2  -1    1.61    0.11
  -2   2  -1    1.38    0.12
  -2   2  -1    1.51    0.05
   2   2   1    1.51    0.11
  -2   2  -1    1.52    0.05
   2   2   1    1.57    0.11
  -2  -2  -1    1.68    0.11
   2  -2   1    1.61    0.13
   2  -2   1    1.49    0.12
   2  -2   1    1.55    0.05
   2  -2   1    1.53    0.11
  -2  -2  -1    1.63    0.11
  -2  -2  -1    1.50    0.10
   2  -2   1    1.58    0.05
   2  -2   1    1.59    0.10
  -2  -2  -1    1.54    0.07
  -2   2  -2   66.72    1.45
   2   2   2   65.63    1.45
   2   2   2   67.82    1.47
   2   2   2   68.91    1.46
  -2   2  -2   67.07    1.36
  -2   2  -2   64.07    1.49
   2  -2   2   66.78    1.40
   2  -2   2   67.82    1.36
  -2  -2  -2   68.86    1.48
   2  -2   2   67.54    1.51
   2  -2   2   65.56    1.46
  -2  -2  -2   67.63    1.45
  -2  -2  -2   66.23    1.46
   2  -2   2   64.66    1.49
  -2   2  -3    1.05    0.13
  -2   2  -3    0.98    0.10
  -2   2  -3    0.95    0.14
   2   2   3    0.98    0.12
  -2   2  -3    1.16    0.09
   2   2   3    1.20    0.13
   2   2   3    1.07    0.12
   2  -2   3    0.96    0.14
  -2  -2  -3    1.02    0.12
   2  -2   3    1.00    0.10
  -2  -2  -3    0.95    0.13
  -2  -2  -3    0.91    0.11
   2  -2   3    0.73    0.12
   2  -2   3    1.04    0.08
   2  -2   3    0.84    0.13
  -2   2  -4  172.29    3.50
  -2   2  -4  166.61    3.61
   2   2   4  172.61    3.59
  -2   2  -4  167.98    3.56
   2   2   4  166.65    3.55
  -2   2  -4  172.47    3.47
   2   2   4  169.74    3.54
   2  -2   4  170.47    3.37
  -2  -2  -4  168.74    3.56
  -2  -2  -4  170.61    3.58
   2  -2   4  173.07    3.45
  -2  -2  -4  172.42    3.55
   2  -2   4  173.56    3.50
   2  -2   4  164.90    3.63
  -2   2  -5    1.46    0.22
  -2   2  -5    1.38    0.16
   2   2   5    1.59    0.19
   2   2   5    1.50    0.17
  -2   2  -5    1.45    0.20
   2   2   5    1.48    0.18
  -2   2  -5    1.59    0.15
  -2  -2  -5    1.40    0.18
   2  -2   5    1.20    0.17
   2  -2   5    1.41    0.21
   2  -2   5    1.36    0.10
  -2  -2  -5    1.33    0.19
   2  -2   5    1.39    0.13
   2  -2   5    1.22    0.20
   2  -2   5    1.23    0.07
  -2  -2  -5    1.42    0.11
  -2   2  -6    9.56    0.45
  -2   2  -6   10.37    0.39
  -2   2  -6    9.71    0.41
   2   2   6    9.55    0.43
   2   2   6    9.98    0.41
  -2   2  -6    9.70    0.48
   2   2   6    9.95    0.46
  -2  -2  -6    9.31    0.46
  -2  -2  -6    9.85    0.46
   2  -2   6    9.93    0.35
  -2  -2  -6    9.73    0.31
  -2  -2  -6    9.58    0.42
   2  -2   6    9.86    0.49
   2  -2   6    9.76    0.27
   2  -2   6    9.73    0.49
  -2   2  -7    0.20    0.11
  -2   2  -7    0.15    0.13
  -2   2  -7   -0.18    0.13
  -2   2  -7    0.21    0.17
   2   2   7    0.08    0.15
   2   2   7    0.18    0.12
   2   2   7    0.28    0.16
  -2  -2  -7    0.14    0.15
   2  -2   7    0.22    0.09
  -2  -2  -7    0.14    0.07
   2  -2   7   -0.04    0.11
   2  -2   7    0.14    0.05
  -2  -2  -7    0.03    0.12
  -2  -2  -7    0.11    0.14
   2  -2   7    0.23    0.16
   2   2   8    2.18    0.31
   2   2   8    2.22    0.26
  -2   2  -8    2.20    0.33
   2   2   8    2.44    0.20
  -2   2  -8    2.13    0.30
  -2   2  -8    2.37    0.30
  -2   2  -8    2.22    0.27
   2   2   8    2.43    0.30
  -2  -2  -8    2.30    0.31
   2  -2   8    2.66    0.39
   2  -2   8    2.39    0.31
  -2  -2  -8    2.30    0.18
  -2  -2  -8    2.51    0.33
  -2  -2  -8    1.70    0.28
   2  -2   8    2.18    0.22
  -2   2  -9    1.24    0.28
  -2   2  -9    0.87    0.27
  -2   2  -9    0.81    0.24
   2   2   9    1.13    0.23
   2   2   9    0.72    0.25
   2   2   9    0.68    0.19
  -2   2  -9    1.25    0.22
   2   2   9    1.07    0.14
   2  -2   9    1.12    0.25
   2  -2   9    1.24    0.30
  -2  -2  -9    1.14    0.14
  -2  -2  -9    0.90    0.26
  -2  -2  -9    0.98    0.27
   2  -2   9    1.29    0.31
   2   2  10    2.78    0.42
  -2   2 -10    2.93    0.45
   2   2  10    3.53    0.25
  -2   2 -10    3.12    0.41
  -2   2 -10    4.14    0.47
   2   2  10    4.13    0.44
   2   2  10    3.38    0.36
  -2   2 -10    3.23    0.42
   2  -2  10    4.09    0.33
  -2  -2 -10    3.49    0.22
  -2  -2 -10    3.44    0.46
   2  -2  10    4.20    0.48
  -2  -2 -10    4.33    0.51
   2   2  11   -0.08    0.34
  -2   2 -11    0.03    0.32
  -2   2 -11    0.21    0.25
  -2   2 -11    0.25    0.27
   2   2  11   -0.20    0.21
   2   2  11    0.00    0.11
   2   2  11    0.28    0.30
  -2   2 -11    0.10    0.33
   2  -2  11   -0.05    0.28
  -2  -2 -11    0.56    0.33
  -2  -2 -11    0.20    0.33
   2  -2  11   -0.26    0.18
  -2  -2 -11   -0.05    0.28
  -2  -2 -11   -0.07    0.26
   2  -2  11    0.69    0.36
  -2   2 -12    0.30    0.45
   2   2  12    1.34    0.44
   2   2  12    1.37    0.31
   2   2  12    0.93    0.44
  -2   2 -12    0.07    0.36
  -2   2 -12    1.12    0.42
  -2   2 -12   -0.20    0.34
  -2  -2 -12    1.33    0.42
  -2  -2 -12    0.55    0.43
  -2  -2 -12    0.16    0.40
   2  -2  12    1.05    0.42
   2  -2  12    0.26    0.45
   2  -2  12    1.15    0.27
  -2  -2 -12    0.46    0.38
   2   3 -13    1.45    0.40
   2   3 -13    0.47    0.45
   2   3 -13    1.17    0.54
  -2   3  13    0.62    0.45
   2   3 -13    0.15    0.45
  -2   3  13    1.33    0.31
   2  -3 -13    0.75    0.34
  -2  -3  13    0.68    0.53
  -2  -3  13    0.69    0.26
   2  -3 -13    0.39    0.44
   2  -3 -13    0.99    0.45
  -2  -3  13    0.62    0.26
   2  -3 -13   -0.11    0.43
   2   3 -12    0.64    0.37
  -2   3  12    0.61    0.28
  -2   3  12    1.30    0.33
   2   3 -12    0.76    0.35
   2   3 -12    0.89    0.46
   2   3 -12    1.04    0.34
  -2   3  12    0.95    0.39
   2  -3 -12    0.57    0.26
  -2  -3  12    0.77    0.25
   2  -3 -12    1.25    0.37
  -2  -3  12    1.19    0.25
   2  -3 -12    0.44    0.34
   2  -3 -12    0.30    0.37
  -2  -3  12    1.26    0.48
  -2   3  11    1.17    0.37
  -2   3  11    1.06    0.27
   2   3 -11    0.78    0.30
   2   3 -11    1.16    0.41
   2   3 -11    0.71    0.33
  -2   3  11    0.92    0.26
   2   3 -11    1.03    0.26
  -2  -3  11    1.14    0.25
   2  -3 -11    1.12    0.24
   2  -3 -11    1.22    0.31
  -2  -3  11    0.53    0.32
   2  -3 -11    1.01    0.35
   2  -3 -11    0.75    0.29
  -2  -3  11    0.97    0.20
   2   3 -10    0.59    0.26
  -2   3  10    0.94    0.22
  -2   3  10    0.41    0.25
   2   3 -10    0.87    0.24
   2   3 -10    0.12    0.31
  -2   3  10    0.68    0.20
  -2   3  10    0.56    0.12
   2  -3 -10    0.60    0.25
  -2  -3  10    0.48    0.16
  -2  -3  10    0.68    0.27
   2  -3 -10    0.11    0.24
   2  -3 -10    0.77    0.26
  -2  -3  10    0.71    0.19
   2  -3 -10    0.58    0.21
   2   3  -9    1.49    0.25
  -2   3   9    1.50    0.22
  -2   3   9    1.49    0.18
   2   3  -9    1.20    0.26
   2   3  -9    1.13    0.22
  -2   3   9    1.98    0.25
  -2   3   9    1.15    0.25
  -2  -3   9    1.11    0.25
   2  -3  -9    1.20    0.26
  -2  -3   9    1.48    0.22
  -2  -3   9    1.19    0.18
   2  -3  -9    1.26    0.24
   2  -3  -9    1.31    0.20
   2  -3  -9    1.27    0.26
  -2   3   8    2.58    0.26
   2   3  -8    2.80    0.34
  -2   3   8    2.83    0.19
   2   3  -8    2.47    0.25
  -2   3   8    2.78    0.25
   2   3  -8    2.61    0.30
  -2   3   8    2.75    0.33
   2  -3  -8    3.16    0.35
  -2  -3   8    2.87    0.34
   2  -3  -8    3.17    0.31
   2  -3  -8    3.01    0.27
  -2  -3   8    2.70    0.22
  -2  -3   8    2.80    0.28
  -2  -3   8    2.66    0.33
   2   3  -7   30.00    0.93
   2   3  -7   30.17    0.92
   2   3  -7   30.12    0.84
  -2   3   7   30.72    0.86
  -2   3   7   31.07    0.95
  -2   3   7   30.41    0.77
  -2  -3   7   30.16    0.81
  -2  -3   7   30.54    0.94
   2  -3  -7   31.33    0.96
  -2  -3   7   29.85    0.92
   2  -3  -7   30.00    0.90
  -2  -3   7   30.00    0.85
   2  -3  -7   31.04    0.87
   2   3  -6    1.77    0.23
  -2   3   6    2.07    0.19
   2   3  -6    1.92    0.17
  -2   3   6    1.80    0.15
   2   3  -6    1.89    0.23
   2  -3  -6    1.86    0.21
  -2  -3   6    2.10    0.16
  -2  -3   6    1.86    0.23
   2  -3  -6    1.69    0.22
  -2  -3   6    2.09    0.24
  -2  -3   6    1.78    0.21
   2  -3  -6    1.95    0.20
   2   3  -5    3.63    0.20
  -2   3   5    3.67    0.22
   2   3  -5    3.28    0.24
   2   3  -5    3.59    0.25
  -2   3   5    3.41    0.19
   2  -3  -5    3.72    0.25
   2  -3  -5    3.56    0.23
   2  -3  -5    3.73    0.23
  -2  -3   5    3.62    0.26
  -2  -3   5    3.73    0.26
  -2  -3   5    3.56    0.19
   2  -3  -5    3.73    0.21
  -2  -3   5    3.69    0.25
   2   3  -4    0.00    0.07
  -2   3   4    0.10    0.06
   2   3  -4   -0.02    0.08
   2   3  -4    0.04    0.05
  -2   3   4    0.01    0.05
  -2  -3   4    0.02    0.07
   2  -3  -4    0.03    0.06
  -2  -3   4    0.05    0.05
   2  -3  -4    0.02    0.05
  -2  -3   4    0.05    0.07
  -2  -3   4    0.00    0.08
   2  -3  -4    0.07    0.06
   2  -3  -4   -0.04    0.07
   2   3  -3    0.90    0.12
   2   3  -3    0.89    0.09
  -2   3   3    0.85    0.10
  -2   3   3    0.98    0.10
   2  -3  -3    0.94    0.11
   2  -3  -3    0.69    0.10
   2  -3  -3    0.89    0.11
   2  -3  -3    0.68    0.10
  -2  -3   3    0.81    0.10
  -2  -3   3    0.93    0.13
  -2  -3   3    0.95    0.14
  -2  -3   3    0.91    0.12
  -2   3   2    0.62    0.07
  -2   3   2    0.77    0.09
   2   3  -2    0.70    0.09
   2   3  -2    0.50    0.10
   2   3  -2    0.73    0.08
  -2   3   2    0.72    0.09
  -2   3   2    0.68    0.08
  -2  -3   2    0.84    0.11
  -2  -3   2    0.68    0.11
  -2  -3   2    0.68    0.08
   2  -3  -2    0.76    0.08
   2  -3  -2    0.60    0.09
   2  -3  -2    0.64    0.09
   2  -3  -2    0.69    0.10
   2   3  -1    0.10    0.06
  -2   3   1    0.11    0.03
  -2   3   1    0.07    0.04
   2   3  -1    0.10    0.04
  -2   3   1    0.14    0.03
   2   3  -1    0.22    0.06
   2   3  -1    0.10    0.02
  -2   3   1    0.09    0.04
   2  -3  -1    0.15    0.05
   2  -3  -1    0.07    0.03
   2  -3  -1    0.12    0.04
  -2  -3   1    0.15    0.05
   2  -3  -1    0.12    0.04
   2  -3  -1    0.12    0.04
  -2  -3   1    0.11    0.04
   2  -3  -1    0.13    0.05
   2   3   0    0.20    0.05
  -2   3   0    0.22    0.05
   2   3   0    0.16    0.05
   2   3   0    0.20    0.06
  -2   3   0    0.23    0.05
  -2   3   0    0.17    0.03
   2  -3   0    0.11    0.05
   2  -3   0    0.16    0.05
   2  -3   0    0.24    0.05
   2  -3   0    0.19    0.03
  -2  -3   0    0.19    0.06
   2  -3   0    0.13    0.05
  -2  -3   0    0.22    0.06
  -2  -3   0    0.18    0.05
   2  -3   0    0.18    0.03
  -2   3  -1   10.11    0.22
  -2   3  -1    9.84    0.33
  -2   3  -1   10.08    0.21
  -2   3  -1    9.93    0.30
   2   3   1   10.11    0.33
   2   3   1   10.48    0.28
   2   3   1   10.20    0.32
  -2  -3  -1   10.21    0.29
   2  -3   1   10.46    0.23
  -2  -3  -1   10.15    0.32
   2  -3   1   10.20    0.31
  -2  -3  -1   10.05    0.34
   2  -3   1   10.48    0.34
   2  -3   1    9.84    0.28
   2  -3   1    9.66    0.35
   2  -3   1   10.37    0.22
  -2   3  -2    3.70    0.23
   2   3   2    3.88    0.21
  -2   3  -2    3.57    0.11
  -2   3  -2    3.62    0.20
   2   3   2    3.75    0.19
  -2  -3  -2    3.39    0.18
   2  -3   2    3.72    0.13
   2  -3   2    3.89    0.17
  -2  -3  -2    3.82    0.19
  -2  -3  -2    3.66    0.14
   2  -3   2    3.49    0.22
   2  -3   2    3.48    0.21
   2  -3   2    3.54    0.11
  -2   3  -3   21.60    0.67
  -2   3  -3   22.06    0.52
   2   3   3   22.20    0.62
   2   3   3   22.16    0.59
   2   3   3   22.60    0.65
  -2   3  -3   22.08    0.63
   2  -3   3   22.44    0.54
  -2  -3  -3   21.26    0.64
   2  -3   3   22.67    0.51
  -2  -3  -3   21.83    0.60
   2  -3   3   21.79    0.67
  -2  -3  -3   22.60    0.62
   2  -3   3   22.32    0.66
   2  -3   3   21.86    0.54
  -2   3  -4   -0.03    0.07
  -2   3  -4    0.02    0.10
  -2   3  -4    0.09    0.06
  -2   3  -4   -0.09    0.05
   2   3   4   -0.03    0.06
   2   3   4    0.03    0.09
   2   3   4   -0.02    0.07
   2  -3   4   -0.06    0.09
  -2  -3  -4    0.02    0.08
   2  -3   4    0.06    0.05
   2  -3   4   -0.01    0.04
   2  -3   4   -0.02    0.06
  -2  -3  -4   -0.06    0.07
  -2  -3  -4    0.06    0.09
  -2   3  -5   27.10    0.73
  -2   3  -5   27.18    0.70
  -2   3  -5   27.13    0.86
  -2   3  -5   30.64    0.84
   2   3   5   27.73    0.79
   2   3   5   26.81    0.76
   2   3   5   27.01    0.82
   2  -3   5   27.38    0.86
  -2  -3  -5   27.76    0.83
   2  -3   5   27.76    0.67
   2  -3   5   27.43    0.64
  -2  -3  -5   27.97    0.70
   2  -3   5   26.59    0.73
   2  -3   5   26.54    0.64
  -2  -3  -5   27.15    0.79
  -2   3  -6    2.36    0.20
   2   3   6    2.56    0.23
   2   3   6    2.29    0.23
   2   3   6    2.92    0.28
  -2   3  -6    2.89    0.23
  -2   3  -6    2.76    0.30
  -2   3  -6    2.25    0.28
   2  -3   6    2.60    0.23
  -2  -3  -6    2.68    0.18
  -2  -3  -6    2.87    0.28
   2  -3   6    2.67    0.14
  -2  -3  -6    2.72    0.25
   2  -3   6    2.60    0.31
   2  -3   6    2.75    0.14
   2  -3   6    2.70    0.17
  -2   3  -7    4.28    0.39
   2   3   7    4.28    0.32
  -2   3  -7    4.09    0.36
  -2   3  -7    4.58    0.31
   2   3   7    3.85    0.30
   2   3   7    4.21    0.36
  -2   3  -7    4.48    0.29
   2  -3   7    3.99    0.32
   2  -3   7    4.10    0.15
  -2  -3  -7    3.99    0.23
   2  -3   7    4.28    0.42
   2  -3   7    4.77    0.41
   2  -3   7    3.79    0.15
  -2  -3  -7    3.39    0.31
  -2  -3  -7    3.96    0.34
   2  -3   7    4.17    0.24
  -2   3  -8    2.40    0.27
   2   3   8    2.28    0.27
  -2   3  -8    2.16    0.29
   2   3   8    2.02    0.30
  -2   3  -8    2.50    0.36
   2   3   8    2.46    0.23
  -2   3  -8    2.73    0.34
   2   3   8    2.03    0.27
  -2  -3  -8    1.71    0.27
  -2  -3  -8    1.41    0.34
  -2  -3  -8    1.70    0.29
  -2  -3  -8    1.89    0.19
   2  -3   8    1.77    0.22
   2  -3   8    2.12    0.34
   2   3   9    1.92    0.23
  -2   3  -9    2.25    0.30
  -2   3  -9    2.11    0.32
   2   3   9    1.57    0.29
  -2   3  -9    2.23    0.31
   2   3   9    2.05    0.35
  -2   3  -9    2.19    0.36
   2   3   9    2.17    0.30
  -2  -3  -9    1.92    0.32
  -2  -3  -9    1.87    0.32
   2  -3   9    1.95    0.28
   2  -3   9    2.05    0.31
  -2  -3  -9    1.73    0.22
   2  -3   9    1.59    0.34
  -2   3 -10   -0.22    0.26
   2   3  10   -0.13    0.20
  -2   3 -10    0.02    0.28
   2   3  10   -0.30    0.26
   2   3  10    0.47    0.23
  -2   3 -10   -0.28    0.22
   2   3  10    0.21    0.13
  -2   3 -10   -0.23    0.19
  -2  -3 -10   -0.25    0.13
  -2  -3 -10    0.07    0.27
   2  -3  10    0.02    0.24
  -2  -3 -10    0.15    0.27
   2  -3  10   -0.05    0.14
   2  -3  10    0.20    0.32
  -2   3 -11   -0.34    0.44
  -2   3 -11    1.30    0.40
   2   3  11    0.45    0.36
  -2   3 -11    0.05    0.28
   2   3  11    0.37    0.16
   2   3  11    0.27    0.28
   2   3  11   -0.01    0.22
  -2   3 -11    0.47    0.30
   2  -3  11    0.65    0.33
   2  -3  11    0.39    0.18
  -2  -3 -11    0.41    0.15
  -2  -3 -11    1.10    0.34
  -2  -3 -11    0.42    0.33
   2  -3  11    1.36    0.46
  -2  -3 -11   -0.28    0.34
   2   3  12    0.18    0.26
  -2   3 -12   -0.12    0.41
   2   3  12    0.10    0.14
  -2   3 -12    0.89    0.52
   2   3  12   -0.25    0.41
  -2   3 -12   -0.05    0.34
  -2   3 -12    0.08    0.36
   2  -3  12   -0.07    0.21
  -2  -3 -12    0.56    0.43
  -2  -3 -12    0.03    0.39
   2  -3  12   -0.33    0.42
  -2  -3 -12    0.24    0.39
  -2  -3 -12   -0.44    0.40
   2   4 -13    1.21    0.40
  -2   4  13    0.72    0.47
  -2   4  13    0.76    0.36
   2   4 -13    1.86    0.63
   2  -4 -13    0.50    0.48
   2  -4 -13    0.93    0.34
  -2  -4  13    1.11    0.31
  -2  -4  13    0.28    0.25
  -2  -4  13    1.54    0.56
   2  -4 -13    1.01    0.51
   2   4 -12   -0.14    0.35
  -2   4  12    0.02    0.26
   2   4 -12    0.58    0.45
   2   4 -12    0.13    0.35
  -2   4  12    0.16    0.25
  -2   4  12    0.23    0.40
   2   4 -12    0.21    0.29
  -2  -4  12    0.09    0.23
   2  -4 -12    0.21    0.34
   2  -4 -12    0.05    0.37
  -2  -4  12   -0.07    0.20
   2  -4 -12   -0.19    0.25
   2  -4 -12    0.10    0.30
  -2  -4  12    0.23    0.39
   2   4 -11    0.41    0.41
  -2   4  11    0.49    0.23
   2   4 -11    0.35    0.30
  -2   4  11    0.54    0.32
  -2   4  11    0.54    0.23
   2   4 -11    0.19    0.28
  -2   4  11    0.33    0.14
   2   4 -11    0.83    0.26
   2  -4 -11    0.94    0.33
   2  -4 -11    0.41    0.28
   2  -4 -11    0.72    0.25
  -2  -4  11    0.47    0.23
   2  -4 -11    0.44    0.31
  -2  -4  11    0.22    0.34
  -2  -4  11    0.28    0.18
  -2   4  10    3.35    0.36
   2   4 -10    3.57    0.43
   2   4 -10    2.94    0.47
  -2   4  10    3.41    0.32
  -2   4  10    4.02    0.51
  -2   4  10    3.45    0.26
   2   4 -10    3.29    0.53
  -2  -4  10    3.93    0.48
  -2  -4  10    3.42    0.31
   2  -4 -10    4.38    0.47
   2  -4 -10    3.67    0.36
   2  -4 -10    4.10    0.75
  -2  -4  10    3.70    0.37
  -2   4   9    8.58    0.55
   2   4  -9    8.37    0.44
  -2   4   9    8.03    0.40
  -2   4   9    8.32    0.46
  -2   4   9    8.05    0.35
   2   4  -9    8.19    0.54
   2   4  -9    7.74    0.50
   2   4  -9    9.64    0.68
  -2  -4   9    8.12    0.55
  -2  -4   9    7.90    0.45
  -2  -4   9    7.88    0.54
  -2  -4   9    8.48    0.40
   2  -4  -9    8.80    0.56
   2  -4  -9    8.20    0.51
   2  -4  -9    8.15    0.44
   2   4  -8   24.16    0.75
   2   4  -8   24.27    0.86
  -2   4   8   23.38    0.87
  -2   4   8   23.98    0.77
   2   4  -8   24.03    0.82
   2   4  -8   24.56    0.98
  -2   4   8   24.26    0.68
  -2   4   8   23.67    0.68
   2  -4  -8   24.01    0.78
  -2  -4   8   23.48    0.71
  -2  -4   8   24.31    0.86
   2  -4  -8   23.32    0.81
  -2  -4   8   24.46    0.86
   2  -4  -8   23.59    0.88
  -2  -4   8   23.92    0.77
   2   4  -7    0.48    0.14
   2   4  -7    0.23    0.15
   2   4  -7    0.20    0.11
  -2   4   7    0.65    0.18
  -2   4   7    0.39    0.13
  -2   4   7    0.19    0.09
   2   4  -7    0.27    0.20
  -2  -4   7    0.32    0.15
   2  -4  -7    0.17    0.13
  -2  -4   7    0.47    0.11
   2  -4  -7    0.39    0.13
  -2  -4   7    0.60    0.17
   2  -4  -7    0.27    0.16
  -2  -4   7    0.21    0.17
   2   4  -6   23.19    0.73
  -2   4   6   23.42    0.58
  -2   4   6   23.60    0.70
  -2   4   6   23.08    0.66
   2   4  -6   23.74    0.86
   2   4  -6   23.49    0.66
   2   4  -6   22.99    0.76
  -2   4   6   23.73    0.77
   2   4  -6   23.64    0.53
  -2  -4   6   23.11    0.72
  -2  -4   6   23.39    0.76
   2  -4  -6   22.86    0.71
  -2  -4   6   23.29    0.65
   2  -4  -6   22.93    0.77
   2  -4  -6   22.98    0.72
  -2  -4   6   23.99    0.77
  -2   4   5   11.12    0.46
   2   4  -5   11.12    0.38
   2   4  -5   10.71    0.53
  -2   4   5   11.54    0.40
  -2   4   5   11.20    0.29
   2   4  -5   11.93    0.46
   2   4  -5   11.13    0.32
  -2   4   5   11.33    0.41
   2  -4  -5   11.10    0.41
  -2  -4   5   10.98    0.46
   2  -4  -5   11.41    0.44
  -2  -4   5   11.37    0.46
   2  -4  -5   11.23    0.46
  -2  -4   5   11.38    0.45
   2  -4  -5   11.22    0.43
  -2  -4   5   11.34    0.39
   2   4  -4    6.06    0.30
  -2   4   4    5.89    0.26
  -2   4   4    5.92    0.26
   2   4  -4    5.82    0.24
  -2   4   4    5.83    0.30
   2   4  -4    5.68    0.35
  -2  -4   4    5.67    0.31
   2  -4  -4    5.62    0.29
   2  -4  -4    6.21    0.29
   2  -4  -4    6.01    0.28
  -2  -4   4    5.91    0.25
  -2  -4   4    6.15    0.32
   2  -4  -4    6.18    0.28
  -2  -4   4    5.47    0.30
   2   4  -3    0.45    0.14
  -2   4   3    0.36    0.08
  -2   4   3    0.28    0.08
   2   4  -3    0.49    0.10
  -2   4   3    0.48    0.09
   2   4  -3    0.47    0.08
   2  -4  -3    0.40    0.09
  -2  -4   3    0.26    0.09
  -2  -4   3    0.37    0.08
  -2  -4   3    0.38    0.10
   2  -4  -3    0.37    0.09
   2  -4  -3    0.38    0.09
  -2  -4   3    0.47    0.10
   2  -4  -3    0.59    0.10
  -2   4   2   15.05    0.43
  -2   4   2   14.78    0.41
   2   4  -2   14.39    0.50
   2   4  -2   14.76    0.42
  -2   4   2   14.37    0.44
  -2   4   2   14.36    0.39
   2   4  -2   15.03    0.44
   2  -4  -2   15.28    0.44
   2  -4  -2   14.27    0.46
  -2  -4   2   15.19    0.43
  -2  -4   2   14.72    0.45
  -2  -4   2   14.90    0.31
   2  -4  -2   14.79    0.41
   2  -4  -2   15.18    0.46
   2  -4  -2   14.66    0.33
   2   4  -1    1.34    0.14
  -2   4   1    1.52    0.10
  -2   4   1    1.27    0.12
   2   4  -1    1.29    0.11
  -2   4   1    1.24    0.09
   2   4  -1    1.30    0.11
  -2   4   1    1.36    0.09
  -2  -4   1    1.27    0.15
   2  -4  -1    1.29    0.09
   2  -4  -1    1.24    0.10
   2  -4  -1    1.25    0.13
  -2  -4   1    1.15    0.11
   2  -4  -1    1.15    0.10
   2  -4  -1    1.23    0.09
  -2  -4   1    1.18    0.11
   2   4   0    1.75    0.13
  -2   4   0    1.75    0.10
  -2   4   0    1.69    0.08
   2   4   0    1.81    0.13
  -2   4   0    1.75    0.13
   2   4   0    1.71    0.13
   2  -4   0    1.87    0.09
   2  -4   0    1.81    0.15
   2  -4   0    1.82    0.10
  -2  -4   0    1.91    0.15
  -2  -4   0    1.76    0.14
   2  -4   0    1.85    0.14
  -2  -4   0    1.84    0.13
  -2   4  -1    4.55    0.13
   2   4   1    4.89    0.23
  -2   4  -1    4.56    0.20
  -2   4  -1    4.57    0.23
  -2   4  -1    4.47    0.13
   2   4   1    4.36    0.21
   2   4   1    4.55    0.19
   2  -4   1    4.82    0.14
   2  -4   1    4.74    0.18
   2  -4   1    4.80    0.24
  -2  -4  -1    4.45    0.20
  -2  -4  -1    4.48    0.21
   2  -4   1    4.68    0.21
   2  -4   1    4.53    0.25
   2  -4   1    4.64    0.14
  -2  -4  -1    4.67    0.23
  -2   4  -2   50.91    1.23
   2   4   2   51.55    1.21
  -2   4  -2   51.22    1.06
  -2   4  -2   52.99    1.16
  -2   4  -2   51.59    1.07
   2   4   2   53.74    1.23
   2  -4   2   50.15    1.25
   2  -4   2   51.27    1.07
   2  -4   2   51.05    1.27
  -2  -4  -2   50.51    1.20
  -2  -4  -2   51.92    1.24
   2  -4   2   53.00    1.09
  -2  -4  -2   51.95    1.17
  -2  -4  -2   51.81    1.13
   2  -4   2   51.41    1.16
  -2   4  -3   13.56    0.34
   2   4   3   13.52    0.46
   2   4   3   14.19    0.49
  -2   4  -3   13.72    0.48
  -2   4  -3   13.68    0.52
   2  -4   3   14.01    0.40
   2  -4   3   14.16    0.35
   2  -4   3   12.23    0.40
  -2  -4  -3   12.96    0.48
   2  -4   3   13.90    0.52
   2  -4   3   13.67    0.51
  -2  -4  -3   13.87    0.46
  -2  -4  -3   14.37    0.43
  -2   4  -4   52.73    1.31
  -2   4  -4   50.44    1.34
   2   4   4   51.99    1.27
  -2   4  -4   52.12    1.14
   2   4   4   51.88    1.21
   2   4   4   52.69    1.32
  -2  -4  -4   53.14    1.23
   2  -4   4   52.98    1.13
  -2  -4  -4   53.26    1.33
   2  -4   4   53.55    1.19
   2  -4   4   52.82    1.15
   2  -4   4   49.49    1.34
  -2  -4  -4   50.60    1.27
   2  -4   4   52.25    1.35
  -2   4  -5   -0.06    0.12
  -2   4  -5    0.07    0.13
  -2   4  -5    0.05    0.07
  -2   4  -5    0.05    0.06
   2   4   5    0.05    0.10
   2   4   5    0.11    0.08
   2   4   5    0.10    0.10
  -2  -4  -5    0.22    0.10
  -2  -4  -5   -0.02    0.09
   2  -4   5    0.04    0.06
   2  -4   5    0.00    0.07
   2  -4   5    0.03    0.08
   2  -4   5   -0.01    0.05
   2  -4   5    0.14    0.13
  -2  -4  -5    0.14    0.13
   2   4   6   29.40    0.92
   2   4   6   28.38    0.81
  -2   4  -6   28.62    0.80
  -2   4  -6   28.95    0.76
   2   4   6   28.04    0.86
  -2   4  -6   29.74    0.92
  -2   4  -6   28.96    0.96
  -2  -4  -6   27.93    0.86
  -2  -4  -6   28.74    0.77
   2  -4   6   28.84    0.68
   2  -4   6   29.17    0.81
   2  -4   6   29.22    0.73
   2  -4   6   28.50    0.71
   2  -4   6   29.65    0.97
  -2  -4  -6   29.19    0.92
  -2   4  -7    3.92    0.26
   2   4   7    3.40    0.30
   2   4   7    4.04    0.30
  -2   4  -7    3.38    0.40
  -2   4  -7    4.21    0.35
   2   4   7    3.25    0.35
  -2   4  -7    3.90    0.29
   2  -4   7    3.55    0.20
  -2  -4  -7    3.69    0.35
  -2  -4  -7    3.21    0.32
   2  -4   7    3.79    0.31
   2  -4   7    3.26    0.37
   2  -4   7    3.41    0.22
  -2  -4  -7    3.42    0.23
   2  -4   7    3.28    0.15
   2   4   8    2.62    0.30
   2   4   8    2.80    0.26
  -2   4  -8    2.73    0.31
   2   4   8    2.62    0.35
  -2   4  -8    2.18    0.36
  -2   4  -8    2.23    0.26
   2   4   8    1.96    0.27
  -2   4  -8    2.02    0.31
  -2  -4  -8    2.00    0.30
  -2  -4  -8    2.15    0.30
   2  -4   8    1.91    0.34
  -2  -4  -8    2.21    0.23
   2  -4   8    2.40    0.22
   2  -4   8    2.59    0.39
   2  -4   8    2.21    0.16
   2  -4   8    2.56    0.31
   2   4   9    0.07    0.16
  -2   4  -9    0.22    0.22
  -2   4  -9    0.04    0.26
  -2   4  -9    0.15    0.17
   2   4   9   -0.05    0.18
   2   4   9   -0.10    0.24
   2   4   9   -0.06    0.14
  -2   4  -9    0.14    0.19
   2  -4   9   -0.06    0.11
  -2  -4  -9   -0.05    0.22
  -2  -4  -9    0.15    0.21
  -2  -4  -9   -0.11    0.13
  -2   4 -10    0.83    0.24
  -2   4 -10    1.20    0.27
  -2   4 -10    0.44    0.32
  -2   4 -10    0.98    0.29
   2   4  10    0.37    0.29
   2   4  10    0.73    0.24
   2   4  10    0.97    0.19
   2   4  10    0.79    0.25
  -2  -4 -10    0.89    0.36
  -2  -4 -10    0.98    0.18
  -2  -4 -10    0.81    0.31
   2  -4  10    0.57    0.27
  -2  -4 -10    0.69    0.30
   2  -4  10    1.00    0.20
   2  -4  10    0.72    0.37
   2   4  11    0.49    0.18
  -2   4 -11    0.11    0.40
  -2   4 -11    0.64    0.27
   2   4  11    0.89    0.56
  -2   4 -11    0.39    0.32
   2   4  11    0.32    0.38
  -2   4 -11    0.26    0.31
   2   4  11    0.23    0.26
  -2  -4 -11    0.05    0.35
   2  -4  11    0.29    0.28
   2  -4  11    0.51    0.41
  -2  -4 -11    0.20    0.36
   2  -4  11    0.36    0.18
  -2  -4 -11    0.33    0.18
   2   4  12    0.97    0.45
  -2   4 -12   -0.65    0.39
  -2   4 -12    0.40    0.39
   2   4  12    0.19    0.18
  -2   4 -12    0.00    0.47
   2   4  12    0.78    0.32
  -2   4 -12    0.35    0.34
  -2  -4 -12    0.10    0.19
  -2  -4 -12    0.82    0.47
  -2  -4 -12    1.44    0.48
  -2  -4 -12   -0.04    0.39
   2  -4  12    0.03    0.23
   2  -4  12    0.65    0.55
   2  -4  12    1.37    0.44
   2   5 -12    2.21    0.42
  -2   5  12    1.03    0.31
  -2   5  12    0.64    0.26
   2   5 -12    0.89    0.48
  -2   5  12    1.36    0.43
   2   5 -12    1.25    0.35
  -2   5  12    0.97    0.20
   2   5 -12    1.44    0.44
   2  -5 -12    0.63    0.36
  -2  -5  12    1.18    0.29
   2  -5 -12    0.77    0.32
   2  -5 -12    0.43    0.42
  -2  -5  12    0.60    0.24
   2  -5 -12    0.87    0.39
  -2  -5  12    1.32    0.43
  -2   5  11    0.16    0.32
   2   5 -11    0.19    0.28
  -2   5  11   -0.21    0.23
   2   5 -11   -0.25    0.30
  -2   5  11   -0.20    0.15
   2   5 -11    0.36    0.39
   2   5 -11    0.16    0.21
   2  -5 -11   -0.10    0.26
  -2  -5  11    0.00    0.21
   2  -5 -11    0.23    0.24
  -2  -5  11   -0.29    0.31
   2  -5 -11   -0.10    0.31
   2  -5 -11    0.68    0.37
  -2   5  10   -0.10    0.19
  -2   5  10   -0.35    0.25
   2   5 -10   -0.07    0.21
   2   5 -10   -0.23    0.33
   2   5 -10    0.06    0.19
  -2   5  10    0.19    0.14
   2   5 -10   -0.06    0.25
  -2  -5  10    0.09    0.26
   2  -5 -10   -0.14    0.25
  -2  -5  10    0.06    0.20
  -2  -5  10   -0.29    0.13
   2  -5 -10    0.15    0.19
   2  -5 -10    0.06    0.26
  -2  -5  10    0.12    0.29
   2   5  -9    8.94    0.53
  -2   5   9    9.55    0.42
  -2   5   9    8.81    0.37
  -2   5   9    9.50    0.60
  -2   5   9    9.65    0.49
   2   5  -9    8.94    0.58
   2   5  -9    9.91    0.47
   2   5  -9    8.49    0.70
  -2  -5   9    8.53    0.49
   2  -5  -9    8.79    0.49
  -2  -5   9    9.81    0.57
  -2  -5   9    8.15    0.60
  -2  -5   9    8.56    0.60
   2  -5  -9    9.16    0.60
  -2   5   8   16.48    0.62
   2   5  -8   15.94    0.69
   2   5  -8   15.92    0.65
   2   5  -8   15.86    0.79
   2   5  -8   15.35    0.57
  -2   5   8   15.88    0.71
  -2   5   8   15.47    0.47
  -2   5   8   15.94    0.55
  -2  -5   8   15.43    0.69
   2  -5  -8   15.07    0.69
   2  -5  -8   16.01    0.62
  -2  -5   8   15.55    0.55
  -2  -5   8   15.81    0.62
  -2  -5   8   16.34    0.71
   2  -5  -8   16.14    0.66
  -2   5   7   25.13    0.79
   2   5  -7   26.87    0.76
   2   5  -7   26.41    0.58
   2   5  -7   26.62    0.84
  -2   5   7   25.86    0.88
  -2   5   7   25.81    0.75
   2   5  -7   25.21    0.97
  -2   5   7   25.57    0.62
   2  -5  -7   25.01    0.88
  -2  -5   7   25.05    0.81
  -2  -5   7   25.81    0.74
  -2  -5   7   26.09    0.88
   2  -5  -7   26.05    0.82
  -2  -5   7   26.94    0.89
   2  -5  -7   25.60    0.83
  -2   5   6   -0.02    0.08
   2   5  -6    0.03    0.06
   2   5  -6    0.21    0.11
  -2   5   6    0.10    0.10
  -2   5   6    0.01    0.04
  -2   5   6    0.20    0.12
   2   5  -6    0.08    0.08
   2   5  -6    0.12    0.14
   2  -5  -6    0.22    0.13
  -2  -5   6    0.06    0.14
   2  -5  -6    0.12    0.13
  -2  -5   6    0.18    0.14
  -2  -5   6    0.03    0.07
  -2  -5   6    0.08    0.13
   2  -5  -6    0.14    0.11
  -2   5   5   11.09    0.42
  -2   5   5   10.59    0.46
   2   5  -5   11.22    0.44
   2   5  -5   10.66    0.34
   2   5  -5   10.45    0.38
  -2   5   5   12.07    0.43
   2   5  -5   10.97    0.54
  -2  -5   5   10.30    0.38
   2  -5  -5   11.12    0.47
  -2  -5   5   10.91    0.48
  -2  -5   5   11.02    0.47
   2  -5  -5   10.84    0.45
  -2  -5   5   11.49    0.47
   2  -5  -5   10.61    0.43
   2   5  -4    5.25    0.28
   2   5  -4    5.32    0.36
  -2   5   4    5.08    0.26
  -2   5   4    4.97    0.29
  -2   5   4    4.89    0.26
   2   5  -4    5.08    0.24
   2  -5  -4    5.15    0.29
  -2  -5   4    5.17    0.24
  -2  -5   4    4.87    0.29
   2  -5  -4    4.96    0.28
  -2  -5   4    5.38    0.32
   2  -5  -4    4.98    0.27
   2  -5  -4    4.86    0.27
  -2  -5   4    5.06    0.31
  -2   5   3    2.03    0.18
  -2   5   3    2.05    0.16
   2   5  -3    2.12    0.15
  -2   5   3    2.30    0.18
   2   5  -3    2.31    0.23
   2   5  -3    2.11    0.17
   2  -5  -3    2.30    0.17
  -2  -5   3    2.35    0.20
   2  -5  -3    2.14    0.18
   2  -5  -3    1.91    0.18
   2  -5  -3    2.05    0.18
  -2  -5   3    2.30    0.16
  -2   5   2    5.52    0.24
  -2   5   2    5.56    0.21
   2   5  -2    5.57    0.30
   2   5  -2    5.88    0.26
   2   5  -2    5.65    0.23
  -2   5   2    5.60    0.23
  -2   5   2    5.74    0.27
  -2  -5   2    5.82    0.26
  -2  -5   2    5.65    0.33
   2  -5  -2    5.90    0.24
   2  -5  -2    5.95    0.18
   2  -5  -2    5.80    0.28
  -2  -5   2    5.52    0.24
   2   5  -1    2.27    0.15
   2   5  -1    2.42    0.17
  -2   5   1    2.26    0.13
  -2   5   1    2.35    0.13
   2   5  -1    1.93    0.18
  -2   5   1    2.30    0.17
  -2   5   1    2.22    0.13
   2  -5  -1    2.21    0.18
  -2  -5   1    2.18    0.15
  -2  -5   1    2.23    0.20
  -2  -5   1    2.36    0.16
   2  -5  -1    2.15    0.14
   2  -5  -1    2.17    0.13
   2  -5  -1    2.39    0.19
  -2   5   0    1.53    0.09
   2   5   0    1.57    0.14
  -2   5   0    1.32    0.14
  -2   5   0    1.47    0.11
   2   5   0    1.46    0.15
   2   5   0    1.44    0.14
  -2  -5   0    1.57    0.14
   2  -5   0    1.40    0.09
   2  -5   0    1.51    0.10
   2  -5   0    1.48    0.15
  -2  -5   0    1.78    0.17
   2  -5   0    1.54    0.17
  -2  -5   0    1.47    0.14
   2  -5   0    1.48    0.10
  -2   5  -1    1.61    0.08
   2   5   1    1.56    0.15
  -2   5  -1    1.73    0.16
  -2   5  -1    1.73    0.15
   2   5   1    1.42    0.15
  -2  -5  -1    1.82    0.15
  -2  -5  -1    1.58    0.15
   2  -5   1    1.56    0.11
   2  -5   1    1.57    0.09
   2  -5   1    1.64    0.15
  -2  -5  -1    1.51    0.14
   2  -5   1    1.51    0.10
   2  -5   1    1.36    0.18
  -2   5  -2    0.11    0.08
  -2   5  -2    0.10    0.04
   2   5   2    0.10    0.08
  -2   5  -2    0.11    0.03
  -2   5  -2    0.03    0.06
   2   5   2    0.11    0.09
  -2  -5  -2    0.10    0.08
   2  -5   2    0.16    0.05
   2  -5   2    0.09    0.03
   2  -5   2    0.12    0.05
   2  -5   2    0.05    0.09
   2  -5   2   -0.03    0.09
  -2  -5  -2    0.10    0.07
  -2  -5  -2    0.13    0.08
   2  -5   2    0.12    0.08
  -2  -5  -2    0.15    0.06
   2   5   3   75.51    1.74
  -2   5  -3   74.68    1.53
  -2   5  -3   74.58    1.62
  -2   5  -3   73.31    1.75
   2   5   3   72.26    1.71
  -2  -5  -3   75.43    1.75
  -2  -5  -3   76.17    1.71
   2  -5   3   75.08    1.55
   2  -5   3   73.60    1.79
  -2  -5  -3   75.41    1.64
   2  -5   3   74.51    1.80
   2  -5   3   75.24    1.63
  -2  -5  -3   73.12    1.61
  -2   5  -4    0.01    0.04
   2   5   4    0.03    0.11
  -2   5  -4    0.12    0.10
   2   5   4    0.11    0.10
  -2   5  -4    0.12    0.07
  -2  -5  -4    0.12    0.11
  -2  -5  -4    0.07    0.08
   2  -5   4    0.01    0.05
   2  -5   4    0.04    0.06
  -2  -5  -4    0.10    0.09
   2  -5   4   -0.01    0.07
   2  -5   4    0.03    0.13
  -2   5  -5   34.76    1.07
   2   5   5   34.77    0.99
  -2   5  -5   36.42    0.89
   2   5   5   35.46    1.03
  -2   5  -5   34.56    0.83
  -2   5  -5   34.95    1.03
  -2  -5  -5   34.76    0.92
   2  -5   5   34.74    0.89
   2  -5   5   36.81    1.09
  -2  -5  -5   34.59    0.98
  -2  -5  -5   33.71    1.03
   2  -5   5   35.10    0.84
   2  -5   5   35.76    0.83
  -2   5  -6    4.15    0.26
   2   5   6    3.81    0.35
  -2   5  -6    3.78    0.22
   2   5   6    3.83    0.31
  -2   5  -6    3.91    0.37
   2   5   6    4.40    0.27
  -2   5  -6    4.11    0.35
   2  -5   6    3.96    0.20
  -2  -5  -6    4.18    0.36
   2  -5   6    3.88    0.24
   2  -5   6    4.04    0.39
   2  -5   6    3.95    0.27
   2  -5   6    3.97    0.21
  -2  -5  -6    4.43    0.33
  -2  -5  -6    4.02    0.26
  -2   5  -7    7.05    0.48
   2   5   7    6.41    0.36
  -2   5  -7    7.21    0.51
  -2   5  -7    6.81    0.33
   2   5   7    6.88    0.42
   2   5   7    6.58    0.38
  -2   5  -7    6.96    0.37
   2   5   7    6.81    0.48
   2  -5   7    6.80    0.38
  -2  -5  -7    6.69    0.34
  -2  -5  -7    6.19    0.46
   2  -5   7    7.41    0.52
  -2  -5  -7    6.63    0.43
   2  -5   7    6.29    0.30
   2  -5   7    6.82    0.29
  -2   5  -8    3.24    0.27
  -2   5  -8    3.59    0.42
  -2   5  -8    2.25    0.42
   2   5   8    3.36    0.30
  -2   5  -8    2.96    0.32
   2   5   8    3.21    0.31
   2   5   8    3.64    0.41
   2  -5   8    3.05    0.24
   2  -5   8    3.12    0.23
   2  -5   8    3.55    0.35
   2  -5   8    3.01    0.42
  -2  -5  -8    2.94    0.42
  -2  -5  -8    3.12    0.37
  -2  -5  -8    3.23    0.29
   2   5   9    1.11    0.21
  -2   5  -9    0.97    0.24
  -2   5  -9    1.07    0.26
  -2   5  -9    0.94    0.32
   2   5   9    1.51    0.27
  -2   5  -9    1.04    0.22
   2   5   9    1.13    0.30
   2   5   9    1.15    0.26
  -2  -5  -9    1.24    0.20
   2  -5   9    1.06    0.33
  -2  -5  -9    1.51    0.32
   2  -5   9    0.25    0.36
  -2  -5  -9    1.47    0.32
   2  -5   9    1.04    0.17
   2  -5   9    1.00    0.13
   2  -5   9    1.09    0.27
  -2   5 -10    0.79    0.24
   2   5  10    1.11    0.27
  -2   5 -10    0.60    0.27
   2   5  10    1.01    0.22
   2   5  10    0.93    0.36
  -2   5 -10    0.59    0.38
   2   5  10    1.30    0.29
  -2   5 -10    1.15    0.34
  -2  -5 -10    0.58    0.31
   2  -5  10    0.77    0.19
  -2  -5 -10    1.32    0.33
   2  -5  10    1.10    0.42
   2  -5  10    0.33    0.25
   2  -5  10    1.24    0.39
  -2  -5 -10    1.17    0.20
  -2  -5 -10    1.31    0.37
  -2   5 -11   -0.32    0.28
   2   5  11    0.33    0.20
   2   5  11    0.21    0.37
   2   5  11    0.11    0.29
  -2   5 -11    0.12    0.25
  -2   5 -11   -0.54    0.32
   2   5  11    0.01    0.29
  -2   5 -11   -0.07    0.41
   2  -5  11   -0.14    0.30
  -2  -5 -11    0.38    0.37
  -2  -5 -11    0.49    0.37
  -2  -5 -11    0.03    0.36
   2  -5  11    0.55    0.19
  -2  -5 -11   -0.09    0.20
   2  -5  11    1.17    0.48
  -2   6  12    0.14    0.22
  -2   6  12    0.05    0.41
  -2   6  12    0.35    0.22
   2   6 -12    0.23    0.41
   2   6 -12    0.11    0.45
  -2   6  12    0.08    0.28
   2   6 -12    0.37    0.33
  -2  -6  12    0.53    0.43
   2  -6 -12   -0.28    0.41
  -2  -6  12    0.19    0.25
   2  -6 -12    0.07    0.40
  -2  -6  12    0.18    0.28
   2  -6 -12    0.46    0.38
  -2   6  11    3.01    0.33
  -2   6  11    2.21    0.45
   2   6 -11    1.86    0.48
   2   6 -11    1.99    0.39
  -2   6  11    2.14    0.34
  -2   6  11    2.69    0.31
   2   6 -11    1.98    0.31
   2  -6 -11    2.51    0.45
   2  -6 -11    2.14    0.32
  -2  -6  11    2.30    0.48
   2  -6 -11    2.19    0.41
  -2  -6  11    2.98    0.48
  -2  -6  11    2.59    0.36
  -2  -6  11    1.97    0.33
   2   6 -10    0.06    0.25
  -2   6  10   -0.03    0.13
  -2   6  10    0.20    0.27
  -2   6  10   -0.32    0.17
   2   6 -10    0.14    0.20
   2   6 -10   -0.73    0.33
  -2   6  10   -0.13    0.15
   2  -6 -10   -0.08    0.21
  -2  -6  10    0.07    0.16
  -2  -6  10    0.28    0.28
   2  -6 -10    0.26    0.29
  -2  -6  10   -0.38    0.20
   2  -6 -10   -0.15    0.27
  -2   6   9    1.56    0.21
  -2   6   9    1.69    0.18
  -2   6   9    1.49    0.25
  -2   6   9    1.41    0.33
   2   6  -9    1.97    0.32
   2   6  -9    1.70    0.39
  -2  -6   9    1.69    0.34
  -2  -6   9    1.79    0.26
   2  -6  -9    1.53    0.33
   2  -6  -9    1.76    0.27
  -2  -6   9    1.58    0.27
   2  -6  -9    1.23    0.28
  -2  -6   9    1.37    0.27
  -2   6   8    0.73    0.09
   2   6  -8    0.94    0.22
  -2   6   8    0.58    0.16
  -2   6   8    0.81    0.17
   2   6  -8    0.37    0.25
  -2  -6   8    0.89    0.20
   2  -6  -8    0.83    0.20
  -2  -6   8    0.47    0.15
  -2  -6   8    0.58    0.22
   2  -6  -8    0.65    0.22
  -2  -6   8    0.86    0.26
   2  -6  -8    0.84    0.24
   2   6  -7    4.05    0.45
   2   6  -7    4.46    0.34
  -2   6   7    3.75    0.38
  -2   6   7    4.62    0.33
   2   6  -7    4.28    0.27
  -2   6   7    4.73    0.31
   2   6  -7    4.47    0.20
   2  -6  -7    4.48    0.36
   2  -6  -7    4.41    0.37
  -2  -6   7    4.42    0.39
  -2  -6   7    4.48    0.36
   2  -6  -7    4.87    0.39
  -2  -6   7    4.88    0.30
  -2  -6   7    4.62    0.40
  -2   6   6   37.57    1.02
   2   6  -6   38.10    0.89
   2   6  -6   36.52    1.19
  -2   6   6   37.24    1.02
  -2   6   6   37.74    1.10
   2   6  -6   37.74    0.96
   2   6  -6   37.66    1.04
   2  -6  -6   37.17    1.05
   2  -6  -6   36.58    1.09
   2  -6  -6   37.78    1.07
  -2  -6   6   37.51    1.08
  -2  -6   6   36.59    1.06
  -2  -6   6   38.17    1.13
  -2  -6   6   36.49    0.97
  -2   6   5    0.02    0.11
   2   6  -5    0.02    0.07
   2   6  -5    0.19    0.10
  -2   6   5   -0.10    0.09
   2   6  -5    0.14    0.08
  -2   6   5    0.09    0.09
   2   6  -5   -0.01    0.15
   2  -6  -5    0.24    0.12
   2  -6  -5   -0.05    0.11
  -2  -6   5    0.17    0.15
  -2  -6   5    0.19    0.09
  -2  -6   5    0.11    0.13
  -2  -6   5    0.09    0.12
   2  -6  -5    0.11    0.11
  -2   6   4    3.21    0.23
   2   6  -4    3.37    0.22
   2   6  -4    2.97    0.20
   2   6  -4    3.67    0.21
  -2   6   4    3.49    0.25
   2   6  -4    2.65    0.30
  -2   6   4    3.03    0.22
   2  -6  -4    2.92    0.25
   2  -6  -4    3.37    0.26
  -2  -6   4    3.30    0.28
  -2  -6   4    3.40    0.27
   2  -6  -4    3.28    0.24
  -2  -6   4    3.58    0.29
  -2  -6   4    3.32    0.21
   2  -6  -4    3.10    0.25
   2   6  -3    2.87    0.21
  -2   6   3    3.21    0.22
   2   6  -3    3.23    0.19
  -2   6   3    3.02    0.20
   2   6  -3    3.21    0.26
  -2   6   3    2.94    0.17
  -2   6   3    3.11    0.23
   2  -6  -3    2.89    0.24
   2  -6  -3    2.89    0.21
  -2  -6   3    3.08    0.20
   2  -6  -3    3.04    0.22
  -2  -6   3    3.04    0.23
  -2   6   2    4.91    0.21
  -2   6   2    5.25    0.25
   2   6  -2    5.04    0.31
   2   6  -2    4.88    0.25
  -2   6   2    4.90    0.27
  -2   6   2    5.19    0.24
   2   6  -2    4.83    0.23
   2  -6  -2    4.85    0.24
   2  -6  -2    4.59    0.28
  -2  -6   2    5.03    0.25
   2  -6  -2    4.79    0.25
  -2  -6   2    4.97    0.26
  -2  -6   2    4.93    0.33
  -2   6   1   16.84    0.54
   2   6  -1   16.74    0.56
  -2   6   1   17.37    0.45
   2   6  -1   17.72    0.51
  -2   6   1   17.02    0.47
   2   6  -1   16.92    0.52
  -2   6   1   16.93    0.48
  -2  -6   1   16.92    0.59
   2  -6  -1   16.70    0.46
   2  -6  -1   16.39    0.56
   2  -6  -1   16.91    0.49
   2  -6  -1   17.31    0.56
  -2  -6   1   17.42    0.53
  -2  -6   1   17.27    0.51
   2   6   0    9.41    0.37
   2   6   0    9.17    0.35
   2   6   0    8.88    0.35
  -2   6   0    9.07    0.28
  -2   6   0    9.24    0.29
  -2   6   0    8.85    0.36
   2  -6   0    9.00    0.37
   2  -6   0    9.14    0.28
  -2  -6   0    8.85    0.36
   2  -6   0    8.84    0.28
   2  -6   0    9.38    0.41
  -2  -6   0    8.74    0.38
  -2  -6   0    9.05    0.35
   2  -6   0    9.26    0.30
  -2   6  -1    2.49    0.19
   2   6   1    2.78    0.19
  -2   6  -1    2.30    0.22
   2   6   1    2.64    0.20
  -2   6  -1    2.61    0.12
   2  -6   1    2.33    0.15
   2  -6   1    2.49    0.13
  -2  -6  -1    2.65    0.21
  -2  -6  -1    2.64    0.21
   2  -6   1    2.22    0.14
   2  -6   1    2.62    0.24
   2  -6   1    2.29    0.20
  -2  -6  -1    2.77    0.20
   2   6   2   14.48    0.52
   2   6   2   15.13    0.52
  -2   6  -2   15.14    0.54
  -2   6  -2   15.10    0.48
  -2   6  -2   15.20    0.37
  -2  -6  -2   14.78    0.48
  -2  -6  -2   15.17    0.54
   2  -6   2   14.67    0.57
   2  -6   2   15.37    0.42
  -2  -6  -2   15.47    0.51
   2  -6   2   15.08    0.49
   2  -6   2   15.62    0.60
   2  -6   2   15.17    0.39
   2   6   3    2.65    0.24
  -2   6  -3    2.32    0.12
  -2   6  -3    2.70    0.26
  -2   6  -3    2.66    0.19
   2   6   3    2.61    0.24
   2  -6   3    2.60    0.17
  -2  -6  -3    2.66    0.18
   2  -6   3    2.25    0.28
   2  -6   3    2.55    0.20
  -2  -6  -3    2.62    0.19
  -2  -6  -3    2.44    0.23
   2  -6   3    2.66    0.14
  -2  -6  -3    2.64    0.24
   2  -6   3    2.62    0.28
   2   6   4   50.18    1.31
   2   6   4   48.60    1.28
  -2   6  -4   50.40    1.10
  -2   6  -4   49.90    1.17
  -2   6  -4   49.38    1.33
   2  -6   4   50.50    1.16
  -2  -6  -4   51.67    1.35
   2  -6   4   48.98    1.39
   2  -6   4   51.68    1.40
  -2  -6  -4   52.05    1.29
  -2  -6  -4   49.32    1.17
   2  -6   4   50.90    1.11
  -2  -6  -4   48.99    1.18
   2  -6   4   50.03    1.18
  -2   6  -5    0.72    0.10
  -2   6  -5    0.96    0.20
   2   6   5    0.98    0.19
   2   6   5    0.84    0.18
  -2  -6  -5    0.84    0.14
   2  -6   5    0.89    0.23
   2  -6   5    0.88    0.13
   2  -6   5    0.70    0.12
   2  -6   5    1.02    0.25
   2  -6   5    0.85    0.11
  -2  -6  -5    0.48    0.16
  -2  -6  -5    0.74    0.19
  -2   6  -6    0.36    0.09
   2   6   6    0.17    0.17
  -2   6  -6    0.16    0.18
  -2   6  -6    0.29    0.11
   2   6   6    0.30    0.13
   2   6   6    0.28    0.16
   2  -6   6    0.18    0.09
   2  -6   6    0.19    0.21
   2  -6   6    0.25    0.12
   2  -6   6   -0.01    0.12
  -2  -6  -6    0.21    0.17
   2  -6   6    0.27    0.08
   2   6   7    2.03    0.29
  -2   6  -7    1.86    0.30
   2   6   7    2.02    0.28
   2   6   7    2.01    0.30
  -2   6  -7    2.04    0.33
  -2   6  -7    2.10    0.22
  -2   6  -7    2.26    0.26
  -2  -6  -7    2.08    0.32
   2  -6   7    2.29    0.24
  -2  -6  -7    2.36    0.26
   2  -6   7    1.76    0.26
   2  -6   7    2.18    0.35
  -2  -6  -7    2.21    0.33
   2  -6   7    2.30    0.20
   2   6   8    1.43    0.33
  -2   6  -8    1.24    0.32
   2   6   8    1.33    0.25
   2   6   8    1.13    0.21
  -2   6  -8    1.99    0.29
  -2   6  -8    1.37    0.24
  -2   6  -8    1.44    0.29
   2   6   8    1.32    0.23
  -2  -6  -8    1.61    0.30
   2  -6   8    1.33    0.19
   2  -6   8    1.07    0.16
   2  -6   8    1.27    0.24
  -2  -6  -8    1.19    0.23
  -2  -6  -8    1.40    0.29
   2   6   9    0.20    0.22
   2   6   9    0.80    0.27
  -2   6  -9    0.66    0.21
  -2   6  -9    0.72    0.33
   2   6   9    0.36    0.21
  -2   6  -9    0.67    0.29
   2   6   9    0.82    0.21
   2  -6   9    0.73    0.15
   2  -6   9    0.53    0.36
  -2  -6  -9    0.78    0.26
  -2  -6  -9    0.93    0.28
   2  -6   9    0.60    0.15
  -2  -6  -9    0.95    0.21
   2  -6   9    0.72    0.24
   2   6  10    1.07    0.26
  -2   6 -10    1.44    0.30
  -2   6 -10    0.92    0.35
   2   6  10    1.27    0.38
  -2   6 -10    1.21    0.25
   2   6  10    1.72    0.26
  -2   6 -10    0.96    0.40
   2   6  10    1.08    0.30
  -2  -6 -10    1.17    0.33
   2  -6  10    1.12    0.15
   2  -6  10    1.04    0.45
   2  -6  10    1.52    0.45
   2  -6  10    1.36    0.20
  -2  -6 -10    1.28    0.37
  -2  -6 -10    1.06    0.22
   2   6  11    1.16    0.27
  -2   6 -11    0.78    0.28
   2   6  11    1.06    0.42
   2   6  11    0.44    0.32
   2   6  11    1.08    0.31
  -2   6 -11    0.78    0.47
  -2   6 -11    0.22    0.40
   2  -6  11    0.42    0.20
   2  -6  11    0.59    0.32
  -2  -6 -11    0.45    0.42
  -2  -6 -11    1.19    0.44
   2  -6  11    1.14    0.57
  -2  -6 -11    0.99    0.27
  -2  -6 -11    1.06    0.42
   2   7 -12    1.53    0.39
  -2   7  12    1.94    0.30
  -2   7  12    1.23    0.52
  -2   7  12    1.31    0.35
   2   7 -12    1.46    0.52
  -2  -7  12    0.97    0.48
  -2  -7  12    0.83    0.48
   2  -7 -12    1.72    0.49
   2  -7 -12    1.17    0.48
  -2  -7  12    1.47    0.37
   2  -7 -12    2.11    0.40
   2  -7 -12    0.62    0.47
  -2  -7  12    1.20    0.32
   2   7 -11   -0.01    0.41
   2   7 -11    0.38    0.28
  -2   7  11    0.46    0.20
  -2   7  11   -0.10    0.36
  -2   7  11   -0.01    0.26
   2   7 -11    0.33    0.30
  -2  -7  11    0.34    0.28
  -2  -7  11   -0.26    0.34
  -2  -7  11   -0.05    0.20
   2  -7 -11   -0.62    0.33
   2  -7 -11   -0.51    0.28
  -2  -7  11   -0.59    0.39
   2  -7 -11    0.28    0.39
   2   7 -10    5.55    0.75
   2   7 -10    6.00    0.52
   2   7 -10    5.99    0.45
  -2   7  10    5.93    0.60
  -2   7  10    6.21    0.48
  -2   7  10    5.70    0.43
   2  -7 -10    4.69    0.63
  -2  -7  10    6.79    0.62
  -2  -7  10    6.39    0.44
   2  -7 -10    6.32    0.52
  -2  -7  10    6.52    0.53
  -2  -7  10    6.57    0.66
   2  -7 -10    5.22    0.55
  -2   7   9    1.11    0.31
   2   7  -9    0.94    0.27
  -2   7   9    1.00    0.22
  -2   7   9    1.11    0.26
   2   7  -9    0.59    0.34
   2  -7  -9    0.79    0.27
   2  -7  -9    1.22    0.32
   2  -7  -9    1.11    0.26
  -2  -7   9    0.86    0.24
  -2  -7   9    0.97    0.30
  -2  -7   9    0.71    0.18
  -2  -7   9    0.87    0.28
  -2   7   8   20.68    0.75
   2   7  -8   20.31    0.75
   2   7  -8   17.69    1.08
  -2   7   8   20.40    0.71
   2   7  -8   19.71    0.68
   2   7  -8   20.49    0.51
  -2   7   8   21.02    0.83
  -2  -7   8   21.02    0.83
   2  -7  -8   19.64    0.79
   2  -7  -8   20.84    0.79
   2  -7  -8   16.78    0.96
  -2  -7   8   20.53    0.92
  -2  -7   8   20.39    0.78
   2   7  -7    7.60    0.55
  -2   7   7    8.49    0.44
   2   7  -7    8.57    0.44
   2   7  -7    8.03    0.38
  -2   7   7    7.92    0.57
   2   7  -7    8.14    0.32
  -2   7   7    8.40    0.44
  -2  -7   7    8.78    0.49
   2  -7  -7    7.76    0.49
   2  -7  -7    8.13    0.47
  -2  -7   7    8.03    0.39
  -2  -7   7    8.37    0.51
   2  -7  -7    8.16    0.47
  -2  -7   7    9.50    0.55
  -2   7   6    0.45    0.14
   2   7  -6    0.29    0.10
   2   7  -6    0.09    0.19
  -2   7   6    0.08    0.12
  -2   7   6    0.54    0.18
   2   7  -6    0.44    0.10
   2   7  -6    0.27    0.14
  -2  -7   6    0.39    0.18
  -2  -7   6    0.25    0.12
  -2  -7   6    0.13    0.19
   2  -7  -6    0.36    0.15
   2  -7  -6    0.25    0.17
  -2  -7   6    0.43    0.17
   2  -7  -6    0.25    0.17
   2   7  -5    4.71    0.26
   2   7  -5    4.06    0.25
  -2   7   5    4.86    0.32
   2   7  -5    4.62    0.29
   2   7  -5    4.31    0.41
  -2   7   5    4.72    0.30
  -2   7   5    5.06    0.34
  -2  -7   5    4.59    0.27
   2  -7  -5    4.81    0.34
  -2  -7   5    4.51    0.35
   2  -7  -5    4.64    0.32
  -2  -7   5    4.64    0.39
   2  -7  -5    4.45    0.32
  -2  -7   5    4.19    0.34
   2   7  -4    1.63    0.17
   2   7  -4    1.65    0.19
  -2   7   4    1.86    0.22
   2   7  -4    1.56    0.25
  -2   7   4    1.63    0.19
   2   7  -4    2.03    0.17
  -2   7   4    1.75    0.22
   2  -7  -4    1.66    0.23
   2  -7  -4    1.80    0.21
   2  -7  -4    1.48    0.21
  -2  -7   4    1.81    0.26
  -2  -7   4    1.51    0.18
  -2  -7   4    1.59    0.21
   2   7  -3    1.34    0.18
   2   7  -3    0.84    0.18
  -2   7   3    0.90    0.15
  -2   7   3    1.04    0.13
  -2   7   3    1.20    0.18
  -2   7   3    1.10    0.16
   2   7  -3    1.36    0.18
   2   7  -3    1.12    0.14
   2  -7  -3    0.80    0.17
  -2  -7   3    1.41    0.16
   2  -7  -3    1.36    0.17
  -2  -7   3    1.38    0.19
  -2  -7   3    0.98    0.21
  -2   7   2    1.00    0.14
   2   7  -2    0.79    0.16
  -2   7   2    0.87    0.15
  -2   7   2    0.78    0.12
   2   7  -2    1.11    0.13
   2   7  -2    1.13    0.14
  -2   7   2    0.93    0.11
   2  -7  -2    0.90    0.15
   2  -7  -2    0.86    0.14
  -2  -7   2    0.91    0.14
   2  -7  -2    0.74    0.14
  -2  -7   2    0.72    0.18
   2  -7  -2    0.86    0.12
  -2  -7   2    1.23    0.17
   2   7  -1   -0.09    0.09
  -2   7   1    0.02    0.06
  -2   7   1    0.02    0.05
  -2   7   1    0.07    0.07
   2   7  -1    0.02    0.07
   2   7  -1    0.11    0.07
  -2   7   1    0.05    0.07
  -2  -7   1    0.13    0.08
   2  -7  -1    0.00    0.06
  -2  -7   1    0.04    0.07
   2  -7  -1    0.06    0.07
   2  -7  -1    0.05    0.12
  -2  -7   1   -0.04    0.11
   2  -7  -1   -0.07    0.09
  -2   7   0    8.68    0.29
  -2   7   0    8.58    0.28
  -2   7   0    8.48    0.29
   2   7   0    8.09    0.37
  -2   7   0    8.21    0.37
   2   7   0    8.77    0.36
   2   7   0    8.49    0.35
   2  -7   0    8.57    0.42
   2  -7   0    8.54    0.29
  -2  -7   0    8.62    0.36
  -2  -7   0    8.21    0.37
  -2  -7   0    8.39    0.41
   2  -7   0    8.46    0.31
   2  -7   0    8.28    0.28
   2  -7   0    8.73    0.39
   2   7   1    0.01    0.09
  -2   7  -1    0.00    0.04
  -2   7  -1    0.02    0.10
  -2   7  -1   -0.03    0.07
   2   7   1    0.08    0.08
  -2  -7  -1   -0.06    0.08
   2  -7   1    0.04    0.09
   2  -7   1    0.04    0.05
   2  -7   1    0.02    0.05
   2  -7   1    0.05    0.11
   2  -7   1    0.06    0.05
  -2  -7  -1    0.00    0.10
  -2  -7  -1    0.04    0.09
  -2   7  -2   11.43    0.43
  -2   7  -2   11.10    0.48
  -2   7  -2   11.41    0.31
   2   7   2   11.01    0.45
   2   7   2   12.68    0.47
  -2  -7  -2   10.99    0.44
   2  -7   2   11.16    0.44
   2  -7   2   11.40    0.52
   2  -7   2   11.53    0.35
   2  -7   2   10.41    0.41
  -2  -7  -2   11.14    0.43
   2  -7   2   11.38    0.34
  -2  -7  -2   10.43    0.47
   2  -7   2   11.20    0.53
   2   7   3   26.21    0.80
  -2   7  -3   25.57    0.73
  -2   7  -3   26.06    0.61
   2   7   3   26.06    0.82
  -2   7  -3   27.03    0.85
  -2  -7  -3   25.76    0.74
  -2  -7  -3   25.89    0.78
   2  -7   3   26.50    0.64
   2  -7   3   25.91    0.88
   2  -7   3   27.70    0.91
   2  -7   3   25.56    0.74
  -2  -7  -3   25.93    0.83
   2  -7   3   26.57    0.67
  -2  -7  -3   26.27    0.71
  -2   7  -4    2.38    0.20
  -2   7  -4    2.42    0.14
  -2   7  -4    2.08    0.29
   2   7   4    2.46    0.27
   2   7   4    2.57    0.27
  -2  -7  -4    2.47    0.20
  -2  -7  -4    2.35    0.21
  -2  -7  -4    2.18    0.28
   2  -7   4    2.31    0.20
   2  -7   4    2.25    0.15
   2  -7   4    2.07    0.29
   2  -7   4    2.41    0.22
   2  -7   4    2.38    0.19
   2  -7   4    2.67    0.35
  -2  -7  -4    2.42    0.26
  -2   7  -5   11.47    0.57
   2   7   5   11.35    0.54
   2   7   5   11.19    0.51
  -2   7  -5   10.86    0.35
   2   7   5   10.93    0.51
   2  -7   5   10.83    0.42
  -2  -7  -5   10.57    0.56
   2  -7   5   11.19    0.42
   2  -7   5   11.16    0.36
  -2  -7  -5   10.78    0.42
  -2  -7  -5   10.87    0.42
   2  -7   5   11.16    0.61
   2  -7   5   11.52    0.64
  -2  -7  -5   11.63    0.52
   2   7   6   12.78    0.59
  -2   7  -6   13.31    0.46
   2   7   6   13.32    0.57
  -2   7  -6   12.87    0.64
   2   7   6   12.60    0.62
  -2   7  -6   13.03    0.42
   2  -7   6   12.44    0.51
   2  -7   6   11.99    0.48
  -2  -7  -6   12.68    0.48
  -2  -7  -6   12.82    0.63
  -2  -7  -6   13.32    0.59
   2  -7   6   12.72    0.74
   2  -7   6   13.42    0.43
   2   7   7    1.04    0.33
  -2   7  -7    1.60    0.23
  -2   7  -7    1.69    0.19
  -2   7  -7    1.64    0.29
   2   7   7    1.52    0.27
   2   7   7    1.27    0.21
   2  -7   7    1.24    0.16
  -2  -7  -7    1.19    0.27
   2  -7   7    1.45    0.21
  -2  -7  -7    1.26    0.28
   2  -7   7    1.28    0.22
  -2  -7  -7    1.23    0.22
  -2   7  -8    0.02    0.28
  -2   7  -8    0.16    0.14
  -2   7  -8    0.30    0.15
   2   7   8    0.12    0.21
   2   7   8   -0.16    0.17
   2   7   8    0.01    0.28
   2  -7   8    0.05    0.11
   2  -7   8    0.03    0.16
   2  -7   8    0.20    0.18
  -2  -7  -8    0.19    0.17
  -2  -7  -8   -0.02    0.22
  -2  -7  -8    0.19    0.24
  -2   7  -9    1.34    0.36
   2   7   9    1.63    0.29
   2   7   9    1.98    0.36
   2   7   9    1.71    0.37
  -2   7  -9    2.15    0.27
   2  -7   9    1.97    0.30
  -2  -7  -9    1.94    0.39
  -2  -7  -9    1.80    0.37
   2  -7   9    1.81    0.24
   2  -7   9    1.73    0.45
  -2  -7  -9    2.90    0.35
   2  -7   9    1.99    0.26
   2   7  10    0.40    0.28
  -2   7 -10    0.62    0.25
   2   7  10    0.30    0.24
  -2   7 -10   -0.09    0.32
  -2   7 -10   -0.06    0.21
   2   7  10   -0.22    0.40
   2  -7  10    0.10    0.17
   2  -7  10   -0.01    0.27
  -2  -7 -10   -0.25    0.31
  -2  -7 -10    0.32    0.33
   2  -7  10    0.19    0.42
   2  -7  10    0.43    0.18
   2  -7  10    0.93    0.50
  -2  -7 -10    0.68    0.24
   2   7  11    0.91    0.35
  -2   7 -11    0.32    0.39
  -2   7 -11    0.13    0.30
  -2   7 -11    0.11    0.28
   2   7  11    1.46    0.36
   2   7  11   -0.33    0.45
   2  -7  11    0.31    0.23
  -2  -7 -11   -0.81    0.40
   2  -7  11    0.14    0.34
   2  -7  11    1.14    0.59
  -2  -7 -11    0.35    0.27
   2  -7  11   -0.36    0.51
  -2  -7 -11   -0.45    0.41
  -2   8  11    2.43    0.43
  -2   8  11    2.79    0.39
   2   8 -11    2.09    0.35
   2   8 -11    2.37    0.44
  -2   8  11    1.79    0.47
   2   8 -11    1.82    0.59
  -2  -8  11    2.72    0.48
  -2  -8  11    3.70    0.42
  -2  -8  11    2.71    0.48
   2  -8 -11    2.25    0.47
  -2  -8  11    2.38    0.40
   2  -8 -11    3.18    0.57
   2  -8 -11    3.93    0.57
   2   8 -10    0.38    0.41
  -2   8  10    0.22    0.33
  -2   8  10    0.46    0.21
   2   8 -10    0.44    0.22
  -2   8  10    0.20    0.25
   2   8 -10    0.07    0.25
  -2  -8  10    0.32    0.19
  -2  -8  10   -0.08    0.28
  -2  -8  10    0.11    0.32
   2  -8 -10    0.16    0.32
  -2  -8  10    0.56    0.36
   2  -8 -10    0.32    0.35
   2  -8 -10   -0.04    0.26
   2   8  -9    9.43    0.49
   2   8  -9    8.94    0.76
  -2   8   9    7.83    0.60
  -2   8   9    8.67    0.64
  -2   8   9   10.08    0.53
   2   8  -9   10.06    0.56
  -2  -8   9    9.79    0.66
  -2  -8   9    8.23    0.57
  -2  -8   9    9.40    0.48
   2  -8  -9   10.26    0.68
   2  -8  -9    9.72    0.63
  -2   8   8    3.94    0.35
   2   8  -8    3.91    0.55
   2   8  -8    4.14    0.37
   2   8  -8    3.89    0.49
   2   8  -8    4.06    0.23
  -2   8   8    3.95    0.38
   2  -8  -8    3.44    0.45
  -2  -8   8    4.15    0.47
   2  -8  -8    4.02    0.41
  -2  -8   8    4.12    0.50
   2  -8  -8    3.59    0.44
  -2  -8   8    3.48    0.43
  -2  -8   8    3.99    0.33
  -2   8   7    4.29    0.37
  -2   8   7    5.48    0.39
   2   8  -7    4.72    0.28
   2   8  -7    5.13    0.34
   2   8  -7    5.04    0.37
   2  -8  -7    5.02    0.41
  -2  -8   7    5.37    0.54
  -2  -8   7    4.84    0.32
   2  -8  -7    4.69    0.43
  -2  -8   7    6.09    0.43
  -2  -8   7    4.72    0.43
   2   8  -6    3.10    0.25
   2   8  -6    3.17    0.28
  -2   8   6    3.04    0.34
  -2   8   6    2.91    0.31
  -2   8   6    2.70    0.28
   2   8  -6    3.15    0.41
   2   8  -6    3.37    0.26
   2  -8  -6    3.12    0.35
  -2  -8   6    2.71    0.34
  -2  -8   6    3.34    0.40
   2  -8  -6    3.25    0.35
  -2  -8   6    2.84    0.37
   2  -8  -6    3.07    0.32
  -2  -8   6    3.56    0.27
   2   8  -5    0.05    0.10
  -2   8   5    0.01    0.10
  -2   8   5   -0.04    0.13
   2   8  -5   -0.07    0.08
   2   8  -5    0.08    0.18
  -2   8   5    0.04    0.12
   2   8  -5    0.05    0.10
  -2  -8   5    0.01    0.16
  -2  -8   5    0.10    0.11
   2  -8  -5   -0.06    0.14
  -2  -8   5    0.22    0.17
   2  -8  -5   -0.02    0.13
  -2  -8   5    0.16    0.17
   2  -8  -5   -0.03    0.13
   2   8  -4    0.27    0.16
  -2   8   4    0.30    0.11
   2   8  -4    0.29    0.10
  -2   8   4    0.21    0.09
  -2   8   4    0.26    0.13
  -2   8   4    0.23    0.13
   2   8  -4    0.17    0.11
   2   8  -4    0.07    0.11
   2  -8  -4    0.26    0.13
   2  -8  -4    0.20    0.13
  -2  -8   4    0.28    0.04
  -2  -8   4    0.20    0.10
  -2  -8   4    0.07    0.15
  -2  -8   4    0.24    0.14
  -2   8   3    0.10    0.06
  -2   8   3    0.06    0.11
   2   8  -3   -0.03    0.09
   2   8  -3    0.11    0.11
   2   8  -3    0.04    0.08
  -2   8   3   -0.02    0.08
   2   8  -3    0.02    0.13
  -2   8   3    0.16    0.10
   2  -8  -3    0.07    0.09
  -2  -8   3    0.06    0.10
  -2  -8   3   -0.02    0.18
   2  -8  -3    0.02    0.05
   2  -8  -3    0.19    0.15
  -2  -8   3    0.05    0.09
   2  -8  -3    0.22    0.11
   2   8  -2    0.03    0.11
   2   8  -2   -0.02    0.10
   2   8  -2    0.08    0.09
  -2   8   2    0.07    0.09
  -2   8   2    0.05    0.09
  -2   8   2    0.04    0.07
   2   8  -2    0.02    0.07
  -2   8   2    0.03    0.06
  -2  -8   2   -0.04    0.15
   2  -8  -2    0.21    0.13
  -2  -8   2    0.09    0.09
   2  -8  -2    0.03    0.08
  -2  -8   2    0.03    0.09
   2  -8  -2    0.02    0.09
  -2   8   1    1.19    0.15
   2   8  -1    1.04    0.17
   2   8  -1    0.97    0.15
  -2   8   1    1.21    0.15
   2   8  -1    1.10    0.18
   2   8  -1    1.19    0.17
  -2   8   1    1.22    0.19
  -2   8   1    1.22    0.12
   2  -8  -1    1.09    0.15
   2  -8  -1    0.97    0.18
  -2  -8   1    1.42    0.19
   2  -8  -1    0.94    0.14
  -2  -8   1    1.22    0.18
   2  -8  -1    0.81    0.19
  -2  -8   1    1.39    0.23
  -2   8   0    0.96    0.11
  -2   8   0    1.13    0.13
  -2   8   0    0.90    0.16
  -2   8   0    1.10    0.13
   2   8   0    0.93    0.06
   2   8   0    0.76    0.14
   2   8   0    0.95    0.17
   2   8   0    0.89    0.14
   2   8   0    0.93    0.15
   2  -8   0    0.99    0.17
  -2  -8   0    0.91    0.16
  -2  -8   0    1.14    0.21
   2  -8   0    1.02    0.20
   2  -8   0    0.97    0.13
  -2  -8   0    0.79    0.15
   2  -8   0    1.10    0.14
   2   8   1    3.83    0.29
  -2   8  -1    3.83    0.28
   2   8   1    3.81    0.26
   2   8   1    3.66    0.26
  -2   8  -1    3.56    0.17
   2  -8   1    3.97    0.29
   2  -8   1    3.81    0.20
  -2  -8  -1    3.98    0.27
   2  -8   1    3.82    0.19
   2  -8   1    3.91    0.21
   2  -8   1    3.96    0.35
  -2  -8  -1    3.42    0.28
  -2  -8  -1    3.75    0.30
   2   8   2    2.78    0.26
  -2   8  -2    2.96    0.25
  -2   8  -2    2.86    0.15
   2   8   2    3.04    0.26
  -2   8  -2    2.92    0.28
   2   8   2    2.98    0.28
   2  -8   2    2.99    0.26
   2  -8   2    3.09    0.18
  -2  -8  -2    2.73    0.25
   2  -8   2    2.91    0.33
   2  -8   2    3.03    0.20
   2  -8   2    2.95    0.17
  -2  -8  -2    2.85    0.28
  -2  -8  -2    3.51    0.27
  -2   8  -3    3.95    0.27
  -2   8  -3    4.17    0.34
   2   8   3    4.12    0.33
  -2   8  -3    4.04    0.18
   2   8   3    3.95    0.32
   2   8   3    4.46    0.33
   2  -8   3    4.02    0.20
  -2  -8  -3    4.09    0.24
   2  -8   3    3.65    0.28
   2  -8   3    4.26    0.41
  -2  -8  -3    3.72    0.29
  -2  -8  -3    3.99    0.31
   2  -8   3    3.90    0.24
  -2  -8  -3    3.66    0.31
   2  -8   3    4.15    0.39
   2  -8   3    3.96    0.21
   2   8   4    8.25    0.47
  -2   8  -4    8.58    0.38
  -2   8  -4    8.06    0.47
  -2   8  -4    8.08    0.28
   2   8   4    8.44    0.45
   2   8   4    8.61    0.46
  -2  -8  -4    8.81    0.46
   2  -8   4    8.32    0.30
  -2  -8  -4    7.69    0.48
   2  -8   4    7.91    0.33
  -2  -8  -4    8.41    0.40
   2  -8   4    8.06    0.34
   2  -8   4    8.47    0.55
   2  -8   4    8.46    0.55
  -2  -8  -4    8.48    0.35
  -2   8  -5    1.01    0.24
   2   8   5    1.07    0.24
  -2   8  -5    1.08    0.16
  -2   8  -5    1.03    0.13
   2   8   5    1.02    0.20
   2   8   5    0.78    0.19
   2  -8   5    1.31    0.27
   2  -8   5    0.71    0.26
  -2  -8  -5    1.11    0.22
  -2  -8  -5    1.03    0.24
  -2  -8  -5    0.93    0.16
   2  -8   5    1.12    0.16
   2  -8   5    1.05    0.16
   2  -8   5    1.17    0.15
  -2  -8  -5    1.01    0.15
   2   8   6    0.21    0.22
  -2   8  -6    0.17    0.19
   2   8   6    0.08    0.17
  -2   8  -6    0.10    0.09
  -2   8  -6   -0.10    0.09
   2   8   6    0.13    0.15
  -2  -8  -6    0.06    0.11
   2  -8   6    0.13    0.09
   2  -8   6    0.09    0.12
  -2  -8  -6   -0.03    0.13
  -2  -8  -6    0.07    0.18
  -2  -8  -6    0.36    0.22
  -2   8  -7    0.85    0.15
   2   8   7    0.36    0.23
   2   8   7    0.76    0.22
  -2   8  -7    0.72    0.15
  -2   8  -7    0.44    0.26
   2  -8   7    0.42    0.21
   2  -8   7    0.76    0.14
  -2  -8  -7    1.19    0.23
   2  -8   7    0.57    0.17
  -2  -8  -7    0.72    0.26
  -2  -8  -7    1.26    0.20
  -2  -8  -7    0.52    0.24
  -2   8  -8    0.22    0.15
   2   8   8   -0.12    0.21
   2   8   8   -0.26    0.27
   2   8   8    0.24    0.25
  -2   8  -8   -0.29    0.25
  -2   8  -8    0.00    0.14
  -2  -8  -8    0.10    0.20
   2  -8   8   -0.06    0.32
  -2  -8  -8   -0.56    0.26
   2  -8   8    0.13    0.20
  -2  -8  -8   -0.26    0.24
   2  -8   8   -0.08    0.19
   2   8   9    0.22    0.31
  -2   8  -9   -0.13    0.20
   2   8   9    0.33    0.28
  -2   8  -9    0.63    0.32
   2   8   9   -0.15    0.26
  -2  -8  -9   -0.09    0.28
  -2  -8  -9    0.25    0.32
   2  -8   9   -0.10    0.20
   2  -8   9    0.23    0.20
   2  -8   9    0.62    0.39
   2  -8   9    0.01    0.15
  -2  -8  -9    0.00    0.23
  -2   8 -10    0.02    0.22
   2   8  10   -0.04    0.25
  -2   8 -10    1.23    0.37
   2   8  10    0.13    0.38
   2   8  10    0.73    0.30
  -2  -8 -10    0.32    0.38
  -2  -8 -10    0.37    0.41
   2  -8  10    0.02    0.19
  -2  -8 -10   -0.18    0.25
   2  -8  10    0.85    0.54
   2  -8  10   -0.24    0.20
   2  -8  10    0.08    0.27
   2  -8  10    0.24    0.43
  -2   9  11   -0.17    0.27
  -2   9  11   -0.30    0.30
   2   9 -11    0.37    0.50
  -2   9  11   -0.52    0.45
   2   9 -11   -0.10    0.28
   2   9 -11    0.65    0.32
  -2  -9  11    0.04    0.43
   2  -9 -11   -0.92    0.40
  -2  -9  11    0.14    0.26
  -2  -9  11    0.56    0.37
   2  -9 -11    0.42    0.41
  -2  -9  11    0.13    0.40
   2   9 -10    3.90    0.61
   2   9 -10    3.57    0.42
  -2   9  10    4.99    0.66
  -2   9  10    4.86    0.48
   2   9 -10    4.43    0.47
  -2   9  10    3.51    0.51
  -2  -9  10    4.59    0.60
  -2  -9  10    4.95    0.62
  -2  -9  10    4.55    0.44
   2  -9 -10    4.77    0.59
   2  -9 -10    3.30    0.47
  -2  -9  10    4.63    0.59
   2  -9 -10    3.78    0.55
  -2   9   9    0.00    0.30
   2   9  -9   -0.17    0.18
  -2   9   9   -0.02    0.21
   2   9  -9    0.14    0.21
  -2   9   9    0.79    0.24
   2   9  -9    0.25    0.37
  -2  -9   9    0.19    0.29
   2  -9  -9    0.13    0.27
  -2  -9   9    0.29    0.18
  -2  -9   9   -0.10    0.33
   2  -9  -9   -0.19    0.28
   2  -9  -9    0.19    0.26
  -2  -9   9   -0.15    0.29
  -2   9   8    7.21    0.50
   2   9  -8    6.70    0.33
   2   9  -8    6.68    0.68
   2   9  -8    6.83    0.45
  -2  -9   8    7.50    0.56
   2  -9  -8    6.39    0.52
  -2  -9   8    7.27    0.56
   2  -9  -8    6.83    0.56
  -2  -9   8    6.64    0.41
  -2   9   7    2.43    0.31
   2   9  -7    2.94    0.33
   2   9  -7    2.80    0.44
   2   9  -7    2.24    0.25
   2   9  -7    2.82    0.27
  -2   9   7    3.01    0.34
   2  -9  -7    2.82    0.41
  -2  -9   7    2.80    0.37
  -2  -9   7    2.51    0.36
   2  -9  -7    2.99    0.37
   2  -9  -7    2.76    0.39
  -2  -9   7    2.44    0.36
  -2  -9   7    2.32    0.27
  -2   9   6    0.12    0.14
   2   9  -6    0.25    0.12
  -2   9   6   -0.05    0.14
   2   9  -6    0.07    0.14
   2  -9  -6    0.43    0.31
   2  -9  -6    0.02    0.15
  -2  -9   6   -0.07    0.16
   2  -9  -6    0.10    0.19
  -2  -9   6   -0.15    0.21
  -2  -9   6    0.08    0.13
  -2   9   5    1.38    0.24
   2   9  -5    1.87    0.21
   2   9  -5    1.61    0.22
  -2   9   5    1.81    0.25
   2   9  -5    1.44    0.20
   2   9  -5    1.71    0.32
  -2   9   5    1.81    0.27
   2  -9  -5    1.53    0.24
  -2  -9   5    1.71    0.11
  -2  -9   5    1.57    0.28
  -2  -9   5    1.69    0.26
  -2  -9   5    1.62    0.22
   2  -9  -5    1.47    0.24
   2  -9  -5    1.51    0.26
  -2  -9   5    1.95    0.32
   2   9  -4    3.19    0.29
  -2   9   4    3.71    0.33
  -2   9   4    3.56    0.31
   2   9  -4    3.45    0.24
   2   9  -4    3.14    0.27
  -2   9   4    3.29    0.28
   2   9  -4    3.86    0.37
  -2   9   4    3.59    0.23
  -2  -9   4    3.43    0.28
   2  -9  -4    3.30    0.30
  -2  -9   4    3.42    0.33
   2  -9  -4    3.03    0.31
   2  -9  -4    4.02    0.35
  -2  -9   4    3.69    0.40
  -2   9   3    1.08    0.16
  -2   9   3    1.32    0.23
   2   9  -3    1.36    0.25
   2   9  -3    1.08    0.16
  -2   9   3    1.05    0.13
   2   9  -3    0.99    0.16
  -2   9   3    1.05    0.18
   2   9  -3    1.11    0.21
   2  -9  -3    1.16    0.12
   2  -9  -3    1.17    0.21
   2  -9  -3    1.19    0.17
   2  -9  -3    1.24    0.21
  -2  -9   3    1.13    0.18
  -2  -9   3    0.90    0.25
  -2  -9   3    1.14    0.18
  -2   9   2    4.06    0.28
   2   9  -2    4.65    0.33
   2   9  -2    4.20    0.26
   2   9  -2    4.65    0.37
   2   9  -2    4.49    0.28
  -2   9   2    4.21    0.21
  -2   9   2    4.46    0.27
  -2   9   2    4.09    0.32
   2  -9  -2    4.73    0.37
  -2  -9   2    4.05    0.40
   2  -9  -2    4.34    0.30
   2  -9  -2    4.16    0.27
  -2  -9   2    4.17    0.29
  -2  -9   2    4.19    0.31
   2   9  -1    0.06    0.13
  -2   9   1    0.00    0.06
   2   9  -1   -0.12    0.07
  -2   9   1   -0.11    0.11
  -2   9   1    0.02    0.08
   2   9  -1    0.08    0.13
  -2   9   1   -0.10    0.07
   2   9  -1    0.02    0.10
   2  -9  -1   -0.08    0.09
   2  -9  -1   -0.09    0.14
  -2  -9   1   -0.04    0.10
   2  -9  -1   -0.02    0.08
  -2  -9   1    0.03    0.10
  -2  -9   1    0.05    0.15
  -2   9   0    6.00    0.27
   2   9   0    5.80    0.39
  -2   9   0    6.01    0.25
   2   9   0    5.37    0.36
   2   9   0    5.89    0.33
  -2   9   0    6.02    0.28
   2   9   0    6.06    0.34
   2   9   0    6.06    0.16
  -2   9   0    5.96    0.37
  -2  -9   0    6.74    0.43
   2  -9   0    5.91    0.28
   2  -9   0    6.22    0.30
   2  -9   0    5.93    0.43
  -2  -9   0    5.83    0.35
  -2  -9   0    6.26    0.34
  -2   9  -1    3.07    0.29
  -2   9  -1    2.98    0.19
   2   9   1    2.90    0.26
   2   9   1    2.80    0.30
   2   9   1    3.22    0.27
  -2   9  -1    3.04    0.18
   2  -9   1    2.92    0.20
  -2  -9  -1    3.22    0.30
   2  -9   1    2.93    0.18
   2  -9   1    3.04    0.21
  -2  -9  -1    3.03    0.32
  -2  -9  -1    3.63    0.28
   2  -9   1    3.15    0.35
  -2   9  -2   10.43    0.47
   2   9   2   11.01    0.53
   2   9   2   10.81    0.49
   2   9   2   11.08    0.49
  -2   9  -2   10.76    0.53
  -2   9  -2   11.18    0.35
   2  -9   2   11.12    0.40
   2  -9   2   10.92    0.60
   2  -9   2   10.94    0.38
  -2  -9  -2   10.96    0.51
  -2  -9  -2   11.79    0.54
   2  -9   2   11.30    0.35
  -2  -9  -2   11.09    0.48
  -2   9  -3    3.46    0.18
   2   9   3    3.23    0.32
   2   9   3    2.95    0.32
   2   9   3    3.35    0.31
  -2   9  -3    3.01    0.27
  -2   9  -3    3.07    0.33
   2  -9   3    3.16    0.20
  -2  -9  -3    3.20    0.33
   2  -9   3    3.34    0.20
  -2  -9  -3    2.92    0.29
   2  -9   3    3.34    0.24
   2  -9   3    3.39    0.39
  -2  -9  -3    3.20    0.24
   2  -9   3    3.54    0.43
  -2  -9  -3    2.98    0.30
  -2   9  -4    0.76    0.15
  -2   9  -4    0.77    0.10
  -2   9  -4    0.68    0.21
   2   9   4    0.75    0.20
   2   9   4    0.73    0.20
   2   9   4    0.60    0.19
  -2  -9  -4    0.87    0.22
   2  -9   4    0.71    0.15
   2  -9   4    0.59    0.26
   2  -9   4    0.54    0.10
  -2  -9  -4    0.75    0.14
   2  -9   4    0.82    0.13
  -2  -9  -4    0.79    0.22
   2  -9   4    0.59    0.22
  -2  -9  -4    0.65    0.17
   2   9   5    0.94    0.21
  -2   9  -5    0.72    0.11
  -2   9  -5    0.91    0.25
   2   9   5    0.94    0.22
   2   9   5    0.71    0.22
  -2   9  -5    0.63    0.15
   2  -9   5    0.55    0.13
   2  -9   5    0.77    0.12
   2  -9   5    0.63    0.28
  -2  -9  -5    0.84    0.23
   2  -9   5    0.53    0.15
  -2  -9  -5    0.56    0.23
  -2  -9  -5    0.80    0.20
  -2  -9  -5    0.82    0.15
  -2   9  -6    2.26    0.19
   2   9   6    1.65    0.30
   2   9   6    1.56    0.27
   2   9   6    1.23    0.28
  -2   9  -6    2.21    0.38
   2  -9   6    1.91    0.25
   2  -9   6    1.93    0.21
   2  -9   6    1.91    0.27
  -2  -9  -6    1.59    0.30
  -2  -9  -6    1.80    0.23
  -2  -9  -6    1.95    0.27
  -2   9  -7    0.10    0.11
   2   9   7    0.06    0.20
   2   9   7    0.11    0.20
  -2   9  -7    0.25    0.30
   2   9   7    0.38    0.25
  -2   9  -7   -0.02    0.11
  -2  -9  -7    0.35    0.27
  -2  -9  -7    0.04    0.17
   2  -9   7    0.22    0.17
  -2  -9  -7    0.20    0.25
   2  -9   7    0.00    0.12
   2  -9   7   -0.20    0.19
   2   9   8    0.40    0.25
  -2   9  -8    0.25    0.15
  -2   9  -8    0.19    0.15
   2   9   8    0.23    0.30
  -2   9  -8    0.31    0.30
   2   9   8    0.26    0.25
  -2  -9  -8    0.24    0.23
  -2  -9  -8   -0.14    0.30
  -2  -9  -8    0.20    0.21
  -2  -9  -8    0.56    0.26
   2  -9   8    0.16    0.23
   2  -9   8    0.42    0.22
   2  -9   8    0.06    0.38
   2  -9   8    0.08    0.14
   2   9   9    0.46    0.27
   2   9   9    0.79    0.29
  -2   9  -9   -0.23    0.18
  -2   9  -9    0.54    0.20
   2   9   9    0.27    0.39
  -2   9  -9    0.50    0.33
   2  -9   9    0.77    0.42
  -2  -9  -9    0.89    0.37
  -2  -9  -9    0.21    0.22
  -2  -9  -9    0.44    0.34
   2  -9   9    0.30    0.23
   2  -9   9    0.30    0.18
   2  -9   9    0.33    0.24
   2   9  10    0.01    0.31
  -2   9 -10   -0.16    0.22
   2   9  10    0.17    0.32
  -2   9 -10   -0.66    0.39
   2   9  10    0.12    0.43
  -2   9 -10   -0.10    0.22
   2  -9  10    0.18    0.21
  -2  -9 -10    0.48    0.44
  -2  -9 -10    0.36    0.29
   2  -9  10    0.69    0.64
   2  -9  10   -0.32    0.25
  -2  -9 -10    0.28    0.39
  -2  -9 -10    0.20    0.30
   2  -9  10    0.28    0.32
   2  -9  10   -0.97    0.52
   2  10 -10    0.16    0.26
  -2  10  10   -0.04    0.24
  -2  10  10   -0.69    0.28
   2  10 -10   -0.18    0.47
   2  10 -10    0.20    0.26
  -2  10  10   -0.23    0.41
   2 -10 -10   -0.10    0.34
  -2 -10  10    0.04    0.46
  -2 -10  10   -0.01    0.33
  -2 -10  10    0.39    0.24
   2 -10 -10    1.42    0.43
   2 -10 -10    0.68    0.38
   2  10  -9    7.05    0.48
   2  10  -9    8.17    0.55
   2  10  -9    6.80    0.81
   2  10  -9    7.55    0.35
  -2  10   9    7.43    0.72
  -2  10   9    8.07    0.57
  -2  10   9    7.20    0.56
   2 -10  -9    7.79    0.73
  -2 -10   9    8.32    0.67
  -2 -10   9    7.63    0.48
   2 -10  -9    8.87    0.67
   2 -10  -9    8.30    0.66
  -2 -10   9    6.23    0.72
  -2 -10   9    8.23    0.69
  -2  10   8    3.91    0.52
  -2  10   8    3.99    0.43
   2  10  -8    3.52    0.33
   2  10  -8    3.30    0.35
   2  10  -8    3.94    0.54
  -2  10   8    3.24    0.41
   2  10  -8    3.99    0.31
  -2 -10   8    3.58    0.52
   2 -10  -8    4.17    0.50
   2 -10  -8    4.20    0.51
  -2 -10   8    3.24    0.34
  -2 -10   8    3.56    0.48
   2 -10  -8    3.97    0.50
  -2 -10   8    3.35    0.46
   2  10  -7    1.28    0.23
   2  10  -7    1.56    0.22
  -2  10   7    1.12    0.28
  -2  10   7    1.01    0.22
   2  10  -7    1.10    0.33
  -2 -10   7    1.29    0.37
   2 -10  -7    1.66    0.33
   2 -10  -7    1.39    0.31
   2 -10  -7    1.19    0.30
  -2 -10   7    1.52    0.23
  -2 -10   7    1.64    0.32
  -2  10   6    2.79    0.39
  -2  10   6    3.48    0.34
   2  10  -6    2.68    0.26
   2  10  -6    2.75    0.33
   2  10  -6    3.03    0.31
   2  10  -6    2.42    0.37
   2 -10  -6    3.32    0.39
   2 -10  -6    3.02    0.38
  -2 -10   6    2.58    0.16
  -2 -10   6    2.45    0.43
  -2 -10   6    3.27    0.41
   2 -10  -6    3.31    0.41
  -2 -10   6    2.28    0.30
  -2 -10   6    3.47    0.46
   2  10  -5    0.77    0.16
  -2  10   5    0.77    0.21
  -2  10   5    0.87    0.25
   2  10  -5    0.54    0.18
  -2  10   5    0.52    0.13
   2  10  -5    0.72    0.20
   2  10  -5    0.98    0.31
  -2  10   5    0.71    0.19
  -2 -10   5    0.89    0.22
   2 -10  -5    0.99    0.29
  -2 -10   5    0.86    0.27
  -2 -10   5    0.67    0.16
   2 -10  -5    1.09    0.25
   2 -10  -5    0.66    0.20
   2  10  -4    2.16    0.28
   2  10  -4    2.00    0.22
  -2  10   4    1.47    0.27
   2  10  -4    1.79    0.31
  -2  10   4    1.75    0.19
   2  10  -4    2.38    0.27
  -2  10   4    2.08    0.26
  -2 -10   4    1.71    0.31
  -2 -10   4    1.86    0.24
   2 -10  -4    2.06    0.27
   2 -10  -4    1.72    0.30
  -2 -10   4    2.00    0.28
  -2  10   3    0.67    0.11
   2  10  -3    0.71    0.24
  -2  10   3    0.64    0.16
   2  10  -3    0.67    0.14
  -2  10   3    0.56    0.17
  -2  10   3    0.48    0.18
   2  10  -3    0.75    0.16
   2  10  -3    0.24    0.15
   2 -10  -3    0.71    0.17
  -2 -10   3    0.95    0.20
   2 -10  -3    0.53    0.17
  -2 -10   3    0.54    0.16
  -2 -10   3    0.62    0.27
   2 -10  -3    0.71    0.24
  -2  10   2    0.03    0.11
   2  10  -2    0.24    0.12
   2  10  -2    0.47    0.19
  -2  10   2    0.21    0.12
  -2  10   2    0.26    0.09
   2  10  -2    0.23    0.11
   2  10  -2    0.08    0.17
  -2  10   2    0.08    0.15
  -2 -10   2    0.20    0.24
   2 -10  -2    0.21    0.13
  -2 -10   2    0.17    0.13
  -2 -10   2    0.25    0.14
   2 -10  -2    0.04    0.10
   2 -10  -2    0.19    0.22
   2  10  -1    1.61    0.24
  -2  10   1    1.25    0.21
  -2  10   1    1.49    0.19
   2  10  -1    1.32    0.19
   2  10  -1    2.05    0.30
   2  10  -1    1.59    0.20
  -2  10   1    1.51    0.16
  -2  10   1    1.74    0.21
  -2 -10   1    1.40    0.27
   2 -10  -1    1.55    0.25
  -2 -10   1    1.20    0.20
   2 -10  -1    1.50    0.20
   2 -10  -1    1.64    0.23
  -2 -10   1    1.59    0.21
  -2  10   0    0.17    0.08
   2  10   0    0.18    0.14
   2  10   0    0.19    0.12
  -2  10   0    0.11    0.14
  -2  10   0    0.24    0.09
  -2  10   0    0.21    0.10
   2  10   0    0.35    0.16
   2 -10   0    0.28    0.12
  -2 -10   0    0.35    0.14
   2 -10   0    0.29    0.10
  -2 -10   0   -0.06    0.13
  -2 -10   0    0.18    0.18
   2 -10   0    0.19    0.19
   2  10   1    6.54    0.37
  -2  10  -1    6.36    0.41
   2  10   1    6.10    0.38
   2  10   1    6.39    0.43
  -2  10  -1    6.48    0.27
   2  10   1    5.97    0.20
  -2  10  -1    6.15    0.29
  -2 -10  -1    6.05    0.45
  -2 -10  -1    5.91    0.41
   2 -10   1    5.87    0.31
   2 -10   1    6.40    0.46
  -2 -10  -1    5.65    0.37
   2 -10   1    5.93    0.29
   2  10   2    5.86    0.40
   2  10   2    5.93    0.43
  -2  10  -2    5.20    0.42
  -2  10  -2    5.90    0.25
   2  10   2    5.53    0.37
  -2  10  -2    5.83    0.38
   2 -10   2    5.73    0.51
  -2 -10  -2    6.10    0.42
   2 -10   2    5.84    0.30
   2 -10   2    5.85    0.25
   2 -10   2    5.98    0.30
  -2 -10  -2    5.29    0.38
  -2 -10  -2    6.28    0.43
  -2  10  -3    2.89    0.29
   2  10   3    2.61    0.31
  -2  10  -3    2.45    0.17
   2  10   3    2.61    0.33
  -2  10  -3    2.52    0.36
   2 -10   3    2.14    0.44
   2 -10   3    2.20    0.19
  -2 -10  -3    2.61    0.24
   2 -10   3    2.25    0.24
   2 -10   3    2.31    0.21
  -2 -10  -3    2.39    0.33
  -2 -10  -3    3.04    0.35
  -2 -10  -3    2.57    0.32
  -2  10  -4    6.78    0.27
   2  10   4    7.00    0.55
  -2  10  -4    6.50    0.39
   2  10   4    6.97    0.46
  -2 -10  -4    6.23    0.41
  -2 -10  -4    6.19    0.44
   2 -10   4    6.79    0.29
  -2 -10  -4    6.11    0.33
   2 -10   4    6.28    0.30
   2 -10   4    6.14    0.59
   2 -10   4    6.49    0.36
  -2  10  -5   -0.18    0.13
  -2  10  -5    0.21    0.21
   2  10   5    0.01    0.21
   2  10   5    0.12    0.18
   2  10   5   -0.06    0.20
   2 -10   5    0.19    0.12
   2 -10   5   -0.09    0.29
   2 -10   5   -0.09    0.14
  -2 -10  -5    0.03    0.13
  -2 -10  -5    0.09    0.19
   2 -10   5    0.14    0.10
  -2 -10  -5   -0.07    0.21
  -2 -10  -5   -0.03    0.17
   2  10   6    2.81    0.38
   2  10   6    3.03    0.38
   2  10   6    2.36    0.40
  -2  10  -6    2.56    0.21
  -2  10  -6    2.76    0.40
  -2 -10  -6    2.74    0.40
   2 -10   6    3.03    0.29
   2 -10   6    2.72    0.25
   2 -10   6    2.25    0.31
  -2 -10  -6    2.98    0.42
  -2 -10  -6    2.34    0.32
  -2 -10  -6    2.23    0.25
   2  10   7    0.83    0.33
   2  10   7    0.94    0.29
   2  10   7    0.79    0.29
  -2  10  -7    0.48    0.34
  -2  10  -7    0.84    0.16
   2 -10   7    0.32    0.35
  -2 -10  -7    0.95    0.32
   2 -10   7    0.96    0.21
   2 -10   7    0.94    0.28
  -2 -10  -7    1.21    0.37
  -2 -10  -7    0.76    0.25
   2 -10   7    0.73    0.19
   2 -10   7    1.20    0.23
   2  10   8    0.32    0.34
  -2  10  -8   -0.13    0.15
  -2  10  -8   -0.55    0.34
   2  10   8    0.05    0.26
   2  10   8   -0.12    0.26
  -2 -10  -8    0.07    0.25
  -2 -10  -8   -0.44    0.32
   2 -10   8   -0.05    0.16
   2 -10   8    0.66    0.40
   2 -10   8   -0.09    0.22
  -2 -10  -8   -0.06    0.26
   2 -10   8    0.18    0.28
  -2 -10  -8   -0.52    0.29
   2 -10   8    0.18    0.21
   2  10   9   -0.26    0.28
   2  10   9   -0.28    0.40
  -2  10  -9   -0.36    0.39
  -2  10  -9   -0.09    0.18
   2  10   9   -0.13    0.29
  -2  10  -9    0.32    0.20
  -2 -10  -9    0.24    0.28
   2 -10   9    0.17    0.27
   2 -10   9   -0.31    0.50
   2 -10   9    0.03    0.27
  -2 -10  -9    1.41    0.40
  -2 -10  -9   -0.48    0.27
  -2 -10  -9    0.55    0.36
   2 -10   9    0.15    0.17
   2  11  -9   -0.17    0.21
  -2  11   9   -0.24    0.41
   2  11  -9    0.20    0.18
  -2  11   9    0.04    0.29
  -2  11   9    0.08    0.28
   2  11  -9   -0.32    0.24
   2  11  -9   -0.06    0.40
  -2 -11   9    0.43    0.39
   2 -11  -9   -0.30    0.36
  -2 -11   9   -0.55    0.37
  -2 -11   9    0.42    0.37
   2 -11  -9   -0.57    0.34
   2 -11  -9   -0.30    0.33
  -2 -11   9   -0.30    0.21
   2  11  -8    9.68    0.57
   2  11  -8    9.38    0.48
  -2  11   8    9.88    0.64
   2  11  -8    8.77    0.80
  -2  11   8    9.44    0.69
   2  11  -8    9.21    0.50
  -2 -11   8    8.07    0.72
  -2 -11   8    9.93    0.68
   2 -11  -8    9.87    0.70
  -2 -11   8    9.45    0.36
   2 -11  -8    8.84    0.69
  -2 -11   8    9.55    0.80
  -2 -11   8    9.54    0.54
   2 -11  -8   11.53    0.72
  -2  11   7    1.68    0.33
   2  11  -7    2.23    0.28
  -2  11   7    2.44    0.35
  -2  11   7    1.75    0.28
   2  11  -7    2.15    0.30
   2  11  -7    1.87    0.25
   2  11  -7    2.74    0.43
   2 -11  -7    1.98    0.39
  -2 -11   7    2.58    0.40
   2 -11  -7    1.73    0.36
  -2 -11   7    1.99    0.45
   2 -11  -7    2.67    0.39
  -2 -11   7    2.35    0.29
  -2 -11   7    1.38    0.37
  -2 -11   7    2.10    0.17
  -2  11   6    0.84    0.23
  -2  11   6    0.87    0.26
   2  11  -6    0.77    0.21
  -2  11   6    1.19    0.27
   2  11  -6    1.09    0.32
  -2  11   6    0.76    0.18
   2  11  -6    0.58    0.21
  -2 -11   6    0.61    0.25
   2 -11  -6    1.32    0.28
  -2 -11   6    0.46    0.30
  -2 -11   6    0.69    0.19
   2 -11  -6    0.20    0.25
   2 -11  -6    1.26    0.30
   2 -11  -6    0.91    0.25
   2  11  -5    0.61    0.17
   2  11  -5    0.58    0.19
   2  11  -5    0.71    0.19
  -2  11   5    0.45    0.20
  -2  11   5   -0.08    0.19
  -2  11   5    0.31    0.13
   2  11  -5    0.60    0.28
  -2 -11   5    0.59    0.23
   2 -11  -5    0.56    0.23
   2 -11  -5    0.75    0.27
   2 -11  -5    0.54    0.20
  -2 -11   5    0.36    0.17
   2 -11  -5    0.55    0.21
  -2  11   4    0.09    0.18
   2  11  -4    0.43    0.16
   2  11  -4    0.27    0.13
   2  11  -4    0.34    0.22
  -2  11   4    0.24    0.20
   2  11  -4    0.32    0.18
  -2  11   4    0.33    0.12
  -2  11   4    0.18    0.16
  -2 -11   4    0.20    0.25
  -2 -11   4    0.27    0.20
   2 -11  -4    0.61    0.17
   2 -11  -4    0.41    0.22
   2  11  -3    0.73    0.18
   2  11  -3    0.57    0.20
   2  11  -3    0.53    0.16
   2  11  -3    0.61    0.25
  -2  11   3    0.93    0.19
  -2  11   3    0.60    0.25
  -2  11   3    0.86    0.12
  -2  11   3    0.74    0.18
   2 -11  -3    0.31    0.18
  -2 -11   3    0.43    0.30
  -2 -11   3    0.38    0.17
  -2 -11   3    0.52    0.17
   2 -11  -3    0.72    0.17
   2 -11  -3    0.78    0.13
   2 -11  -3    0.69    0.28
   2  11  -2    0.13    0.19
   2  11  -2   -0.05    0.18
  -2  11   2    0.34    0.10
   2  11  -2   -0.03    0.14
  -2  11   2    0.47    0.22
   2  11  -2    0.39    0.14
  -2  11   2    0.17    0.13
  -2  11   2    0.39    0.14
   2 -11  -2    0.22    0.30
  -2 -11   2    0.20    0.17
   2 -11  -2    0.45    0.14
  -2 -11   2    0.22    0.14
   2 -11  -2    0.18    0.15
   2  11  -1    0.23    0.14
  -2  11   1    0.16    0.09
   2  11  -1    0.12    0.20
  -2  11   1    0.23    0.13
   2  11  -1   -0.04    0.12
  -2  11   1    0.02    0.12
  -2  11   1    0.05    0.17
   2  11  -1    0.20    0.16
   2 -11  -1    0.15    0.14
  -2 -11   1    0.12    0.15
   2 -11  -1    0.23    0.12
   2 -11  -1    0.31    0.27
  -2 -11   1   -0.05    0.13
  -2 -11   1    0.39    0.24
  -2  11   0    2.29    0.24
  -2  11   0    2.23    0.32
   2  11   0    2.67    0.35
   2  11   0    2.60    0.30
   2  11   0    2.19    0.26
  -2  11   0    2.29    0.21
   2 -11   0    3.05    0.28
  -2 -11   0    2.56    0.35
   2 -11   0    2.52    0.35
  -2 -11   0    2.24    0.32
  -2 -11   0    2.34    0.29
   2 -11   0    2.41    0.24
  -2  11  -1    6.54    0.31
   2  11   1    7.04    0.41
  -2  11  -1    6.19    0.45
   2  11   1    6.40    0.21
  -2  11  -1    6.62    0.29
   2  11   1    5.99    0.40
   2  11   1    5.77    0.48
   2 -11   1    6.41    0.33
   2 -11   1    6.37    0.35
  -2 -11  -1    7.30    0.53
  -2 -11  -1    7.81    0.44
   2 -11   1    6.28    0.58
  -2 -11  -1    5.98    0.45
  -2  11  -2    6.61    0.28
   2  11   2    6.86    0.45
  -2  11  -2    6.28    0.42
   2  11   2    6.32    0.57
   2  11   2    6.28    0.24
  -2 -11  -2    5.93    0.49
   2 -11   2    6.27    0.26
   2 -11   2    6.27    0.35
  -2 -11  -2    5.60    0.55
   2 -11   2    6.40    0.35
  -2 -11  -2    6.62    0.44
   2  11   3    0.33    0.20
  -2  11  -3    0.46    0.23
  -2  11  -3    0.91    0.20
   2  11   3    0.61    0.20
  -2  11  -3    1.00    0.13
   2 -11   3    0.74    0.17
   2 -11   3    0.80    0.15
  -2 -11  -3    0.80    0.16
  -2 -11  -3    0.57    0.22
   2 -11   3    0.83    0.12
  -2 -11  -3    0.62    0.21
  -2 -11  -3    0.97    0.24
  -2  11  -4    0.18    0.20
   2  11   4   -0.03    0.22
  -2  11  -4   -0.09    0.16
   2  11   4    0.10    0.20
  -2  11  -4   -0.13    0.08
   2 -11   4   -0.06    0.11
   2 -11   4   -0.08    0.15
  -2 -11  -4   -0.09    0.20
  -2 -11  -4   -0.27    0.12
  -2 -11  -4   -0.07    0.20
   2 -11   4    0.08    0.11
  -2 -11  -4   -0.27    0.19
  -2  11  -5    1.27    0.24
   2  11   5    0.63    0.30
  -2  11  -5    1.83    0.19
   2  11   5    1.66    0.30
  -2  11  -5    1.46    0.31
   2  11   5    1.54    0.31
   2 -11   5    1.98    0.23
   2 -11   5    1.73    0.22
  -2 -11  -5    1.00    0.26
  -2 -11  -5    1.36    0.37
   2 -11   5    1.11    0.22
   2 -11   5    0.53    0.43
  -2 -11  -5    1.07    0.31
  -2 -11  -5    1.68    0.21
  -2  11  -6    2.22    0.28
   2  11   6    2.25    0.37
  -2  11  -6    1.86    0.30
   2  11   6    2.23    0.40
   2  11   6    2.59    0.38
  -2  11  -6    2.12    0.42
   2 -11   6    3.00    0.48
   2 -11   6    2.88    0.29
   2 -11   6    2.97    0.27
   2 -11   6    2.50    0.33
   2 -11   6    2.18    0.50
  -2 -11  -6    2.43    0.38
  -2 -11  -6    3.64    0.43
  -2 -11  -6    2.31    0.25
  -2 -11  -6    2.42    0.41
   2  11   7    0.06    0.33
   2  11   7    0.02    0.27
  -2  11  -7    0.12    0.14
  -2  11  -7    0.42    0.34
   2  11   7   -0.48    0.25
   2 -11   7    0.06    0.18
   2 -11   7   -0.03    0.39
   2 -11   7    0.12    0.20
   2 -11   7    0.13    0.29
   2 -11   7    0.12    0.15
  -2 -11  -7    0.29    0.36
  -2 -11  -7    0.29    0.30
  -2 -11  -7    0.66    0.25
  -2  11  -8    0.28    0.39
   2  11   8    0.70    0.39
   2  11   8    0.22    0.29
   2  11   8   -0.06    0.29
   2 -11   8   -0.08    0.44
   2 -11   8    0.08    0.22
   2 -11   8    0.58    0.25
  -2 -11  -8   -0.26    0.39
   2 -11   8    0.18    0.31
   2 -11   8    0.15    0.18
  -2 -11  -8    0.09    0.29
  -2 -11  -8    0.09    0.30
  -2 -11  -8    0.28    0.36
  -2  12   8    0.23    0.36
   2  12  -8   -0.05    0.21
   2  12  -8   -0.29    0.20
   2  12  -8    0.10    0.40
  -2  12   8   -0.19    0.24
  -2  12   8   -0.13    0.28
  -2  12   8   -0.12    0.21
   2  12  -8    0.71    0.25
   2 -12  -8    0.25    0.36
   2 -12  -8   -0.49    0.32
  -2 -12   8   -0.33    0.42
   2 -12  -8    0.52    0.35
  -2 -12   8   -0.20    0.22
  -2 -12   8   -0.07    0.10
  -2 -12   8   -0.45    0.32
   2 -12  -8    0.09    0.35
  -2  12   7    3.14    0.37
  -2  12   7    3.10    0.36
   2  12  -7    3.23    0.40
   2  12  -7    3.31    0.39
  -2  12   7    3.09    0.42
  -2  12   7    3.29    0.45
   2  12  -7    3.43    0.36
   2  12  -7    3.45    0.56
   2 -12  -7    2.90    0.46
  -2 -12   7    2.95    0.36
   2 -12  -7    3.25    0.45
  -2 -12   7    4.33    0.60
  -2 -12   7    4.11    0.55
  -2 -12   7    3.92    0.53
   2 -12  -7    4.13    0.57
   2  12  -6    0.66    0.19
  -2  12   6    0.52    0.21
   2  12  -6    0.13    0.19
  -2  12   6    0.38    0.25
  -2  12   6    0.01    0.15
   2  12  -6    0.21    0.31
  -2  12   6    0.63    0.27
   2  12  -6    0.36    0.21
  -2 -12   6    0.23    0.35
  -2 -12   6    0.30    0.19
  -2 -12   6    0.24    0.26
   2 -12  -6    0.53    0.28
   2 -12  -6    0.39    0.26
   2 -12  -6    0.65    0.31
  -2 -12   6   -0.04    0.34
  -2  12   5    0.27    0.22
  -2  12   5    0.45    0.16
   2  12  -5    0.41    0.16
   2  12  -5    0.79    0.20
   2  12  -5    1.00    0.23
  -2  12   5    0.10    0.20
  -2  12   5    0.32    0.25
   2  12  -5    0.56    0.30
   2 -12  -5    0.64    0.24
  -2 -12   5    0.66    0.18
   2 -12  -5    0.29    0.24
   2 -12  -5    0.20    0.28
  -2 -12   5    0.58    0.31
  -2 -12   5    0.57    0.26
  -2  12   4    0.59    0.14
   2  12  -4    0.46    0.30
   2  12  -4    0.60    0.22
   2  12  -4    0.84    0.22
  -2  12   4    0.14    0.24
  -2  12   4    0.29    0.28
  -2  12   4    0.57    0.18
  -2 -12   4    0.59    0.18
  -2 -12   4    0.78    0.24
   2 -12  -4    0.23    0.21
  -2  12   3    4.19    0.35
  -2  12   3    3.50    0.44
   2  12  -3    4.25    0.49
  -2  12   3    3.89    0.26
   2  12  -3    3.26    0.34
   2  12  -3    3.48    0.41
   2 -12  -3    3.68    0.40
  -2 -12   3    4.33    0.37
  -2 -12   3    4.28    0.41
   2 -12  -3    4.50    0.37
   2 -12  -3    3.70    0.24
   2  12  -2   -0.26    0.23
   2  12  -2    0.33    0.17
  -2  12   2    0.08    0.16
  -2  12   2    0.13    0.15
  -2  12   2    0.04    0.17
  -2  12   2    0.03    0.11
  -2 -12   2   -0.09    0.17
   2 -12  -2   -0.16    0.15
   2 -12  -2    0.20    0.21
  -2 -12   2   -0.03    0.17
   2 -12  -2   -0.30    0.28
  -2 -12   2   -0.38    0.29
   2  12  -1    2.03    0.34
  -2  12   1    2.20    0.26
  -2  12   1    2.00    0.20
  -2  12   1    1.94    0.30
   2  12  -1    1.86    0.26
   2  12  -1    1.89    0.38
  -2  12   1    1.78    0.25
  -2 -12   1    1.90    0.36
   2 -12  -1    1.90    0.27
  -2 -12   1    1.92    0.28
  -2 -12   1    1.81    0.27
   2 -12  -1    1.86    0.27
  -2  12   0    0.64    0.25
  -2  12   0    0.58    0.16
   2  12   0    0.80    0.25
   2  12   0    1.03    0.23
  -2  12   0    1.00    0.17
   2 -12   0    1.05    0.17
  -2 -12   0    0.75    0.25
  -2 -12   0    0.88    0.21
  -2 -12   0    0.90    0.31
   2 -12   0    1.00    0.20
  -2  12  -1   10.76    0.61
  -2  12  -1   11.17    0.42
   2  12   1   10.95    0.62
   2  12   1   11.05    0.30
  -2  12  -1   11.09    0.44
   2  12   1   11.16    0.58
  -2 -12  -1   10.53    0.54
   2 -12   1   11.38    0.47
   2 -12   1   10.76    0.49
  -2 -12  -1   10.10    0.60
  -2  12  -2    0.52    0.14
   2  12   2    0.75    0.22
   2  12   2    0.63    0.09
  -2  12  -2    0.65    0.12
   2  12   2    0.52    0.24
   2 -12   2    0.54    0.17
   2 -12   2    0.34    0.17
  -2 -12  -2    0.72    0.28
  -2 -12  -2    0.80    0.24
  -2 -12  -2    0.89    0.26
   2  12   3    1.77    0.19
  -2  12  -3    2.52    0.34
   2  12   3    2.72    0.37
  -2  12  -3    2.36    0.20
   2  12   3    2.05    0.36
   2 -12   3    2.33    0.27
  -2 -12  -3    2.25    0.28
  -2 -12  -3    2.59    0.37
   2 -12   3    1.98    0.25
  -2 -12  -3    2.60    0.37
  -2 -12  -3    2.27    0.32
   2 -12   3    2.41    0.19
  -2  12  -4   -0.32    0.27
  -2  12  -4   -0.16    0.10
   2  12   4   -0.25    0.24
  -2 -12  -4   -0.25    0.13
   2 -12   4    0.26    0.45
   2 -12   4   -0.04    0.17
   2 -12   4   -0.13    0.13
  -2 -12  -4    0.13    0.25
  -2 -12  -4    0.03    0.24
  -2 -12  -4   -0.08    0.21
   2 -12   4    0.03    0.10
  -2  12  -5    0.15    0.20
   2  12   5    0.73    0.29
   2  12   5    0.52    0.30
  -2  12  -5    0.55    0.14
  -2  12  -5    0.15    0.30
  -2 -12  -5    0.61    0.28
  -2 -12  -5    0.33    0.16
   2 -12   5    0.28    0.13
   2 -12   5   -0.58    0.36
  -2 -12  -5    0.84    0.27
   2 -12   5    0.39    0.20
  -2 -12  -5    0.47    0.29
   2 -12   5    0.47    0.16
   2 -12   5    0.48    0.40
  -2  12  -6    0.50    0.14
   2  12   6    0.71    0.34
  -2  12  -6    0.23    0.15
   2  12   6   -0.12    0.28
  -2  12  -6    0.10    0.22
   2  12   6   -0.11    0.26
  -2  12  -6   -0.60    0.31
  -2 -12  -6    0.17    0.14
   2 -12   6    0.43    0.42
  -2 -12  -6    0.73    0.35
   2 -12   6    0.08    0.14
   2 -12   6    0.19    0.16
   2 -12   6    0.12    0.22
  -2 -12  -6    0.08    0.30
  -2 -12  -6    0.27    0.30
   2 -12   6   -0.41    0.44
   2  12   7   -0.27    0.36
  -2  12  -7   -0.17    0.39
  -2  12  -7    0.04    0.16
   2  12   7    0.16    0.28
   2  12   7    0.80    0.33
   2 -12   7    0.29    0.19
  -2 -12  -7    0.61    0.39
   2 -12   7    0.34    0.25
   2 -12   7    1.61    0.50
  -2 -12  -7    0.44    0.36
   2 -12   7    0.46    0.19
   2 -12   7    0.34    0.37
   2  13  -7    0.12    0.42
  -2  13   7   -0.38    0.31
   2  13  -7   -0.58    0.23
   2  13  -7   -0.31    0.19
   2  13  -7   -0.14    0.24
  -2  13   7   -0.53    0.26
  -2  13   7   -0.04    0.20
  -2  13   7   -0.24    0.34
  -2 -13   7   -0.04    0.33
   2 -13  -7   -0.14    0.38
   2 -13  -7    0.12    0.36
  -2 -13   7   -0.90    0.43
   2 -13  -7    0.49    0.35
  -2 -13   7    0.10    0.42
  -2 -13   7    0.07    0.23
  -2  13   6    0.80    0.23
   2  13  -6    0.03    0.28
  -2  13   6    0.04    0.29
   2  13  -6    0.77    0.26
   2  13  -6    1.35    0.40
   2  13  -6    0.41    0.20
  -2  13   6    0.57    0.30
  -2  13   6    1.03    0.28
   2 -13  -6    0.18    0.30
   2 -13  -6    0.43    0.36
  -2 -13   6    0.87    0.41
   2 -13  -6    0.62    0.35
  -2 -13   6    0.29    0.22
  -2 -13   6   -0.32    0.30
   2 -13  -6    0.45    0.31
  -2 -13   6    0.85    0.42
   2  13  -5   -0.05    0.21
   2  13  -5    0.54    0.35
  -2  13   5   -0.28    0.25
  -2  13   5    0.34    0.16
  -2  13   5   -0.19    0.24
   2  13  -5   -0.36    0.24
   2  13  -5    0.28    0.18
  -2  13   5   -0.08    0.24
   2 -13  -5   -0.11    0.26
  -2 -13   5    0.26    0.28
   2 -13  -5    0.32    0.33
   2 -13  -5    0.01    0.25
   2 -13  -5   -0.10    0.32
  -2 -13   5   -0.44    0.34
  -2 -13   5    0.00    0.20
   2  13  -4    0.96    0.36
  -2  13   4    1.01    0.18
   2  13  -4    0.97    0.22
   2  13  -4    0.80    0.27
  -2  13   4    0.84    0.26
  -2  13   4    0.85    0.23
   2  13  -4    1.12    0.20
  -2  13   4    1.11    0.31
   2 -13  -4    0.91    0.24
  -2 -13   4    0.97    0.24
  -2 -13   4    1.27    0.32
   2 -13  -4    0.70    0.25
  -2 -13   4    1.14    0.39
   2 -13  -4    1.60    0.38
  -2  13   3    0.18    0.12
   2  13  -3   -0.07    0.26
  -2  13   3   -0.10    0.18
  -2  13   3    0.09    0.18
  -2  13   3    0.03    0.24
   2  13  -3    0.37    0.24
   2  13  -3    0.64    0.19
   2  13  -3    0.35    0.18
   2 -13  -3    0.39    0.21
   2 -13  -3    0.18    0.13
  -2 -13   3    0.16    0.24
  -2 -13   3    0.40    0.38
  -2 -13   3    0.01    0.19
   2 -13  -3   -0.07    0.29
   2 -13  -3    0.10    0.21
   2  13  -2    0.62    0.21
  -2  13   2    0.64    0.14
  -2  13   2    0.99    0.26
   2  13  -2    0.61    0.24
  -2  13   2    0.43    0.18
   2  13  -2    0.77    0.27
   2  13  -2    0.62    0.20
  -2 -13   2    0.52    0.24
   2 -13  -2    0.72    0.23
   2 -13  -2    0.91    0.20
  -2 -13   2    0.16    0.36
  -2 -13   2    0.81    0.23
   2 -13  -2    0.76    0.33
   2  13  -1    0.23    0.18
   2  13  -1    0.05    0.19
   2  13  -1    0.02    0.25
  -2  13   1    0.18    0.12
  -2  13   1    0.04    0.16
  -2  13   1    0.33    0.25
  -2 -13   1    0.13    0.20
   2 -13  -1    0.27    0.19
   2 -13  -1    0.35    0.32
   2 -13  -1    0.01    0.16
  -2 -13   1    0.31    0.21
   2  13   0    5.08    0.44
  -2  13   0    4.80    0.51
  -2  13   0    4.96    0.35
   2  13   0    4.52    0.52
   2  13   0    5.17    0.41
  -2  13   0    5.52    0.33
  -2 -13   0    5.80    0.46
   2 -13   0    6.43    0.69
   2 -13   0    4.94    0.37
  -2 -13   0    5.01    0.47
   2 -13   0    4.75    0.39
   2  13   1    0.38    0.21
  -2  13  -1    0.57    0.14
   2  13   1    0.70    0.24
   2  13   1    0.85    0.29
  -2  13  -1    0.53    0.16
  -2  13  -1    0.99    0.29
   2  13   1    0.63    0.07
   2 -13   1    0.54    0.19
   2 -13   1    0.80    0.37
  -2 -13  -1    0.67    0.33
   2 -13   1    0.38    0.23
  -2 -13  -1    0.71    0.24
  -2 -13  -1    0.84    0.25
  -2  13  -2    6.03    0.32
  -2  13  -2    6.50    0.35
   2  13   2    6.33    0.48
  -2  13  -2    6.02    0.51
   2  13   2    6.27    0.50
   2  13   2    5.94    0.24
  -2 -13  -2    6.35    0.55
  -2 -13  -2    7.02    0.62
   2 -13   2    5.34    0.39
  -2 -13  -2    5.92    0.51
   2 -13   2    6.22    0.72
   2  13   3    0.02    0.23
  -2  13  -3   -0.01    0.22
   2  13   3    0.03    0.26
  -2  13  -3   -0.01    0.11
   2  13   3    0.31    0.11
   2  13   3   -0.01    0.25
   2 -13   3   -0.16    0.18
  -2 -13  -3    0.26    0.30
  -2 -13  -3   -0.16    0.26
  -2 -13  -3    0.16    0.26
   2 -13   3   -0.08    0.34
  -2 -13  -3    0.15    0.15
   2  13   4   -0.36    0.27
  -2  13  -4   -0.18    0.23
   2  13   4   -0.10    0.28
   2  13   4   -0.22    0.11
   2  13   4    0.06    0.24
  -2  13  -4   -0.18    0.12
   2 -13   4    0.27    0.41
   2 -13   4    0.04    0.21
   2 -13   4    0.13    0.37
  -2 -13  -4    0.32    0.30
   2 -13   4    0.02    0.16
   2 -13   4    0.26    0.11
  -2 -13  -4    0.09    0.17
  -2 -13  -4   -0.21    0.28
  -2 -13  -4   -0.10    0.28
  -2  13  -5    0.08    0.36
   2  13   5    0.51    0.30
  -2  13  -5    0.60    0.28
   2  13   5    0.71    0.32
  -2  13  -5    0.46    0.14
   2  13   5    1.14    0.35
  -2 -13  -5    0.71    0.33
   2 -13   5    0.38    0.31
   2 -13   5    0.82    0.46
  -2 -13  -5    0.41    0.17
  -2 -13  -5    0.03    0.35
   2 -13   5    0.61    0.15
   2 -13   5    0.59    0.19
  -2 -13  -5    0.68    0.35
   2 -13   5   -0.54    0.43
   2  13   6    2.87    0.45
  -2  13  -6    2.70    0.48
  -2  13  -6    2.39    0.35
   2  13   6    2.71    0.48
   2  13   6    2.77    0.42
  -2 -13  -6    3.08    0.48
   2 -13   6    3.01    0.59
   2 -13   6    2.96    0.29
  -2 -13  -6    3.32    0.47
   2 -13   6    3.04    0.35
  -2 -13  -6    2.98    0.52
   2  14  -6   -0.25    0.29
   2  14  -6    0.75    0.23
  -2  14   6    0.01    0.29
  -2  14   6   -0.16    0.37
  -2  14   6    1.21    0.39
  -2  14   6    0.02    0.20
   2  14  -6    0.12    0.27
   2  14  -6   -0.48    0.43
  -2 -14   6   -0.13    0.26
  -2 -14   6   -0.11    0.46
  -2 -14   6    0.01    0.37
   2 -14  -6    0.86    0.44
   2 -14  -6    0.79    0.33
  -2 -14   6   -0.09    0.49
   2 -14  -6    0.22    0.43
   2  14  -5    0.61    0.21
  -2  14   5    0.41    0.26
   2  14  -5   -0.04    0.24
  -2  14   5    0.07    0.32
  -2  14   5   -0.62    0.32
   2  14  -5    0.43    0.29
   2  14  -5   -0.30    0.36
  -2  14   5    0.27    0.17
  -2 -14   5    0.13    0.31
  -2 -14   5    0.33    0.25
  -2 -14   5    0.65    0.43
   2 -14  -5    0.35    0.38
   2 -14  -5    0.00    0.28
   2 -14  -5    0.54    0.42
   2 -14  -5   -0.35    0.25
   2  14  -4    0.36    0.29
  -2  14   4    0.23    0.16
   2  14  -4    0.10    0.36
  -2  14   4   -0.09    0.28
  -2  14   4    0.04    0.24
   2  14  -4    0.51    0.20
   2  14  -4   -0.09    0.23
  -2  14   4    0.06    0.25
   2 -14  -4    0.14    0.25
  -2 -14   4    0.35    0.25
   2 -14  -4    0.35    0.41
  -2 -14   4    0.17    0.43
   2 -14  -4    0.25    0.28
  -2 -14   4    0.46    0.28
   2  14  -3    0.27    0.21
  -2  14   3    0.70    0.24
   2  14  -3    0.51    0.24
   2  14  -3    0.34    0.33
  -2  14   3    0.64    0.25
  -2  14   3    0.89    0.28
  -2  14   3    0.80    0.18
   2  14  -3    0.94    0.28
   2 -14  -3    0.58    0.17
  -2 -14   3    0.72    0.49
   2 -14  -3    0.43    0.27
   2 -14  -3    1.16    0.40
  -2 -14   3    0.58    0.25
  -2 -14   3    0.37    0.30
   2  14  -2    0.00    0.22
  -2  14   2    0.23    0.20
  -2  14   2    0.22    0.13
  -2  14   2   -0.35    0.27
   2  14  -2   -0.33    0.19
  -2  14   2    0.02    0.19
   2  14  -2   -0.23    0.25
  -2 -14   2    0.18    0.23
  -2 -14   2    0.43    0.28
   2 -14  -2    0.05    0.21
   2 -14  -2    0.40    0.37
  -2 -14   2   -0.30    0.43
   2 -14  -2   -0.18    0.23
  -2  14   1    0.36    0.29
  -2  14   1   -0.03    0.16
  -2  14   1    0.53    0.20
   2  14  -1    0.67    0.22
   2  14  -1    0.27    0.22
   2  14  -1    0.41    0.31
   2 -14  -1    0.19    0.22
  -2 -14   1    0.16    0.25
   2 -14  -1   -0.10    0.36
  -2 -14   1    0.26    0.27
  -2 -14   1   -0.27    0.39
   2 -14  -1    0.40    0.21
   2  14   0    1.41    0.37
  -2  14   0    0.49    0.29
   2  14   0    0.65    0.27
  -2  14   0    0.50    0.19
  -2  14   0    0.66    0.17
   2  14   0    0.30    0.23
  -2 -14   0    1.09    0.42
  -2 -14   0    0.45    0.30
   2 -14   0    1.00    0.25
   2 -14   0    0.67    0.19
  -2 -14   0    0.49    0.26
   2 -14   0    1.28    0.42
   2  14   1    5.29    0.48
  -2  14  -1    5.33    0.53
   2  14   1    4.67    0.47
   2  14   1    4.57    0.56
  -2 -14  -1    4.74    0.49
   2 -14   1    3.79    0.39
   2 -14   1    4.49    0.41
  -2 -14  -1    3.47    0.45
   2 -14   1    6.36    0.76
  -2 -14  -1    3.85    0.54
   2  14   2    0.36    0.10
   2  14   2    0.13    0.26
  -2  14  -2    0.76    0.29
   2  14   2    0.81    0.26
   2  14   2    0.50    0.30
   2 -14   2    0.05    0.21
   2 -14   2    0.27    0.20
   2 -14   2    0.81    0.48
  -2 -14  -2    0.16    0.28
  -2 -14  -2    0.52    0.30
  -2 -14  -2    0.50    0.39
   2  14   3    1.14    0.16
   2  14   3    0.92    0.33
   2  14   3    1.01    0.35
   2  14   3    0.72    0.33
  -2  14  -3    1.37    0.30
  -2 -14  -3    1.12    0.41
  -2 -14  -3    0.69    0.49
  -2 -14  -3    1.19    0.36
   2 -14   3    0.51    0.47
   2 -14   3    1.51    0.26
   2 -14   3    1.06    0.46
  -2 -14  -3    0.76    0.23
   2 -14   3    1.22    0.23
   2  14   4    0.26    0.32
   2  14   4    0.37    0.30
  -2  14  -4    0.16    0.28
   2  14   4   -0.37    0.28
  -2  14  -4    0.15    0.18
   2  14   4    0.12    0.14
  -2 -14  -4    0.05    0.18
  -2 -14  -4   -0.24    0.33
  -2 -14  -4    0.54    0.63
   2 -14   4    0.34    0.49
   2 -14   4   -1.12    0.49
  -2 -14  -4   -0.65    0.31
   2 -14   4    0.19    0.23
   2 -14   4    0.01    0.20
   2  14   5    0.30    0.37
  -2  14  -5    0.12    0.28
   2  14   5    0.40    0.36
   2  14   5    0.08    0.39
  -2  14  -5    0.18    0.18
  -2 -14  -5   -0.28    0.35
  -2 -14  -5    0.04    0.19
  -2 -14  -5    0.01    0.48
   2 -14   5   -0.61    0.63
   2 -14   5   -0.03    0.51
   2 -14   5    0.39    0.22
   2 -14   5    0.38    0.13
  -2 -14  -5   -0.61    0.38
  -2  15   4    0.01    0.19
   2  15  -4   -0.02    0.38
  -2  15   4    0.85    0.39
   2  15  -4   -0.05    0.35
   2  15  -4   -0.30    0.22
  -2  15   4    0.44    0.28
  -2  15   4   -0.16    0.29
   2  15  -4    0.24    0.27
  -2 -15   4    0.37    0.33
  -2 -15   4    0.14    0.29
   2 -15  -4   -0.40    0.32
   2 -15  -4    0.06    0.30
   2 -15  -4    0.03    0.45
  -2 -15   4   -0.42    0.50
  -2  15   3    0.17    0.33
   2  15  -3    0.70    0.25
   2  15  -3    1.10    0.38
   2  15  -3   -0.14    0.26
  -2  15   3    0.34    0.28
   2  15  -3    0.47    0.39
  -2  15   3    0.52    0.17
  -2 -15   3    0.81    0.54
   2 -15  -3    0.40    0.19
   2 -15  -3    0.27    0.28
  -2 -15   3    0.22    0.32
  -2 -15   3    0.54    0.30
   2 -15  -3    0.59    0.46
   2  15  -2    0.37    0.23
  -2  15   2    0.26    0.16
  -2  15   2    0.35    0.22
   2  15  -2    0.28    0.25
   2  15  -2    0.84    0.33
  -2  15   2   -0.01    0.33
  -2  15   2    0.41    0.23
  -2 -15   2    0.26    0.29
   2 -15  -2   -0.26    0.25
   2 -15  -2    0.28    0.23
  -2 -15   2    0.68    0.50
   2 -15  -2    0.87    0.54
   2 -15  -2    0.09    0.26
  -2 -15   2    0.59    0.32
  -2  15   1    0.09    0.20
   2  15  -1   -0.14    0.22
   2  15  -1    0.14    0.27
   2  15  -1    0.29    0.31
  -2  15   1   -0.28    0.33
  -2  15   1   -0.06    0.22
   2 -15  -1    0.12    0.27
   2 -15  -1    0.20    0.49
   2 -15  -1    0.40    0.23
  -2 -15   1    0.49    0.47
  -2 -15   1   -0.07    0.27
  -2 -15   1    0.05    0.31
   2  15   0    1.09    0.33
  -2  15   0    0.72    0.37
   2  15   0    0.86    0.27
   2  15   0    1.32    0.40
  -2  15   0    0.94    0.21
   2 -15   0    0.91    0.27
  -2 -15   0    1.34    0.36
   2 -15   0    1.16    0.26
  -2 -15   0    1.17    0.52
   2 -15   0    1.34    0.51
  -2 -15   0    1.20    0.31
   2  15   1   -0.01    0.27
   2  15   1    0.13    0.34
   2  15   1   -0.31    0.29
  -2  15  -1   -0.02    0.31
  -2  15  -1    0.06    0.21
  -2  15  -1    0.28    0.18
  -2 -15  -1   -0.60    0.33
  -2 -15  -1    0.48    0.47
   2 -15   1    1.07    0.58
   2 -15   1    0.45    0.24
   2 -15   1   -0.04    0.24
  -2 -15  -1    0.01    0.28
  -2  15  -2    0.69    0.33
   2  15   2    1.73    0.46
  -2  15  -2    1.57    0.22
   2  15   2    1.32    0.38
   2 -15   2    1.87    0.30
   2 -15   2    1.50    0.59
  -2 -15  -2    1.76    0.52
   2 -15   2    0.79    0.28
   2 -15   2    1.93    0.59
  -2 -15  -2    1.41    0.43
  -2  15  -3    0.54    0.33
   2  15   3    0.28    0.33
   2  15   3    0.76    0.42
  -2  15  -3    0.70    0.19
   2  15   3    0.93    0.69
  -2 -15  -3    0.79    0.49
   2 -15   3    0.12    0.52
   2 -15   3    1.11    0.62
   2 -15   3    0.60    0.27
  -2 -15  -3    0.64    0.35
   2 -15   3    0.80    0.28
  -2 -15  -3    0.64    0.23
  -2 -15  -3   -0.10    0.39
  -3   0  13   -0.24    0.22
   3   0 -13   -0.65    0.27
   3   0 -13    0.38    0.38
   3   0 -13   -0.15    0.39
   3   0 -13   -0.62    0.42
   3   0 -12    3.23    0.45
  -3   0  12    4.72    0.68
   3   0 -12    4.26    0.54
   3   0 -12    3.52    0.45
   3   0 -12    4.48    0.64
  -3   0  12    4.62    0.40
  -3   0  12    3.72    0.44
   3   0 -11    0.12    0.22
  -3   0  11    0.05    0.16
  -3   0  11    0.10    0.32
   3   0 -11    0.11    0.27
   3   0 -11   -0.19    0.19
  -3   0  11   -0.01    0.19
   3   0 -11   -0.37    0.25
   3   0 -10    1.08    0.25
   3   0 -10    1.09    0.26
   3   0 -10    1.08    0.29
  -3   0  10    0.86    0.24
  -3   0  10    0.90    0.21
   3   0 -10    0.92    0.21
  -3   0  10    0.55    0.27
   3   0  -9   -0.25    0.15
   3   0  -9    0.11    0.16
  -3   0   9   -0.04    0.10
   3   0  -9    0.17    0.14
  -3   0   9    0.33    0.20
  -3   0   9   -0.13    0.13
   3   0  -9    0.02    0.14
  -3   0   8   21.01    0.67
   3   0  -8   20.19    0.70
   3   0  -8   19.88    0.67
  -3   0   8   20.63    0.64
   3   0  -8   20.57    0.75
   3   0  -8   20.28    0.68
  -3   0   8   20.99    0.77
  -3   0   7    0.02    0.10
  -3   0   7   -0.04    0.12
  -3   0   7   -0.02    0.07
   3   0  -7    0.00    0.05
   3   0  -7   -0.03    0.10
   3   0  -7    0.05    0.13
   3   0  -7   -0.04    0.09
   3   0  -7   -0.11    0.10
   3   0  -6   28.60    0.82
  -3   0   6   29.05    0.77
  -3   0   6   29.23    0.81
  -3   0   6   30.19    0.88
   3   0  -6   34.39    0.82
   3   0  -6   29.00    0.68
   3   0  -6   28.41    0.79
   3   0  -6   29.36    0.87
  -3   0   5   -0.02    0.07
  -3   0   5   -0.15    0.07
   3   0  -5   -0.03    0.08
  -3   0   5   -0.04    0.05
   3   0  -5   -0.03    0.04
   3   0  -5    0.02    0.06
   3   0  -5   -0.16    0.07
   3   0  -5   -0.07    0.05
   3   0  -4    0.37    0.07
   3   0  -4    0.48    0.08
   3   0  -4    0.53    0.08
  -3   0   4    0.39    0.07
  -3   0   4    0.47    0.11
   3   0  -4    0.36    0.09
   3   0  -4    0.44    0.09
  -3   0   4    0.35    0.09
   3   0  -3   -0.02    0.03
   3   0  -3    0.00    0.03
   3   0  -3   -0.05    0.05
  -3   0   3    0.01    0.05
  -3   0   3   -0.02    0.03
   3   0  -3   -0.02    0.05
  -3   0   3   -0.05    0.05
   3   0  -2   49.42    1.12
   3   0  -2   50.55    1.05
  -3   0   2   50.47    1.12
  -3   0   2   48.89    1.05
   3   0  -2   49.06    1.11
   3   0  -2   49.53    1.06
  -3   0   2   48.87    1.06
   3   0  -2   48.56    0.99
  -3   0   1   -0.02    0.01
  -3   0   1   -0.02    0.04
   3   0  -1   -0.02    0.03
   3   0  -1    0.01    0.05
  -3   0   1    0.03    0.03
  -3   0   1    0.01    0.03
  -3   0   1    0.03    0.05
   3   0  -1   -0.05    0.03
   3   0  -1    0.00    0.03
  -3   0   0   40.31    0.89
  -3   0   0   38.91    0.91
   3   0   0   40.90    0.89
   3   0   0   41.56    0.95
   3   0   0   42.53    0.89
  -3   0   0   42.61    0.95
  -3   0   0   42.45    0.89
  -3   0   0   41.84    0.89
   3   0   0   42.40    0.92
   3   0   0   42.04    0.90
  -3   0  -1    0.01    0.02
  -3   0  -1    0.02    0.04
  -3   0  -1    0.01    0.03
   3   0   1   -0.02    0.05
   3   0   1   -0.02    0.02
  -3   0  -1    0.00    0.05
   3   0   1    0.00    0.03
   3   0   1    0.05    0.03
  -3   0  -1    0.00    0.03
   3   0   1    0.02    0.03
  -3   0  -2   17.01    0.39
  -3   0  -2   16.51    0.52
  -3   0  -2   17.91    0.47
   3   0   2   17.37    0.44
   3   0   2   16.74    0.51
   3   0   2   17.34    0.42
  -3   0  -2   17.17    0.44
   3   0   2   17.06    0.45
  -3   0  -2   17.29    0.50
  -3   0  -2   16.72    0.39
   3   0   3   -0.01    0.06
  -3   0  -3    0.05    0.07
  -3   0  -3    0.08    0.06
   3   0   3    0.04    0.07
   3   0   3    0.01    0.05
  -3   0  -3   -0.06    0.05
  -3   0  -3   -0.04    0.04
  -3   0  -3   -0.08    0.06
  -3   0  -4   27.81    0.80
  -3   0  -4   27.13    0.71
   3   0   4   27.50    0.80
   3   0   4   27.48    0.74
  -3   0  -4   28.09    0.75
   3   0   4   27.62    0.71
  -3   0  -4   26.89    0.68
  -3   0  -5   -0.05    0.10
  -3   0  -5    0.01    0.07
   3   0   5    0.00    0.06
  -3   0  -5   -0.05    0.08
   3   0   5   -0.13    0.07
   3   0   5    0.09    0.11
  -3   0  -5   -0.06    0.07
  -3   0  -6   -0.09    0.10
  -3   0  -6    0.10    0.10
   3   0   6    0.07    0.11
  -3   0  -6   -0.04    0.10
   3   0   6    0.12    0.13
   3   0   6    0.03    0.09
  -3   0  -6    0.16    0.11
   3   0   7    0.01    0.15
  -3   0  -7    0.00    0.10
  -3   0  -7   -0.10    0.11
   3   0   7    0.14    0.10
  -3   0  -7   -0.18    0.12
   3   0   7    0.04    0.12
  -3   0  -7   -0.05    0.16
   3   0   8    3.66    0.29
  -3   0  -8    3.88    0.41
   3   0   8    3.17    0.39
  -3   0  -8    3.82    0.33
   3   0   8    3.32    0.36
  -3   0  -8    3.78    0.35
   3   0   9   -0.24    0.13
   3   0   9    0.13    0.29
  -3   0  -9   -0.19    0.18
  -3   0  -9    0.09    0.21
  -3   0  -9    0.19    0.24
   3   0   9    0.23    0.19
  -3   0 -10    1.65    0.31
  -3   0 -10    1.27    0.33
   3   0  10    0.92    0.28
  -3   0 -10    0.87    0.29
   3   0  10    1.13    0.15
  -3   0 -10    1.21    0.28
   3   0  10    1.60    0.27
   3   0  11    0.06    0.21
   3   0  11   -0.33    0.33
  -3   0 -11    0.16    0.32
  -3   0 -11   -0.23    0.26
  -3   0 -11    0.17    0.29
   3   0  11   -0.40    0.30
  -3   0 -11    0.56    0.37
   3   0  12   -0.16    0.24
  -3   0 -12    0.44    0.41
   3   0  12    1.01    0.46
  -3   0 -12    0.06    0.43
  -3   0 -12    0.38    0.36
  -3   1  13    1.27    0.30
   3   1 -13    1.85    0.46
   3   1 -13    1.61    0.35
   3   1 -13    1.30    0.40
  -3   1  13    0.21    0.44
   3   1 -13    2.46    0.50
   3  -1 -13    2.19    0.46
   3  -1 -13    2.11    0.51
   3  -1 -13    1.19    0.32
  -3  -1  13    1.97    0.33
  -3  -1  13    1.17    0.27
  -3  -1  13    1.31    0.54
   3  -1 -13    2.03    0.43
   3   1 -12    0.26    0.28
   3   1 -12    0.34    0.44
   3   1 -12   -0.10    0.23
  -3   1  12   -0.12    0.20
   3   1 -12   -0.16    0.29
   3  -1 -12    0.00    0.27
  -3  -1  12   -0.17    0.18
  -3  -1  12    1.13    0.41
   3  -1 -12   -0.20    0.24
   3  -1 -12    0.08    0.28
  -3  -1  12   -0.14    0.21
   3  -1 -12    0.02    0.32
  -3   1  11    3.10    0.37
  -3   1  11    2.87    0.34
   3   1 -11    2.96    0.42
   3   1 -11    2.50    0.32
  -3   1  11    2.71    0.47
   3   1 -11    2.65    0.45
   3  -1 -11    3.25    0.48
  -3  -1  11    2.60    0.37
   3  -1 -11    2.44    0.31
  -3  -1  11    2.79    0.43
   3  -1 -11    4.07    0.46
   3  -1 -11    1.97    0.45
  -3  -1  11    2.77    0.32
  -3   1  10    0.16    0.17
   3   1 -10   -0.26    0.18
   3   1 -10    0.09    0.17
   3   1 -10   -0.23    0.21
  -3   1  10   -0.20    0.24
   3  -1 -10    0.17    0.21
   3  -1 -10    0.08    0.17
   3  -1 -10    0.10    0.17
  -3  -1  10   -0.02    0.15
  -3  -1  10    0.13    0.23
   3  -1 -10    0.05    0.16
  -3  -1  10    0.07    0.12
   3   1  -9   13.59    0.64
  -3   1   9   13.10    0.51
  -3   1   9   12.37    0.64
   3   1  -9   13.30    0.60
   3   1  -9   12.12    0.54
  -3   1   9   12.66    0.53
   3   1  -9   12.78    0.54
  -3  -1   9   12.87    0.50
   3  -1  -9   12.62    0.57
  -3  -1   9   12.53    0.54
   3  -1  -9   13.79    0.65
   3  -1  -9   12.96    0.57
   3  -1  -9   13.12    0.55
  -3  -1   9   12.75    0.64
   3   1  -8    1.20    0.19
  -3   1   8    1.15    0.23
  -3   1   8    1.51    0.20
  -3   1   8    1.33    0.19
   3   1  -8    0.96    0.19
   3   1  -8    1.35    0.21
   3   1  -8    1.17    0.23
  -3  -1   8    1.26    0.18
   3  -1  -8    1.28    0.21
   3  -1  -8    1.21    0.21
  -3  -1   8    1.11    0.18
   3  -1  -8    1.19    0.24
   3  -1  -8    0.93    0.18
  -3  -1   8    1.19    0.23
   3   1  -7   81.42    1.87
   3   1  -7   79.37    1.87
   3   1  -7   81.45    1.84
   3   1  -7   80.39    1.94
   3   1  -7   81.56    1.64
  -3   1   7   83.12    1.83
  -3   1   7   83.09    1.86
  -3   1   7   79.70    1.95
   3  -1  -7   82.19    1.72
  -3  -1   7   81.31    1.81
   3  -1  -7   81.54    1.86
  -3  -1   7   75.30    1.85
   3  -1  -7   78.92    1.86
  -3  -1   7   79.70    1.95
   3  -1  -7   79.86    1.86
   3  -1  -7   80.41    1.95
  -3   1   6    0.17    0.12
   3   1  -6    0.33    0.13
   3   1  -6    0.16    0.05
  -3   1   6    0.27    0.09
   3   1  -6    0.11    0.10
   3   1  -6    0.14    0.08
   3   1  -6    0.19    0.10
  -3   1   6    0.10    0.10
   3  -1  -6    0.07    0.09
   3  -1  -6    0.19    0.10
   3  -1  -6    0.18    0.10
  -3  -1   6    0.15    0.11
  -3  -1   6    0.00    0.10
  -3  -1   6    0.15    0.08
   3  -1  -6    0.22    0.06
   3  -1  -6    0.05    0.09
  -3   1   5   25.50    0.75
   3   1  -5   25.43    0.74
  -3   1   5   26.26    0.71
   3   1  -5   25.06    0.68
   3   1  -5   25.59    0.72
   3   1  -5   26.57    0.68
  -3   1   5   26.62    0.68
   3  -1  -5   25.88    0.69
   3  -1  -5   26.45    0.63
  -3  -1   5   25.92    0.76
  -3  -1   5   26.21    0.67
   3  -1  -5   24.69    0.74
  -3  -1   5   25.27    0.68
   3  -1  -5   24.95    0.71
   3  -1  -5   25.18    0.67
  -3  -1   5   25.76    0.72
   3   1  -4    1.93    0.17
   3   1  -4    1.96    0.13
  -3   1   4    1.84    0.16
   3   1  -4    1.89    0.17
  -3   1   4    1.84    0.16
  -3   1   4    1.69    0.12
   3   1  -4    1.92    0.13
   3  -1  -4    1.71    0.12
  -3  -1   4    1.86    0.14
   3  -1  -4    2.21    0.17
   3  -1  -4    2.09    0.17
  -3  -1   4    1.79    0.13
  -3  -1   4    2.03    0.18
   3  -1  -4    1.83    0.13
  -3  -1   4    1.76    0.16
   3   1  -3    0.19    0.05
   3   1  -3    0.21    0.07
  -3   1   3    0.23    0.07
  -3   1   3    0.22    0.07
   3   1  -3    0.17    0.06
  -3   1   3    0.23    0.05
   3   1  -3    0.29    0.05
  -3  -1   3    0.16    0.05
  -3  -1   3    0.25    0.07
   3  -1  -3    0.23    0.06
  -3  -1   3    0.28    0.05
   3  -1  -3    0.26    0.07
  -3  -1   3    0.22    0.08
   3  -1  -3    0.24    0.07
   3  -1  -3    0.22    0.05
   3   1  -2    1.80    0.11
   3   1  -2    1.76    0.15
  -3   1   2    1.67    0.10
   3   1  -2    1.69    0.13
  -3   1   2    1.59    0.12
  -3   1   2    1.75    0.13
  -3   1   2    1.62    0.09
   3  -1  -2    1.76    0.13
  -3  -1   2    1.80    0.11
   3  -1  -2    1.64    0.10
  -3  -1   2    1.70    0.09
  -3  -1   2    1.69    0.08
   3  -1  -2    1.87    0.12
  -3  -1   2    1.85    0.15
   3  -1  -2    1.58    0.09
  -3  -1   2    1.71    0.14
   3   1  -1  125.82    2.57
  -3   1   1  124.31    2.55
  -3   1   1  122.61    2.54
  -3   1   1  126.07    2.54
  -3   1   1  129.13    2.57
   3   1  -1  122.57    2.52
  -3   1   1  120.20    2.57
   3   1  -1  123.42    2.54
   3   1  -1  124.65    2.60
   3  -1  -1  127.61    2.58
  -3  -1   1  127.07    2.58
   3  -1  -1  122.74    2.53
   3  -1  -1  131.52    2.68
  -3  -1   1  129.99    2.61
  -3  -1   1  124.79    2.52
  -3  -1   1  123.83    2.55
   3  -1  -1  125.15    2.51
   3  -1  -1  127.11    2.55
  -3   1   0   68.77    1.38
  -3   1   0   68.51    1.42
   3   1   0   64.64    1.45
  -3   1   0   66.72    1.42
   3   1   0   70.79    1.42
   3   1   0   65.07    1.40
   3   1   0   68.78    1.42
  -3   1   0   65.92    1.42
  -3   1   0   69.32    1.47
   3  -1   0   69.26    1.37
  -3  -1   0   69.12    1.47
   3  -1   0   68.45    1.46
  -3  -1   0   68.76    1.42
   3  -1   0   65.50    1.41
   3  -1   0   67.09    1.42
  -3  -1   0   66.08    1.45
  -3  -1   0   67.48    1.42
   3  -1   0   65.41    1.42
   3  -1   0   68.06    1.37
  -3   1  -1    0.50    0.06
   3   1   1    0.43    0.07
   3   1   1    0.50    0.07
  -3   1  -1    0.53    0.05
  -3   1  -1    0.55    0.09
   3   1   1    0.47    0.08
  -3   1  -1    0.55    0.09
   3  -1   1    0.58    0.06
   3  -1   1    0.46    0.08
   3  -1   1    0.49    0.08
  -3  -1  -1    0.54    0.08
   3  -1   1    0.56    0.05
   3  -1   1    0.51    0.07
  -3  -1  -1    0.52    0.07
  -3  -1  -1    0.48    0.07
   3  -1   1    0.53    0.05
  -3  -1  -1    0.49    0.08
   3   1   2    1.94    0.15
  -3   1  -2    1.78    0.11
  -3   1  -2    1.41    0.10
   3   1   2    1.83    0.13
   3   1   2    1.85    0.13
  -3   1  -2    1.64    0.15
  -3   1  -2    1.83    0.10
  -3   1  -2    1.66    0.16
   3  -1   2    1.64    0.15
  -3  -1  -2    1.65    0.11
  -3  -1  -2    1.77    0.14
   3  -1   2    1.80    0.08
   3  -1   2    1.79    0.12
   3  -1   2    1.81    0.10
  -3  -1  -2    1.82    0.15
   3  -1   2    1.74    0.16
  -3  -1  -2    1.84    0.12
   3  -1   2    1.88    0.11
   3   1   3   46.03    1.06
  -3   1  -3   43.43    1.00
   3   1   3   43.12    1.08
  -3   1  -3   44.63    1.10
  -3   1  -3   43.78    0.98
  -3   1  -3   43.73    0.99
   3   1   3   43.76    1.03
  -3  -1  -3   43.32    0.94
  -3  -1  -3   43.35    1.02
  -3  -1  -3   42.61    1.08
   3  -1   3   43.46    1.11
   3  -1   3   43.84    0.98
  -3  -1  -3   43.54    0.92
  -3  -1  -3   43.63    1.09
  -3  -1  -3   45.00    1.06
   3  -1   3   44.72    1.09
   3  -1   3   43.57    1.00
  -3   1  -4    0.67    0.14
   3   1   4    0.59    0.11
  -3   1  -4    0.82    0.12
  -3   1  -4    0.62    0.10
  -3   1  -4    0.56    0.10
   3   1   4    0.64    0.13
   3   1   4    0.62    0.11
   3  -1   4    0.57    0.09
  -3  -1  -4    0.68    0.12
   3  -1   4    0.75    0.12
  -3  -1  -4    0.78    0.16
  -3  -1  -4    0.62    0.09
   3  -1   4    0.68    0.15
   3  -1   4    0.68    0.14
  -3  -1  -4    0.66    0.14
  -3   1  -5   11.50    0.41
  -3   1  -5   11.03    0.49
   3   1   5   10.98    0.41
   3   1   5   11.04    0.45
  -3   1  -5   11.90    0.43
  -3   1  -5   10.95    0.39
   3   1   5   11.32    0.48
  -3  -1  -5   11.18    0.38
  -3  -1  -5   11.28    0.45
   3  -1   5   11.57    0.50
  -3  -1  -5   11.23    0.42
  -3  -1  -5   11.62    0.49
   3  -1   5   11.62    0.38
  -3  -1  -5   11.49    0.28
   3  -1   5   11.61    0.43
   3   1   6    2.97    0.28
   3   1   6    3.14    0.27
  -3   1  -6    3.05    0.23
   3   1   6    2.80    0.23
  -3   1  -6    3.10    0.31
  -3   1  -6    3.05    0.24
  -3   1  -6    2.79    0.25
  -3  -1  -6    2.80    0.26
  -3  -1  -6    2.88    0.27
  -3  -1  -6    3.27    0.24
  -3  -1  -6    3.15    0.25
   3  -1   6    3.63    0.33
   3  -1   6    2.78    0.21
   3  -1   6    3.28    0.26
   3   1   7    2.46    0.29
  -3   1  -7    2.56    0.27
   3   1   7    2.51    0.30
   3   1   7    2.83    0.24
  -3   1  -7    2.77    0.26
  -3   1  -7    2.31    0.32
  -3   1  -7    2.64    0.28
  -3  -1  -7    2.75    0.33
   3  -1   7    2.39    0.29
   3  -1   7    2.33    0.22
  -3  -1  -7    2.39    0.30
  -3  -1  -7    2.14    0.25
  -3  -1  -7    2.59    0.27
   3  -1   7    2.70    0.34
   3   1   8    0.37    0.16
   3   1   8    0.27    0.12
   3   1   8    0.01    0.17
  -3   1  -8    0.22    0.17
  -3   1  -8    0.00    0.14
  -3   1  -8    0.08    0.16
  -3  -1  -8    0.22    0.15
  -3  -1  -8    0.06    0.17
   3  -1   8   -0.20    0.18
  -3  -1  -8   -0.06    0.14
  -3  -1  -8    0.03    0.17
   3  -1   8    0.09    0.11
   3  -1   8   -0.04    0.16
   3   1   9    0.37    0.21
  -3   1  -9    0.04    0.23
  -3   1  -9    0.03    0.18
   3   1   9    0.13    0.17
   3   1   9    0.03    0.23
  -3   1  -9    0.10    0.21
   3  -1   9    0.30    0.14
   3  -1   9    0.01    0.20
  -3  -1  -9    0.15    0.23
  -3  -1  -9    0.50    0.21
  -3  -1  -9    0.31    0.21
   3  -1   9    0.33    0.28
  -3   1 -10   -0.03    0.24
  -3   1 -10    0.00    0.24
   3   1  10    0.24    0.27
  -3   1 -10    0.15    0.23
   3   1  10    0.02    0.10
   3   1  10    0.16    0.17
   3   1  10    0.37    0.26
  -3   1 -10   -0.28    0.28
   3  -1  10    0.10    0.24
  -3  -1 -10    0.07    0.25
  -3  -1 -10    0.01    0.21
  -3  -1 -10    0.30    0.23
  -3  -1 -10    0.38    0.28
   3  -1  10    0.33    0.17
  -3   1 -11   -0.22    0.26
  -3   1 -11   -0.01    0.38
   3   1  11    0.38    0.31
  -3   1 -11   -0.07    0.29
   3   1  11    0.12    0.10
   3   1  11   -0.35    0.31
  -3   1 -11    0.31    0.29
   3   1  11   -0.02    0.21
  -3  -1 -11    0.14    0.32
  -3  -1 -11   -0.49    0.27
  -3  -1 -11   -0.67    0.29
   3  -1  11   -0.07    0.38
  -3  -1 -11   -0.09    0.27
   3  -1  11    0.79    0.35
   3  -1  11    0.51    0.20
  -3   1 -12    0.91    0.50
  -3   1 -12    0.29    0.41
   3   1  12    0.99    0.43
   3   1  12    0.43    0.28
  -3   1 -12   -0.20    0.33
   3   1  12    0.04    0.40
  -3   1 -12    0.28    0.37
  -3  -1 -12   -0.59    0.34
  -3  -1 -12    0.60    0.72
  -3  -1 -12   -0.61    0.36
  -3  -1 -12   -0.06    0.43
   3  -1  12    0.87    0.27
   3  -1  12    0.18    0.50
   3  -1  12   -0.26    0.36
   3   2 -13   -0.12    0.35
   3   2 -13    0.86    0.42
  -3   2  13   -0.37    0.43
   3   2 -13    0.42    0.41
  -3   2  13    0.54    0.36
  -3   2  13    0.11    0.28
   3  -2 -13   -0.83    0.40
   3  -2 -13   -0.02    0.30
  -3  -2  13    0.03    0.47
  -3  -2  13    0.30    0.23
   3  -2 -13   -0.18    0.41
  -3  -2  13    0.22    0.27
   3  -2 -13   -0.19    0.35
  -3   2  12    6.16    0.69
   3   2 -12    7.12    0.78
   3   2 -12    6.98    0.59
   3   2 -12    7.83    0.67
  -3   2  12    7.23    0.60
  -3   2  12    6.41    0.51
  -3  -2  12    5.70    0.72
   3  -2 -12    6.30    0.65
   3  -2 -12    7.43    0.54
   3  -2 -12    6.81    0.71
  -3  -2  12    8.35    0.54
   3  -2 -12    7.05    0.61
  -3  -2  12    6.61    0.45
  -3   2  11    1.67    0.27
   3   2 -11    1.55    0.37
   3   2 -11    1.59    0.27
   3  -2 -11    1.27    0.32
  -3  -2  11    2.03    0.27
   3  -2 -11    1.78    0.30
   3  -2 -11    1.41    0.34
  -3  -2  11    1.49    0.34
  -3  -2  11    1.90    0.28
  -3   2  10   -0.09    0.16
   3   2 -10    0.36    0.19
   3   2 -10    0.18    0.20
  -3   2  10    0.18    0.43
   3   2 -10   -0.20    0.23
  -3  -2  10    0.32    0.25
   3  -2 -10    0.27    0.19
  -3  -2  10   -0.12    0.16
   3  -2 -10   -0.20    0.17
  -3  -2  10    0.04    0.13
   3  -2 -10    0.22    0.22
   3  -2 -10   -0.05    0.21
  -3   2   9    0.54    0.15
   3   2  -9    0.57    0.21
  -3   2   9    0.26    0.16
  -3   2   9    0.38    0.21
   3   2  -9    0.41    0.15
   3   2  -9    0.45    0.18
   3   2  -9   -0.10    0.16
  -3  -2   9    0.50    0.23
   3  -2  -9    0.49    0.17
  -3  -2   9    0.26    0.16
   3  -2  -9    0.49    0.19
  -3  -2   9    0.37    0.13
   3  -2  -9    0.72    0.23
   3  -2  -9    0.49    0.17
   3   2  -8   21.58    0.77
   3   2  -8   24.58    0.71
   3   2  -8   20.94    0.71
  -3   2   8   21.33    0.70
  -3   2   8   21.01    0.80
  -3   2   8   20.31    0.67
   3   2  -8   20.23    0.73
  -3  -2   8   20.69    0.69
   3  -2  -8   20.44    0.79
  -3  -2   8   21.29    0.79
   3  -2  -8   21.02    0.70
   3  -2  -8   21.19    0.72
  -3  -2   8   20.08    0.64
   3  -2  -8   21.41    0.73
  -3   2   7    0.21    0.11
   3   2  -7    0.14    0.13
  -3   2   7    0.05    0.10
   3   2  -7    0.15    0.13
   3   2  -7    0.18    0.09
   3   2  -7    0.18    0.13
  -3   2   7    0.13    0.16
  -3  -2   7    0.34    0.14
   3  -2  -7    0.20    0.12
  -3  -2   7    0.20    0.13
   3  -2  -7    0.27    0.14
   3  -2  -7    0.18    0.12
   3  -2  -7    0.22    0.09
  -3  -2   7    0.33    0.14
   3  -2  -7    0.22    0.12
  -3  -2   7    0.22    0.09
  -3   2   6   35.51    0.95
  -3   2   6   36.14    0.85
   3   2  -6   34.74    0.99
  -3   2   6   35.38    0.91
   3   2  -6   34.89    0.91
  -3   2   6   35.66    1.01
   3   2  -6   35.64    0.95
   3   2  -6   36.36    0.97
  -3  -2   6   35.70    0.95
   3  -2  -6   36.61    0.87
  -3  -2   6   36.36    1.02
   3  -2  -6   35.82    1.01
   3  -2  -6   36.12    0.96
   3  -2  -6   36.09    0.95
  -3  -2   6   36.15    0.90
   3   2  -5    4.82    0.26
   3   2  -5    5.21    0.30
  -3   2   5    4.73    0.29
  -3   2   5    5.16    0.28
   3   2  -5    5.37    0.29
  -3   2   5    5.05    0.24
  -3   2   5    5.10    0.22
   3   2  -5    5.13    0.24
  -3  -2   5    4.93    0.23
   3  -2  -5    4.94    0.28
  -3  -2   5    5.18    0.26
  -3  -2   5    5.00    0.30
   3  -2  -5    5.18    0.23
   3  -2  -5    5.19    0.27
  -3  -2   5    5.19    0.29
   3  -2  -5    5.22    0.26
  -3   2   4    2.00    0.14
  -3   2   4    1.84    0.17
  -3   2   4    2.43    0.19
   3   2  -4    2.01    0.15
   3   2  -4    1.84    0.18
   3   2  -4    2.21    0.19
  -3   2   4    1.99    0.13
   3   2  -4    2.01    0.14
  -3  -2   4    2.00    0.14
   3  -2  -4    1.99    0.17
  -3  -2   4    1.91    0.19
   3  -2  -4    1.92    0.16
  -3  -2   4    1.96    0.15
   3  -2  -4    1.87    0.15
   3  -2  -4    2.24    0.15
  -3  -2   4    2.14    0.19
  -3   2   3    0.51    0.10
  -3   2   3    0.44    0.08
  -3   2   3    0.53    0.08
   3   2  -3    0.56    0.11
   3   2  -3    0.65    0.11
   3   2  -3    0.47    0.07
  -3   2   3    0.45    0.08
  -3  -2   3    0.49    0.10
  -3  -2   3    0.60    0.11
   3  -2  -3    0.48    0.07
   3  -2  -3    0.38    0.07
   3  -2  -3    0.43    0.08
   3  -2  -3    0.45    0.09
  -3  -2   3    0.51    0.08
  -3  -2   3    0.48    0.08
   3   2  -2    1.20    0.12
  -3   2   2    1.24    0.09
  -3   2   2    1.30    0.08
   3   2  -2    1.25    0.10
  -3   2   2    1.21    0.11
   3   2  -2    1.32    0.14
  -3   2   2    1.30    0.13
  -3   2   2    1.37    0.09
  -3  -2   2    1.31    0.14
  -3  -2   2    1.20    0.13
  -3  -2   2    1.19    0.07
  -3  -2   2    1.24    0.10
   3  -2  -2    1.23    0.10
   3  -2  -2    1.35    0.11
   3  -2  -2    1.39    0.13
   3  -2  -2    1.29    0.09
   3   2  -1   41.07    0.93
  -3   2   1   41.11    0.92
   3   2  -1   40.34    0.98
   3   2  -1   41.51    0.92
   3   2  -1   41.18    0.86
  -3   2   1   41.03    0.89
  -3   2   1   41.84    0.91
  -3   2   1   39.85    0.94
   3  -2  -1   41.45    0.93
  -3  -2   1   41.35    0.87
  -3  -2   1   41.56    0.94
  -3  -2   1   41.33    0.98
  -3  -2   1   42.49    0.93
   3  -2  -1   40.55    0.86
   3  -2  -1   41.23    0.89
   3  -2  -1   40.11    0.94
   3  -2  -1   41.35    0.92
   3  -2  -1   41.85    0.90
  -3   2   0   21.66    0.56
   3   2   0   23.61    0.57
  -3   2   0   23.51    0.60
  -3   2   0   23.03    0.49
  -3   2   0   23.72    0.48
   3   2   0   21.98    0.57
   3  -2   0   22.97    0.55
  -3  -2   0   22.40    0.57
   3  -2   0   22.75    0.59
  -3  -2   0   23.20    0.58
  -3  -2   0   23.40    0.61
   3  -2   0   23.47    0.49
   3  -2   0   23.41    0.57
   3  -2   0   23.48    0.48
   3  -2   0   22.31    0.58
  -3   2  -1    0.26    0.07
   3   2   1    0.22    0.07
   3   2   1    0.21    0.03
  -3   2  -1    0.18    0.03
  -3   2  -1    0.14    0.07
   3   2   1    0.20    0.06
   3  -2   1    0.14    0.06
   3  -2   1    0.21    0.03
   3  -2   1    0.23    0.03
   3  -2   1    0.22    0.06
  -3  -2  -1    0.21    0.06
  -3  -2  -1    0.21    0.06
   3  -2   1    0.23    0.07
   3  -2   1    0.22    0.06
  -3  -2  -1    0.25    0.06
   3  -2   1    0.24    0.05
  -3   2  -2   10.19    0.26
   3   2   2   10.41    0.34
   3   2   2   10.24    0.36
  -3   2  -2   10.44    0.33
   3   2   2   10.45    0.35
  -3   2  -2    9.93    0.38
  -3  -2  -2   10.36    0.34
  -3  -2  -2   10.43    0.36
   3  -2   2   10.16    0.27
   3  -2   2   10.35    0.34
   3  -2   2    9.80    0.37
  -3  -2  -2    9.83    0.36
   3  -2   2   10.24    0.26
   3  -2   2   10.30    0.39
   3   2   3    0.04    0.07
   3   2   3   -0.06    0.07
   3   2   3    0.00    0.06
  -3   2  -3    0.04    0.04
  -3   2  -3    0.00    0.07
  -3   2  -3   -0.01    0.06
  -3   2  -3   -0.02    0.04
   3  -2   3    0.05    0.09
  -3  -2  -3    0.01    0.07
   3  -2   3   -0.04    0.04
   3  -2   3   -0.03    0.08
   3  -2   3    0.01    0.08
  -3  -2  -3    0.04    0.06
   3  -2   3   -0.01    0.03
   3  -2   3   -0.02    0.04
  -3  -2  -3    0.04    0.07
   3   2   4   27.18    0.77
  -3   2  -4   27.10    0.73
   3   2   4   27.01    0.74
   3   2   4   26.10    0.76
  -3   2  -4   27.37    0.70
  -3   2  -4   26.57    0.81
  -3   2  -4   27.17    0.67
   3  -2   4   27.29    0.83
  -3  -2  -4   27.39    0.74
   3  -2   4   26.07    0.65
   3  -2   4   27.28    0.70
  -3  -2  -4   26.66    0.78
   3  -2   4   27.68    0.81
  -3  -2  -4   26.96    0.78
   3   2   5    7.47    0.37
  -3   2  -5    7.22    0.40
  -3   2  -5    7.40    0.32
  -3   2  -5    7.10    0.30
  -3   2  -5    7.06    0.34
   3   2   5    7.70    0.35
   3   2   5    7.68    0.37
  -3  -2  -5    6.90    0.37
   3  -2   5    7.04    0.27
   3  -2   5    7.35    0.32
   3  -2   5    8.06    0.41
  -3  -2  -5    7.32    0.24
   3  -2   5    7.19    0.41
  -3  -2  -5    7.09    0.34
   3   2   6    1.82    0.25
  -3   2  -6    2.23    0.29
   3   2   6    2.17    0.22
  -3   2  -6    2.10    0.21
   3   2   6    2.04    0.25
  -3   2  -6    2.16    0.23
  -3   2  -6    2.15    0.21
  -3  -2  -6    2.11    0.23
  -3  -2  -6    2.16    0.27
   3  -2   6    2.11    0.18
  -3  -2  -6    2.36    0.13
  -3  -2  -6    2.39    0.26
   3  -2   6    2.07    0.30
   3  -2   6    2.00    0.22
   3  -2   6    2.31    0.30
   3   2   7    2.38    0.30
  -3   2  -7    2.00    0.28
   3   2   7    2.90    0.26
  -3   2  -7    2.82    0.26
  -3   2  -7    2.62    0.36
   3   2   7    2.12    0.30
  -3   2  -7    2.82    0.27
  -3  -2  -7    3.03    0.31
  -3  -2  -7    2.40    0.34
   3  -2   7    2.85    0.16
  -3  -2  -7    2.60    0.28
   3  -2   7    3.23    0.28
   3  -2   7    2.73    0.22
   3  -2   7    3.38    0.39
  -3  -2  -7    2.77    0.15
  -3   2  -8    0.37    0.19
   3   2   8    0.17    0.18
  -3   2  -8    0.40    0.17
  -3   2  -8    0.49    0.22
  -3   2  -8    0.05    0.17
   3   2   8    0.02    0.18
   3   2   8    0.05    0.13
  -3  -2  -8    0.20    0.20
  -3  -2  -8    0.18    0.07
   3  -2   8    0.23    0.15
   3  -2   8    0.14    0.07
   3  -2   8    0.12    0.23
   3  -2   8    0.36    0.12
  -3  -2  -8    0.14    0.17
  -3   2  -9    0.05    0.20
  -3   2  -9   -0.06    0.27
   3   2   9    0.24    0.21
   3   2   9    0.22    0.16
   3   2   9   -0.34    0.22
  -3   2  -9    0.19    0.21
  -3   2  -9    0.09    0.19
   3  -2   9    0.37    0.23
   3  -2   9    0.30    0.28
   3  -2   9    0.08    0.13
  -3  -2  -9    0.43    0.23
  -3  -2  -9    0.18    0.19
  -3  -2  -9   -0.33    0.20
  -3   2 -10   -0.18    0.26
  -3   2 -10    0.09    0.24
   3   2  10   -0.50    0.26
  -3   2 -10    0.22    0.21
  -3   2 -10    0.01    0.24
   3   2  10    0.06    0.14
   3   2  10    0.04    0.20
   3   2  10    0.25    0.29
  -3  -2 -10    0.36    0.30
   3  -2  10    0.60    0.35
   3  -2  10    0.44    0.17
  -3  -2 -10    0.10    0.26
  -3  -2 -10   -0.21    0.22
   3  -2  10    0.11    0.24
  -3  -2 -10    0.17    0.23
   3   2  11    0.19    0.14
   3   2  11    0.18    0.24
   3   2  11   -0.28    0.32
  -3   2 -11   -0.09    0.26
  -3   2 -11    0.21    0.28
  -3   2 -11    0.83    0.39
  -3   2 -11    0.03    0.30
   3  -2  11    0.38    0.20
  -3  -2 -11   -0.21    0.29
   3  -2  11    0.55    0.33
   3  -2  11    0.95    0.45
  -3  -2 -11    0.70    0.34
  -3  -2 -11    0.27    0.36
  -3  -2 -11    0.13    0.29
  -3   2 -12    0.25    0.37
  -3  -2 -12    0.68    0.36
  -3  -2 -12    0.03    0.33
  -3   3  13    1.70    0.36
   3   3 -13    2.00    0.48
  -3   3  13    1.95    0.39
  -3   3  13    1.71    0.51
   3   3 -13    1.51    0.48
   3   3 -13    1.59    0.40
   3   3 -13    3.12    0.64
  -3  -3  13    1.96    0.31
   3  -3 -13    1.48    0.45
  -3  -3  13    1.74    0.34
  -3  -3  13    1.92    0.58
   3  -3 -13    2.20    0.54
   3  -3 -13    2.00    0.47
   3  -3 -13    1.36    0.36
   3   3 -12   -0.31    0.41
   3   3 -12    0.25    0.35
  -3   3  12    0.74    0.25
  -3   3  12    0.51    0.28
  -3   3  12   -0.27    0.33
   3   3 -12    0.20    0.29
   3   3 -12    0.11    0.36
   3  -3 -12    0.42    0.26
   3  -3 -12    0.07    0.33
  -3  -3  12    0.16    0.26
  -3  -3  12    0.47    0.40
   3  -3 -12    0.21    0.32
  -3  -3  12    0.76    0.23
   3  -3 -12   -0.34    0.28
  -3   3  11    1.18    0.26
   3   3 -11    1.21    0.37
  -3   3  11    1.37    0.28
  -3   3  11    1.70    0.36
   3   3 -11    1.54    0.33
   3  -3 -11    1.02    0.32
  -3  -3  11    1.16    0.22
  -3  -3  11    1.69    0.40
   3  -3 -11    1.62    0.31
  -3  -3  11    1.19    0.26
   3  -3 -11    0.96    0.32
   3  -3 -11    1.64    0.29
   3   3 -10    0.72    0.25
  -3   3  10    0.81    0.28
  -3   3  10    1.14    0.23
   3   3 -10    1.24    0.29
   3  -3 -10    1.02    0.26
   3  -3 -10    1.32    0.26
  -3  -3  10    1.23    0.23
  -3  -3  10    0.89    0.20
   3  -3 -10    1.04    0.32
   3  -3 -10    1.56    0.30
  -3  -3  10    1.24    0.32
  -3   3   9    5.24    0.35
   3   3  -9    5.42    0.43
   3   3  -9    5.37    0.45
   3   3  -9    5.84    0.39
   3  -3  -9    5.70    0.42
  -3  -3   9    5.68    0.33
   3  -3  -9    5.50    0.47
   3  -3  -9    5.85    0.41
  -3  -3   9    5.40    0.46
   3  -3  -9    5.78    0.40
  -3  -3   9    4.84    0.38
  -3   3   8    0.08    0.10
   3   3  -8    0.11    0.14
  -3   3   8    0.10    0.08
   3   3  -8    0.00    0.14
  -3   3   8    0.01    0.16
   3   3  -8   -0.13    0.11
  -3   3   8   -0.04    0.12
   3   3  -8    0.06    0.15
  -3  -3   8    0.03    0.18
  -3  -3   8    0.17    0.10
   3  -3  -8   -0.04    0.12
   3  -3  -8   -0.05    0.16
  -3  -3   8    0.02    0.15
  -3  -3   8   -0.08    0.16
   3  -3  -8    0.24    0.14
  -3   3   7   30.57    0.96
  -3   3   7   30.59    0.78
  -3   3   7   30.11    0.88
   3   3  -7   30.16    0.90
   3   3  -7   30.42    0.90
   3   3  -7   30.33    0.84
  -3   3   7   31.01    0.85
   3   3  -7   31.69    0.95
  -3  -3   7   31.24    0.90
   3  -3  -7   29.67    0.80
   3  -3  -7   30.66    0.90
  -3  -3   7   29.89    0.82
  -3  -3   7   30.08    0.90
  -3  -3   7   31.28    0.97
   3  -3  -7   29.56    0.94
   3  -3  -7   31.14    0.89
   3   3  -6    7.74    0.38
   3   3  -6    6.54    0.30
   3   3  -6    6.38    0.34
  -3   3   6    7.06    0.39
   3   3  -6    6.32    0.36
  -3   3   6    6.64    0.28
  -3   3   6    6.46    0.34
  -3   3   6    6.26    0.31
  -3  -3   6    6.76    0.37
  -3  -3   6    6.70    0.29
   3  -3  -6    6.70    0.30
   3  -3  -6    6.55    0.34
   3  -3  -6    6.88    0.34
   3  -3  -6    7.05    0.37
  -3  -3   6    6.42    0.34
  -3  -3   6    6.85    0.38
  -3   3   5    7.14    0.35
   3   3  -5    7.31    0.35
   3   3  -5    6.89    0.29
   3   3  -5    6.78    0.32
  -3   3   5    7.23    0.33
  -3   3   5    7.12    0.30
   3   3  -5    7.01    0.36
  -3   3   5    7.41    0.28
  -3  -3   5    7.21    0.33
  -3  -3   5    7.06    0.36
  -3  -3   5    6.54    0.34
   3  -3  -5    6.91    0.33
   3  -3  -5    6.98    0.35
   3  -3  -5    6.91    0.30
  -3  -3   5    6.88    0.29
   3  -3  -5    7.19    0.32
  -3   3   4    5.74    0.24
  -3   3   4    5.77    0.28
  -3   3   4    5.39    0.24
   3   3  -4    5.69    0.30
  -3   3   4    5.35    0.28
   3   3  -4    5.83    0.30
   3   3  -4    5.36    0.23
  -3  -3   4    5.45    0.29
   3  -3  -4    5.37    0.28
   3  -3  -4    5.43    0.25
  -3  -3   4    5.37    0.30
   3  -3  -4    5.29    0.25
  -3  -3   4    5.28    0.24
   3  -3  -4    5.32    0.27
  -3  -3   4    5.33    0.26
   3   3  -3    0.72    0.11
  -3   3   3    0.96    0.10
   3   3  -3    1.08    0.10
  -3  -3   3    0.67    0.11
  -3  -3   3    1.09    0.11
   3  -3  -3    1.19    0.13
  -3  -3   3    0.89    0.11
  -3  -3   3    0.65    0.12
  -3   3   2    0.33    0.07
   3   3  -2    0.39    0.07
  -3   3   2    0.42    0.07
  -3   3   2    0.34    0.05
  -3   3   2    0.47    0.10
  -3   3   2    0.47    0.07
   3   3  -2    0.41    0.08
  -3   3   2    0.29    0.05
  -3  -3   2    0.40    0.05
  -3  -3   2    0.37    0.08
  -3  -3   2    0.54    0.11
   3  -3  -2    0.33    0.07
   3  -3  -2    0.32    0.07
   3  -3  -2    0.45    0.09
  -3  -3   2    0.44    0.07
   3  -3  -2    0.37    0.06
  -3   3   1    0.07    0.04
  -3   3   1    0.11    0.05
   3   3  -1    0.13    0.06
   3   3  -1    0.14    0.03
   3   3  -1    0.15    0.05
  -3   3   1    0.16    0.05
   3   3  -1    0.11    0.05
   3  -3  -1    0.13    0.04
   3  -3  -1    0.19    0.06
  -3  -3   1    0.14    0.05
   3  -3  -1    0.15    0.04
   3  -3  -1    0.15    0.05
   3  -3  -1    0.16    0.05
  -3  -3   1    0.10    0.08
   3  -3  -1    0.10    0.05
  -3  -3   1    0.15    0.06
  -3   3   0    0.47    0.06
   3   3   0    0.63    0.08
  -3   3   0    0.71    0.04
   3   3   0    0.58    0.09
  -3   3   0    0.56    0.03
   3   3   0    0.62    0.08
   3  -3   0    0.66    0.04
   3  -3   0    0.60    0.08
   3  -3   0    0.45    0.07
  -3  -3   0    0.64    0.09
   3  -3   0    0.72    0.10
   3  -3   0    0.47    0.08
  -3  -3   0    0.67    0.09
   3  -3   0    0.61    0.10
   3  -3   0    0.51    0.04
   3   3   1    1.84    0.09
   3   3   1    2.04    0.15
   3  -3   1    1.88    0.12
   3  -3   1    1.85    0.15
  -3  -3  -1    1.70    0.13
   3  -3   1    1.90    0.16
  -3  -3  -1    1.72    0.14
  -3  -3  -1    1.92    0.14
   3  -3   1    1.72    0.17
  -3  -3  -1    1.87    0.11
   3  -3   1    1.98    0.14
   3  -3   1    1.90    0.12
   3   3   2   -0.02    0.06
  -3   3  -2   -0.01    0.02
  -3   3  -2    0.04    0.06
   3   3   2    0.04    0.06
  -3   3  -2    0.02    0.03
  -3   3  -2    0.10    0.08
   3  -3   2    0.02    0.03
   3  -3   2    0.06    0.04
  -3  -3  -2    0.02    0.06
  -3  -3  -2   -0.04    0.03
   3  -3   2    0.11    0.08
   3  -3   2    0.01    0.08
   3  -3   2    0.02    0.05
   3  -3   2    0.01    0.02
   3  -3   2    0.03    0.07
  -3  -3  -2    0.05    0.06
  -3  -3  -2   -0.04    0.06
   3   3   3   41.71    1.05
  -3   3  -3   41.60    0.90
  -3   3  -3   42.71    1.03
   3   3   3   41.49    1.02
  -3   3  -3   41.67    1.09
   3   3   3   41.32    1.03
   3  -3   3   43.25    1.10
   3  -3   3   41.76    0.95
   3  -3   3   40.69    1.05
   3  -3   3   42.01    0.88
   3  -3   3   39.91    1.09
  -3  -3  -3   41.33    1.02
  -3  -3  -3   41.33    1.03
  -3  -3  -3   40.33    0.87
  -3  -3  -3   42.36    1.06
   3   3   4   22.20    0.69
   3   3   4   21.91    0.66
  -3   3  -4   21.79    0.73
  -3   3  -4   21.77    0.55
  -3   3  -4   22.16    0.66
   3   3   4   22.06    0.66
   3  -3   4   22.19    0.71
   3  -3   4   21.36    0.73
   3  -3   4   21.56    0.72
   3  -3   4   22.51    0.54
  -3  -3  -4   22.86    0.66
  -3  -3  -4   22.30    0.70
   3  -3   4   22.43    0.57
  -3  -3  -4   22.15    0.67
   3  -3   4   21.99    0.58
  -3   3  -5    9.90    0.34
  -3   3  -5   10.43    0.43
   3   3   5    9.97    0.43
  -3   3  -5    9.35    0.48
  -3   3  -5   10.14    0.37
   3   3   5    9.88    0.43
   3   3   5    9.76    0.44
   3  -3   5    9.86    0.25
  -3  -3  -5    9.40    0.43
   3  -3   5   10.04    0.32
  -3  -3  -5   10.60    0.46
  -3  -3  -5    9.90    0.42
   3  -3   5   10.07    0.26
   3  -3   5    9.94    0.32
   3  -3   5   10.07    0.50
   3  -3   5   10.33    0.38
   3  -3   5   10.27    0.49
  -3   3  -6    6.35    0.32
   3   3   6    6.46    0.37
   3   3   6    6.30    0.35
  -3   3  -6    6.21    0.29
  -3   3  -6    6.84    0.44
  -3   3  -6    6.39    0.37
   3   3   6    6.47    0.39
  -3  -3  -6    6.53    0.26
   3  -3   6    6.43    0.45
   3  -3   6    6.35    0.43
   3  -3   6    6.44    0.24
   3  -3   6    6.25    0.33
  -3  -3  -6    5.96    0.36
  -3  -3  -6    6.38    0.39
   3  -3   6    6.38    0.27
  -3   3  -7   14.22    0.67
   3   3   7   14.10    0.60
   3   3   7   14.26    0.57
  -3   3  -7   14.12    0.50
   3   3   7   14.21    0.62
  -3   3  -7   14.38    0.60
  -3   3  -7   14.38    0.55
   3  -3   7   14.47    0.47
   3  -3   7   14.08    0.40
   3  -3   7   14.52    0.67
  -3  -3  -7   14.23    0.43
  -3  -3  -7   13.97    0.64
   3  -3   7   15.73    0.71
   3  -3   7   14.60    0.56
  -3  -3  -7   13.83    0.57
  -3  -3  -7   14.70    0.63
  -3   3  -8    3.42    0.31
   3   3   8    3.24    0.39
  -3   3  -8    2.97    0.32
  -3   3  -8    3.08    0.35
   3   3   8    1.93    0.40
   3   3   8    3.44    0.35
   3  -3   8    2.90    0.23
  -3  -3  -8    2.75    0.19
   3  -3   8    2.24    0.31
   3  -3   8    2.46    0.15
  -3  -3  -8    2.97    0.38
   3  -3   8    2.71    0.41
   3   3   9    0.34    0.15
  -3   3  -9    0.39    0.20
   3   3   9    0.41    0.18
   3   3   9    0.54    0.24
  -3   3  -9    0.05    0.20
   3   3   9    0.92    0.26
  -3   3  -9    0.81    0.32
  -3   3  -9   -0.11    0.21
   3  -3   9    0.37    0.15
   3  -3   9    0.22    0.19
  -3  -3  -9    0.21    0.24
  -3  -3  -9    0.49    0.11
  -3  -3  -9    0.91    0.29
   3   3  10    0.12    0.29
   3   3  10    0.18    0.31
  -3   3 -10    0.08    0.20
  -3   3 -10   -0.39    0.29
   3   3  10   -0.17    0.18
  -3   3 -10   -0.07    0.25
   3   3  10    0.12    0.16
  -3   3 -10   -0.12    0.21
   3  -3  10    0.02    0.26
   3  -3  10    0.78    0.34
  -3  -3 -10   -0.60    0.25
  -3  -3 -10    0.17    0.23
  -3  -3 -10   -0.37    0.26
  -3  -3 -10    0.13    0.10
  -3  -3 -10    0.28    0.24
   3  -3  10   -0.07    0.15
  -3   3 -11    0.82    0.32
  -3   3 -11    0.27    0.26
  -3   3 -11    0.39    0.40
   3   3  11    0.28    0.25
   3   3  11    0.08    0.16
   3   3  11    0.04    0.36
  -3  -3 -11    0.05    0.30
  -3  -3 -11   -0.56    0.34
  -3  -3 -11   -0.45    0.35
  -3  -3 -11    0.05    0.28
   3  -3  11    0.38    0.19
   3  -3  11    0.28    0.29
   3  -3  11   -0.50    0.39
  -3   4  13    0.66    0.45
   3   4 -13    0.14    0.36
   3   4 -13   -0.58    0.42
  -3   4  13    0.66    0.29
   3   4 -13   -0.16    0.43
  -3   4  13   -0.27    0.32
   3   4 -13   -0.48    0.55
  -3  -4  13   -0.79    0.45
  -3  -4  13    0.41    0.26
   3  -4 -13   -0.30    0.38
  -3  -4  13   -0.09    0.31
   3  -4 -13    0.05    0.47
   3  -4 -13   -0.48    0.44
  -3   4  12    1.46    0.42
   3   4 -12    1.41    0.55
   3   4 -12    1.37    0.38
  -3   4  12    2.16    0.35
   3   4 -12    2.12    0.42
  -3   4  12    2.63    0.32
   3   4 -12    1.94    0.34
   3  -4 -12    1.95    0.45
   3  -4 -12    2.07    0.40
  -3  -4  12    2.03    0.35
  -3  -4  12    2.15    0.30
   3  -4 -12    2.88    0.39
   3  -4 -12    1.89    0.45
  -3  -4  12    1.93    0.65
   3   4 -11    0.25    0.28
  -3   4  11    0.66    0.24
  -3   4  11    0.28    0.30
  -3   4  11    0.42    0.23
   3   4 -11    0.44    0.21
   3   4 -11    0.72    0.33
   3   4 -11    0.50    0.39
   3  -4 -11    0.10    0.24
   3  -4 -11    0.91    0.33
   3  -4 -11    0.32    0.25
  -3  -4  11    0.51    0.24
  -3  -4  11    0.12    0.17
   3  -4 -11   -0.17    0.26
  -3  -4  11    0.39    0.32
   3   4 -10    2.33    0.34
   3   4 -10    3.07    0.49
  -3   4  10    3.09    0.30
  -3   4  10    2.60    0.35
  -3   4  10    2.63    0.24
  -3   4  10    2.54    0.38
   3   4 -10    2.18    0.35
  -3  -4  10    2.55    0.29
   3  -4 -10    2.53    0.41
   3  -4 -10    2.55    0.33
   3  -4 -10    2.40    0.36
  -3  -4  10    2.85    0.41
  -3  -4  10    2.21    0.30
   3  -4 -10    2.89    0.37
  -3   4   9    0.08    0.13
  -3   4   9   -0.12    0.10
   3   4  -9   -0.09    0.19
  -3   4   9    0.06    0.13
   3   4  -9    0.17    0.26
  -3   4   9   -0.28    0.30
   3   4  -9   -0.02    0.18
  -3  -4   9   -0.13    0.19
  -3  -4   9    0.00    0.11
  -3  -4   9   -0.13    0.16
   3  -4  -9   -0.21    0.20
   3  -4  -9    0.11    0.17
  -3  -4   9    0.06    0.20
   3  -4  -9    0.16    0.16
   3   4  -8   20.48    0.77
  -3   4   8   20.17    0.60
  -3   4   8   21.39    0.70
  -3   4   8   21.24    0.80
   3   4  -8   20.50    0.68
   3   4  -8   21.19    0.77
  -3   4   8   21.07    0.63
   3  -4  -8   21.71    0.82
   3  -4  -8   21.40    0.76
  -3  -4   8   20.88    0.76
  -3  -4   8   20.07    0.79
   3  -4  -8   19.88    0.72
  -3  -4   8   20.58    0.73
  -3  -4   8   20.57    0.66
  -3   4   7    2.34    0.17
  -3   4   7    2.21    0.22
   3   4  -7    2.34    0.27
   3   4  -7    2.75    0.23
   3   4  -7    2.20    0.28
   3   4  -7    2.19    0.12
  -3   4   7    2.67    0.21
  -3   4   7    2.21    0.28
   3  -4  -7    2.33    0.28
   3  -4  -7    2.41    0.27
   3  -4  -7    2.39    0.26
  -3  -4   7    2.86    0.32
  -3  -4   7    2.15    0.28
  -3  -4   7    2.63    0.29
  -3  -4   7    2.33    0.21
  -3   4   6   26.65    0.82
  -3   4   6   25.58    0.71
   3   4  -6   25.81    0.81
  -3   4   6   27.18    0.75
   3   4  -6   26.20    0.73
  -3  -4   6   26.48    0.84
   3  -4  -6   25.82    0.82
   3  -4  -6   25.66    0.79
   3  -4  -6   25.54    0.74
  -3  -4   6   25.76    0.80
   3  -4  -6   26.56    0.78
  -3  -4   6   26.63    0.81
  -3  -4   6   25.29    0.72
  -3   4   5    5.42    0.31
  -3   4   5    6.07    0.28
   3   4  -5    6.65    0.34
  -3   4   5    6.25    0.29
   3   4  -5    6.12    0.27
  -3  -4   5    6.01    0.35
  -3  -4   5    5.77    0.33
   3  -4  -5    5.97    0.30
  -3  -4   5    6.05    0.28
  -3  -4   5    5.82    0.34
   3  -4  -5    5.85    0.30
   3  -4  -5    5.88    0.32
   3  -4  -5    5.52    0.32
   3   4  -4    8.67    0.44
  -3   4   4    8.43    0.36
   3   4  -4    8.58    0.32
   3   4  -4    8.98    0.38
  -3   4   4    7.97    0.31
  -3   4   4    8.30    0.33
   3  -4  -4    8.24    0.36
  -3  -4   4    8.80    0.39
   3  -4  -4    8.52    0.35
   3  -4  -4    8.48    0.36
  -3  -4   4    8.44    0.36
  -3  -4   4    8.71    0.33
  -3  -4   4    8.33    0.39
   3  -4  -4    8.65    0.34
   3   4  -3    2.61    0.19
  -3   4   3    2.70    0.16
  -3   4   3    2.96    0.18
  -3   4   3    2.77    0.16
   3   4  -3    2.66    0.26
   3   4  -3    2.87    0.17
  -3   4   3    2.67    0.18
   3  -4  -3    2.61    0.18
   3  -4  -3    2.84    0.21
   3  -4  -3    2.47    0.17
  -3  -4   3    3.06    0.23
   3  -4  -3    2.51    0.19
  -3  -4   3    2.65    0.10
  -3  -4   3    2.85    0.22
  -3  -4   3    2.47    0.17
  -3   4   2    1.50    0.10
   3   4  -2    1.29    0.12
   3   4  -2    1.61    0.19
  -3   4   2    1.29    0.13
  -3   4   2    1.40    0.11
   3   4  -2    1.41    0.14
  -3   4   2    1.41    0.12
   3  -4  -2    1.29    0.14
  -3  -4   2    1.48    0.07
   3  -4  -2    1.30    0.14
  -3  -4   2    1.40    0.15
   3  -4  -2    1.34    0.11
  -3  -4   2    1.47    0.18
  -3  -4   2    1.63    0.14
   3  -4  -2    1.43    0.09
   3  -4  -2    1.45    0.12
   3   4  -1    0.46    0.10
  -3   4   1    0.42    0.06
   3   4  -1    0.40    0.04
   3   4  -1    0.41    0.08
   3   4  -1    0.35    0.07
  -3   4   1    0.38    0.06
  -3   4   1    0.30    0.08
   3  -4  -1    0.35    0.08
   3  -4  -1    0.34    0.07
   3  -4  -1    0.39    0.06
  -3  -4   1    0.37    0.08
   3  -4  -1    0.42    0.09
   3  -4  -1    0.38    0.06
  -3  -4   1    0.45    0.09
   3  -4  -1    0.34    0.06
  -3   4   0    0.25    0.07
  -3   4   0    0.30    0.03
   3   4   0    0.24    0.07
  -3   4   0    0.31    0.04
   3   4   0    0.43    0.08
  -3   4   0    0.33    0.06
   3   4   0    0.28    0.07
   3  -4   0    0.31    0.04
   3  -4   0    0.27    0.08
   3  -4   0    0.33    0.08
  -3  -4   0    0.38    0.09
  -3  -4   0    0.44    0.09
   3  -4   0    0.27    0.04
   3  -4   0    0.41    0.10
   3  -4   0    0.36    0.08
  -3  -4   0    0.22    0.07
   3  -4   0    0.28    0.06
  -3   4  -1    3.36    0.19
   3   4   1    3.36    0.15
   3   4   1    3.27    0.20
   3   4   1    3.40    0.20
   3  -4   1    3.50    0.17
   3  -4   1    3.51    0.22
   3  -4   1    3.35    0.23
  -3  -4  -1    3.36    0.17
   3  -4   1    3.49    0.20
  -3  -4  -1    3.35    0.21
  -3  -4  -1    3.37    0.20
   3  -4   1    3.29    0.22
   3   4   2   13.49    0.46
   3   4   2   13.49    0.45
  -3   4  -2   13.10    0.29
  -3   4  -2   13.55    0.46
  -3   4  -2   13.52    0.29
   3  -4   2   13.03    0.50
   3  -4   2   13.20    0.49
   3  -4   2   13.42    0.42
  -3  -4  -2   12.75    0.44
   3  -4   2   13.65    0.40
   3  -4   2   13.87    0.31
  -3  -4  -2   13.94    0.48
  -3  -4  -2   13.19    0.44
   3  -4   2   13.42    0.47
  -3  -4  -2   13.28    0.37
   3  -4   2   13.63    0.30
  -3   4  -3    0.01    0.04
  -3   4  -3    0.03    0.08
   3   4   3    0.07    0.09
  -3   4  -3    0.01    0.04
  -3   4  -3    0.06    0.09
   3   4   3    0.07    0.08
  -3  -4  -3   -0.04    0.07
   3  -4   3    0.07    0.12
   3  -4   3   -0.01    0.04
  -3  -4  -3   -0.01    0.04
   3  -4   3    0.01    0.03
   3  -4   3    0.06    0.11
  -3  -4  -3   -0.06    0.08
   3  -4   3   -0.05    0.05
  -3  -4  -3   -0.07    0.08
   3  -4   3    0.14    0.12
   3   4   4   21.81    0.71
  -3   4  -4   22.33    0.55
   3   4   4   22.97    0.69
   3   4   4   21.84    0.65
  -3   4  -4   22.31    0.69
  -3   4  -4   22.38    0.76
   3  -4   4   22.95    0.77
   3  -4   4   21.42    0.73
   3  -4   4   21.96    0.52
   3  -4   4   22.72    0.59
  -3  -4  -4   21.90    0.72
   3  -4   4   22.18    0.58
   3  -4   4   22.38    0.77
  -3  -4  -4   22.24    0.68
  -3  -4  -4   21.44    0.66
  -3   4  -5   10.05    0.36
   3   4   5    9.73    0.47
  -3   4  -5    9.80    0.33
   3   4   5   10.19    0.44
   3   4   5    9.42    0.41
  -3   4  -5    9.95    0.51
  -3   4  -5    9.82    0.44
  -3  -4  -5    9.95    0.44
   3  -4   5   10.35    0.53
  -3  -4  -5    9.75    0.48
  -3  -4  -5    9.89    0.43
   3  -4   5   10.00    0.50
   3  -4   5    9.92    0.32
   3  -4   5    9.96    0.31
   3  -4   5   10.22    0.34
   3   4   6   -0.06    0.10
   3   4   6    0.15    0.13
  -3   4  -6   -0.11    0.16
  -3   4  -6    0.12    0.12
  -3   4  -6   -0.07    0.08
  -3   4  -6    0.03    0.09
   3   4   6   -0.06    0.11
   3  -4   6    0.12    0.06
  -3  -4  -6   -0.10    0.08
  -3  -4  -6    0.08    0.14
   3  -4   6    0.01    0.07
  -3  -4  -6    0.27    0.14
   3  -4   6   -0.17    0.15
   3  -4   6    0.09    0.07
   3  -4   6   -0.14    0.15
  -3   4  -7    0.21    0.12
   3   4   7    0.28    0.14
  -3   4  -7    0.35    0.22
  -3   4  -7    0.34    0.13
   3   4   7    0.36    0.18
   3   4   7    0.27    0.15
  -3   4  -7    0.25    0.15
   3  -4   7    0.19    0.14
   3  -4   7    0.21    0.21
   3  -4   7    0.30    0.09
  -3  -4  -7    0.05    0.15
   3  -4   7    0.36    0.09
  -3  -4  -7    0.16    0.10
   3  -4   7    0.47    0.24
  -3  -4  -7    0.35    0.18
  -3   4  -8    0.40    0.18
  -3   4  -8    0.45    0.16
  -3   4  -8    0.26    0.24
   3   4   8    0.30    0.20
   3   4   8    0.34    0.18
   3   4   8    0.34    0.16
  -3   4  -8    0.04    0.18
   3  -4   8    0.55    0.26
   3  -4   8    0.49    0.09
  -3  -4  -8    0.23    0.20
   3  -4   8    0.28    0.17
  -3  -4  -8    0.38    0.22
  -3  -4  -8    0.40    0.13
   3  -4   8    0.61    0.12
   3   4   9    0.78    0.19
   3   4   9    0.77    0.21
   3   4   9    0.61    0.24
  -3   4  -9    0.43    0.24
  -3   4  -9    0.53    0.21
   3   4   9    0.20    0.24
  -3   4  -9    0.66    0.24
  -3   4  -9    0.91    0.34
   3  -4   9    0.24    0.38
   3  -4   9    0.60    0.23
  -3  -4  -9    0.24    0.27
   3  -4   9    0.95    0.16
  -3  -4  -9    1.04    0.28
  -3  -4  -9    0.70    0.14
   3   4  10    0.49    0.18
   3   4  10    0.30    0.21
  -3   4 -10    0.33    0.28
   3   4  10    0.54    0.30
  -3   4 -10    0.73    0.23
   3   4  10    0.74    0.28
  -3   4 -10    0.67    0.26
  -3   4 -10    0.18    0.36
   3  -4  10    0.39    0.17
   3  -4  10    0.70    0.26
   3  -4  10    0.68    0.40
  -3  -4 -10    0.87    0.34
  -3  -4 -10    0.41    0.46
  -3  -4 -10    1.05    0.29
  -3  -4 -10    0.59    0.14
   3   4  11    0.33    0.33
   3   4  11    0.08    0.36
  -3   4 -11   -0.29    0.29
  -3   4 -11    0.18    0.27
  -3   4 -11    0.37    0.43
  -3   4 -11    0.60    0.33
   3   4  11   -0.18    0.25
   3   4  11    0.01    0.19
   3  -4  11    0.41    0.42
  -3  -4 -11   -0.05    0.14
  -3  -4 -11    0.03    0.29
   3  -4  11    0.02    0.29
  -3  -4 -11    0.14    0.38
   3  -4  11    0.45    0.19
  -3  -4 -11    0.46    0.32
  -3  -4 -11   -0.16    0.37
   3   5 -12    0.44    0.46
   3   5 -12    0.02    0.33
  -3   5  12   -0.30    0.25
   3   5 -12   -0.45    0.34
  -3   5  12    0.02    0.41
   3   5 -12    0.31    0.28
  -3   5  12    0.09    0.23
  -3  -5  12   -0.20    0.28
   3  -5 -12    0.47    0.56
   3  -5 -12    0.49    0.40
   3  -5 -12   -0.48    0.37
   3  -5 -12    0.15    0.36
  -3  -5  12   -0.09    0.21
  -3   5  11    0.25    0.16
  -3   5  11    0.14    0.22
   3   5 -11    0.19    0.30
   3   5 -11    0.26    0.24
  -3   5  11    0.24    0.18
   3   5 -11    0.48    0.43
   3   5 -11    0.29    0.28
  -3   5  11    0.69    0.34
  -3  -5  11    0.40    0.18
   3  -5 -11   -0.06    0.32
   3  -5 -11    0.60    0.32
  -3  -5  11    0.12    0.23
   3  -5 -11    0.27    0.25
   3  -5 -11    0.72    0.26
  -3  -5  11    0.24    0.33
  -3   5  10    0.34    0.14
   3   5 -10    0.21    0.22
  -3   5  10    0.20    0.14
  -3   5  10    0.49    0.26
   3   5 -10    0.21    0.18
  -3   5  10    0.20    0.18
   3   5 -10   -0.16    0.32
   3   5 -10    0.12    0.26
  -3  -5  10   -0.01    0.24
  -3  -5  10    0.47    0.27
  -3  -5  10    0.07    0.21
   3  -5 -10    0.25    0.21
  -3  -5  10    0.51    0.18
   3  -5 -10   -0.03    0.27
   3  -5 -10    0.49    0.25
   3   5  -9    8.51    0.46
  -3   5   9    8.16    0.56
   3   5  -9    8.97    0.53
  -3   5   9    9.21    0.47
  -3   5   9    8.94    0.35
   3   5  -9    8.98    0.57
   3   5  -9    8.04    1.09
  -3   5   9    8.48    0.40
   3  -5  -9    8.74    0.59
   3  -5  -9    8.52    0.54
  -3  -5   9    8.71    0.49
  -3  -5   9    9.42    0.57
   3  -5  -9    9.18    0.51
  -3  -5   9    8.15    0.55
  -3  -5   9    8.53    0.50
   3   5  -8   -0.04    0.24
  -3   5   8   -0.03    0.13
  -3   5   8   -0.01    0.18
  -3   5   8    0.14    0.11
  -3   5   8    0.29    0.09
   3   5  -8    0.29    0.19
   3   5  -8    0.07    0.12
   3  -5  -8   -0.03    0.17
   3  -5  -8    0.44    0.18
  -3  -5   8    0.20    0.13
  -3  -5   8    0.44    0.19
  -3  -5   8    0.41    0.21
   3  -5  -8    0.10    0.14
  -3  -5   8    0.12    0.18
   3   5  -7   18.47    0.68
  -3   5   7   18.53    0.60
  -3   5   7   18.97    0.72
   3   5  -7   18.32    0.47
   3   5  -7   18.35    0.82
  -3   5   7   18.51    0.62
  -3   5   7   17.55    0.44
   3   5  -7   18.37    0.60
  -3  -5   7   19.05    0.71
   3  -5  -7   18.26    0.66
  -3  -5   7   18.37    0.60
   3  -5  -7   17.85    0.71
   3  -5  -7   18.41    0.68
  -3  -5   7   17.65    0.67
  -3  -5   7   17.49    0.71
  -3   5   6    4.63    0.29
   3   5  -6    5.54    0.34
   3   5  -6    4.39    0.39
  -3   5   6    4.96    0.35
  -3   5   6    5.07    0.29
   3   5  -6    5.08    0.28
   3  -5  -6    5.16    0.35
   3  -5  -6    4.63    0.32
  -3  -5   6    5.10    0.35
  -3  -5   6    5.51    0.38
  -3  -5   6    5.17    0.28
   3  -5  -6    5.13    0.35
  -3  -5   6    5.07    0.35
   3  -5  -6    4.89    0.30
  -3   5   5   26.35    0.80
  -3   5   5   26.87    0.75
  -3   5   5   26.43    0.73
   3   5  -5   26.56    0.92
   3   5  -5   26.53    0.72
   3   5  -5   25.65    0.78
   3  -5  -5   26.08    0.75
  -3  -5   5   25.70    0.82
  -3  -5   5   26.78    0.73
   3  -5  -5   25.23    0.76
  -3  -5   5   25.94    0.82
  -3  -5   5   27.02    0.81
   3  -5  -5   26.27    0.80
   3  -5  -5   25.97    0.80
   3   5  -4    2.64    0.29
  -3   5   4    2.31    0.20
  -3   5   4    2.28    0.17
   3   5  -4    2.55    0.18
   3   5  -4    2.11    0.21
  -3   5   4    2.26    0.19
  -3  -5   4    2.32    0.23
   3  -5  -4    2.41    0.22
   3  -5  -4    2.67    0.23
  -3  -5   4    2.29    0.19
   3  -5  -4    2.30    0.19
  -3  -5   4    2.42    0.23
   3  -5  -4    2.73    0.22
  -3  -5   4    2.48    0.25
   3   5  -3    0.39    0.14
  -3   5   3    0.31    0.07
   3   5  -3    0.41    0.11
  -3   5   3    0.45    0.08
  -3   5   3    0.43    0.10
  -3   5   3    0.55    0.11
   3   5  -3    0.38    0.08
   3  -5  -3    0.37    0.11
  -3  -5   3    0.43    0.05
   3  -5  -3    0.33    0.11
  -3  -5   3    0.44    0.14
   3  -5  -3    0.49    0.11
   3  -5  -3    0.50    0.10
  -3  -5   3    0.54    0.10
  -3  -5   3    0.41    0.11
  -3   5   2    0.14    0.07
  -3   5   2    0.11    0.06
  -3   5   2    0.01    0.04
  -3   5   2    0.07    0.04
   3   5  -2   -0.01    0.09
   3   5  -2    0.07    0.07
   3   5  -2   -0.05    0.05
  -3  -5   2   -0.05    0.07
  -3  -5   2    0.06    0.05
   3  -5  -2    0.06    0.06
   3  -5  -2   -0.07    0.05
   3  -5  -2   -0.04    0.07
   3  -5  -2   -0.01    0.04
   3  -5  -2    0.04    0.08
   3   5  -1    5.36    0.24
   3   5  -1    5.36    0.25
  -3   5   1    5.18    0.20
  -3   5   1    5.35    0.26
   3   5  -1    5.09    0.13
   3   5  -1    4.95    0.27
  -3   5   1    4.94    0.21
  -3  -5   1    5.18    0.25
   3  -5  -1    5.27    0.19
   3  -5  -1    5.27    0.21
   3  -5  -1    5.14    0.26
   3  -5  -1    5.12    0.20
   3  -5  -1    5.13    0.22
  -3  -5   1    5.20    0.30
  -3  -5   1    5.05    0.25
  -3   5   0    0.66    0.06
   3   5   0    0.54    0.10
   3   5   0    0.51    0.09
   3   5   0    0.75    0.12
  -3   5   0    0.61    0.06
  -3   5   0    0.56    0.08
  -3   5   0    0.62    0.11
   3  -5   0    0.68    0.12
   3  -5   0    0.69    0.06
   3  -5   0    0.66    0.13
   3  -5   0    0.50    0.10
  -3  -5   0    0.57    0.11
  -3  -5   0    0.58    0.11
  -3  -5   0    0.59    0.12
   3  -5   0    0.53    0.07
   3   5   1    7.08    0.27
   3   5   1    7.02    0.31
   3   5   1    7.06    0.31
  -3   5  -1    7.08    0.17
  -3   5  -1    6.96    0.30
  -3   5  -1    7.06    0.16
   3  -5   1    7.39    0.19
  -3  -5  -1    7.45    0.33
   3  -5   1    7.05    0.36
   3  -5   1    7.31    0.26
   3  -5   1    6.84    0.34
   3  -5   1    7.32    0.34
  -3  -5  -1    7.07    0.29
   3  -5   1    7.12    0.30
  -3  -5  -1    7.53    0.31
   3  -5   1    7.43    0.19
  -3   5  -2    2.73    0.08
  -3   5  -2    2.63    0.08
  -3   5  -2    2.61    0.19
   3   5   2    2.40    0.20
   3   5   2    2.72    0.21
  -3   5  -2    2.68    0.21
   3  -5   2    2.62    0.10
   3  -5   2    2.83    0.19
  -3  -5  -2    2.49    0.19
  -3  -5  -2    2.48    0.17
   3  -5   2    2.66    0.17
  -3  -5  -2    2.32    0.20
   3  -5   2    3.00    0.27
  -3  -5  -2    2.82    0.22
   3  -5   2    2.66    0.24
   3  -5   2    2.63    0.09
   3   5   3   22.09    0.69
   3   5   3   21.69    0.67
  -3   5  -3   21.16    0.49
  -3   5  -3   21.05    0.68
  -3   5  -3   21.31    0.49
   3  -5   3   21.65    0.49
   3  -5   3   22.38    0.72
  -3  -5  -3   21.35    0.70
   3  -5   3   22.04    0.74
   3  -5   3   22.00    0.61
   3  -5   3   21.84    0.52
  -3  -5  -3   22.39    0.67
  -3  -5  -3   21.12    0.63
  -3  -5  -3   20.89    0.55
   3   5   4    9.30    0.44
  -3   5  -4    9.04    0.27
  -3   5  -4    9.21    0.46
  -3   5  -4    8.90    0.43
  -3   5  -4    8.65    0.29
   3   5   4    8.85    0.41
   3  -5   4    8.38    0.45
  -3  -5  -4    8.63    0.38
  -3  -5  -4    9.03    0.41
   3  -5   4    8.79    0.34
  -3  -5  -4    9.33    0.46
  -3  -5  -4    8.90    0.30
   3  -5   4    9.70    0.49
   3  -5   4    8.94    0.27
   3   5   5   10.82    0.50
  -3   5  -5   10.81    0.34
  -3   5  -5   11.47    0.56
   3   5   5   10.74    0.47
  -3   5  -5   10.49    0.48
  -3  -5  -5   10.16    0.52
  -3  -5  -5   11.03    0.48
   3  -5   5   11.04    0.38
   3  -5   5   11.02    0.56
   3  -5   5   10.79    0.56
   3  -5   5   11.08    0.33
  -3  -5  -5   10.78    0.45
   3  -5   5   10.72    0.37
   3  -5   5   11.36    0.56
   3   5   6    3.75    0.36
  -3   5  -6    3.73    0.23
   3   5   6    4.20    0.29
  -3   5  -6    4.40    0.35
  -3   5  -6    3.66    0.25
  -3   5  -6    4.46    0.40
   3   5   6    3.32    0.32
  -3  -5  -6    3.45    0.32
   3  -5   6    3.80    0.22
   3  -5   6    3.81    0.20
   3  -5   6    3.94    0.39
   3  -5   6    4.39    0.43
   3  -5   6    3.79    0.22
  -3  -5  -6    3.81    0.30
   3  -5   6    3.66    0.26
   3   5   7    7.16    0.40
   3   5   7    7.16    0.44
  -3   5  -7    6.65    0.37
  -3   5  -7    6.82    0.55
  -3   5  -7    6.96    0.45
  -3   5  -7    7.24    0.34
   3   5   7    6.66    0.48
   3  -5   7    6.72    0.66
  -3  -5  -7    7.39    0.48
   3  -5   7    7.16    0.30
  -3  -5  -7    5.65    0.51
  -3  -5  -7    6.77    0.34
   3  -5   7    6.64    0.27
   3  -5   7    6.57    0.27
   3   5   8    9.50    0.51
   3   5   8    8.89    0.52
  -3   5  -8    9.84    0.48
  -3   5  -8   10.12    0.65
  -3   5  -8   10.21    0.58
   3   5   8    9.93    0.49
  -3   5  -8   10.18    0.45
   3   5   8    9.33    0.59
   3  -5   8    9.76    0.27
   3  -5   8   10.38    0.40
  -3  -5  -8   10.20    0.57
   3  -5   8   10.29    0.32
   3  -5   8    9.96    0.50
  -3  -5  -8   10.38    0.43
  -3  -5  -8   10.52    0.60
   3   5   9    0.33    0.21
  -3   5  -9    0.52    0.21
   3   5   9    0.90    0.30
  -3   5  -9    0.85    0.36
  -3   5  -9    0.42    0.25
   3   5   9    0.52    0.18
   3   5   9    0.25    0.21
  -3  -5  -9    0.58    0.29
  -3  -5  -9    0.29    0.27
   3  -5   9    0.99    0.36
   3  -5   9    0.61    0.23
  -3  -5  -9    0.48    0.17
  -3  -5  -9    0.80    0.29
   3  -5   9    0.36    0.14
   3   5  10    0.30    0.29
   3   5  10    0.15    0.25
  -3   5 -10    0.15    0.29
   3   5  10    0.03    0.27
   3   5  10    0.72    0.22
  -3   5 -10    0.58    0.27
  -3   5 -10    0.23    0.21
  -3   5 -10    0.41    0.38
   3  -5  10    0.35    0.16
  -3  -5 -10    0.33    0.16
  -3  -5 -10    0.73    0.33
   3  -5  10    0.63    0.42
  -3  -5 -10    0.28    0.33
   3  -5  10    0.34    0.26
  -3  -5 -10   -0.11    0.33
  -3   5 -11   -0.37    0.32
   3   5  11    0.33    0.44
   3   5  11    0.33    0.23
  -3   5 -11   -0.75    0.44
  -3   5 -11    0.11    0.27
   3   5  11   -0.22    0.27
  -3   5 -11   -0.31    0.30
   3   5  11   -0.05    0.32
  -3  -5 -11    0.29    0.37
  -3  -5 -11    0.40    0.40
   3  -5  11    0.29    0.51
   3  -5  11   -0.02    0.18
  -3  -5 -11    0.17    0.40
   3  -5  11   -0.01    0.29
  -3  -5 -11    0.33    0.19
   3   6 -12    0.80    0.43
  -3   6  12    1.48    0.47
   3   6 -12    1.88    0.55
   3   6 -12    0.97    0.35
  -3   6  12    2.09    0.36
  -3   6  12    1.78    0.28
   3  -6 -12    1.52    0.47
   3  -6 -12    1.64    0.39
   3  -6 -12    2.57    0.44
  -3  -6  12    2.50    0.54
   3  -6 -12    1.59    0.46
  -3  -6  12    1.71    0.31
  -3  -6  12    1.70    0.36
  -3   6  11    1.15    0.18
   3   6 -11    0.58    0.45
  -3   6  11    0.80    0.23
   3   6 -11    0.62    0.31
   3   6 -11    0.49    0.27
  -3   6  11    1.26    0.27
  -3   6  11    0.26    0.32
  -3  -6  11    0.72    0.38
   3  -6 -11    0.84    0.35
  -3  -6  11    1.34    0.29
  -3  -6  11    1.13    0.39
   3  -6 -11    1.05    0.38
  -3  -6  11    1.15    0.33
  -3   6  10    1.22    0.18
   3   6 -10    1.64    0.48
  -3   6  10    0.66    0.31
  -3   6  10    1.12    0.21
   3   6 -10    1.45    0.31
  -3   6  10    0.95    0.25
   3   6 -10    0.93    0.23
  -3  -6  10    1.48    0.35
   3  -6 -10    0.82    0.30
  -3  -6  10    0.57    0.26
   3  -6 -10    0.98    0.31
  -3  -6  10    0.84    0.21
  -3  -6  10    1.31    0.39
   3  -6 -10    1.09    0.28
   3   6  -9    0.49    0.29
   3   6  -9    0.10    0.20
  -3   6   9    0.21    0.15
  -3   6   9    0.25    0.15
  -3   6   9    0.09    0.07
  -3   6   9   -0.16    0.22
  -3  -6   9    0.32    0.32
  -3  -6   9    0.09    0.20
  -3  -6   9    0.18    0.22
  -3  -6   9    0.01    0.13
   3  -6  -9    0.27    0.25
   3  -6  -9   -0.11    0.18
   3  -6  -9    0.08    0.21
  -3   6   8   16.51    0.63
   3   6  -8   16.80    0.43
   3   6  -8   17.57    0.88
  -3   6   8   17.31    0.61
   3   6  -8   16.95    0.63
   3   6  -8   16.67    0.68
  -3   6   8   16.59    0.76
  -3  -6   8   16.74    0.60
   3  -6  -8   17.01    0.69
   3  -6  -8   16.83    0.71
  -3  -6   8   16.88    0.75
   3  -6  -8   15.76    0.73
  -3  -6   8   17.59    0.74
  -3  -6   8   17.06    0.70
  -3   6   7    3.20    0.26
   3   6  -7    3.95    0.45
[truncated: 1,058,281 more chars]
