# Supplementary material for: Di-μ2-chlorido-bis­{chlorido­[2,4,6-tris­(pyridin-2-yl)-1,3,5-triazine-κ3 N 2,N 1,N 6]nickel(II)}
Source: IUCrdata. 2021 Jan 29;6(Pt 1):x210093. doi: 10.1107/S2414314621000936 (PMC9462264; doi:10.1107/S2414314621000936)
Supplement: Supplementary file 2 [file x-06-x210093-Isup2.hkl]

data_I                                                                          
_shelx_title ' [Ni2Cl4(tptz)2]'                                                 
_shelx_refln_list_code          4                                               
_shelx_F_calc_maximum      447.62                                               
_exptl_crystal_F_000       896.00                                               
_reflns_d_resolution_high  0.8087                                               
                                                                                
loop_                                                                           
 _space_group_symop_operation_xyz                                               
 'x, y, z'                                                                      
 '-x, y+1/2, -z+1/2'                                                            
 '-x, -y, -z'                                                                   
 'x, -y-1/2, z-1/2'                                                             
                                                                                
_cell_length_a    13.0130                                                       
_cell_length_b    12.8275                                                       
_cell_length_c    11.0153                                                       
_cell_angle_alpha  90.000                                                       
_cell_angle_beta  106.508                                                       
_cell_angle_gamma  90.000                                                       
                                                                                
_shelx_F_squared_multiplier     1.000                                           
                                                                                
loop_                                                                           
 _refln_index_h                                                                 
 _refln_index_k                                                                 
 _refln_index_l                                                                 
 _refln_F_squared_calc                                                          
 _refln_F_squared_meas                                                          
 _refln_F_squared_sigma                                                         
 _refln_observed_status                                                         
   2   0   0      21103.13      22006.56       226.70 o                         
   3   0   0       9205.96       9395.24        68.05 o                         
   4   0   0       1739.86       1829.35        18.88 o                         
   5   0   0       2469.93       2398.71        24.38 o                         
   6   0   0       5119.95       5089.78        44.02 o                         
   7   0   0      14124.43      13873.24       117.56 o                         
   8   0   0        720.97        727.32        17.32 o                         
   9   0   0        403.77        446.12        16.23 o                         
  10   0   0        125.41        116.08        11.00 o                         
  11   0   0        903.18        907.88        26.97 o                         
  12   0   0          2.16          6.86        14.48 o                         
  13   0   0        278.50        302.95        20.93 o                         
  14   0   0       1087.25       1077.57        35.93 o                         
  15   0   0        102.42         96.65        30.56 o                         
   1   1   0       3582.72       3515.61        73.10 o                         
   2   1   0        606.59        594.32         7.09 o                         
   3   1   0      14588.66      15277.58        79.33 o                         
   4   1   0         12.97         13.84         2.02 o                         
   5   1   0        150.08        162.71         4.94 o                         
   6   1   0        688.04        703.89         9.56 o                         
   7   1   0         16.64          9.90         3.93 o                         
   8   1   0          6.32          8.42         4.41 o                         
   9   1   0         57.25         56.17         6.06 o                         
  10   1   0         45.63         54.57         6.83 o                         
  11   1   0          3.61         14.65         7.78 o                         
  12   1   0        385.31        380.11        14.33 o                         
  13   1   0          0.39          1.65        10.25 o                         
  14   1   0          0.77         -8.31        12.27 o                         
  15   1   0         37.39          7.63        15.24 o                         
   0   2   0      15676.80      18074.66       151.90 o                         
   1   2   0       2754.63       2817.47        22.06 o                         
   2   2   0         42.55         45.00         1.86 o                         
   3   2   0       4889.47       5207.20        31.92 o                         
   4   2   0        130.00        105.94         4.42 o                         
   5   2   0        474.52        448.75         8.09 o                         
   6   2   0       4711.24       4517.34        30.46 o                         
   7   2   0      12027.05      12056.77        67.77 o                         
   8   2   0       2700.27       2701.05        23.29 o                         
   9   2   0        439.38        443.45        11.22 o                         
  10   2   0        409.89        421.42        12.19 o                         
  11   2   0       1475.62       1524.56        22.56 o                         
  12   2   0        213.40        218.11        12.23 o                         
  13   2   0        612.67        640.11        20.09 o                         
  14   2   0        877.33        944.65        26.59 o                         
  15   2   0         49.51         38.32        16.62 o                         
   1   3   0       7041.20       7210.44        43.25 o                         
   2   3   0         40.16         42.24         2.56 o                         
   3   3   0        115.98        135.69         4.10 o                         
   4   3   0         82.89         86.47         3.07 o                         
   5   3   0       1354.35       1344.00        11.84 o                         
   6   3   0       1663.83       1582.53        15.23 o                         
   7   3   0        156.89        164.47         6.32 o                         
   8   3   0        331.71        319.70         9.94 o                         
   9   3   0        115.70        134.24         8.07 o                         
  10   3   0        230.46        238.44        10.32 o                         
  11   3   0          0.19         -8.60         8.60 o                         
  12   3   0        602.15        626.45        19.75 o                         
  13   3   0        442.58        503.13        19.00 o                         
  14   3   0         11.41          7.11        12.29 o                         
  15   3   0         52.34         31.25        15.28 o                         
   0   4   0      30469.72      31921.70       240.53 o                         
   1   4   0       2933.36       2833.34        20.55 o                         
   2   4   0        387.23        404.02         7.27 o                         
   3   4   0         67.96         70.31         3.10 o                         
   4   4   0        219.59        204.51         5.95 o                         
   5   4   0        852.22        838.90        10.49 o                         
   6   4   0       4982.72       5002.95        32.15 o                         
   7   4   0      12500.71      12767.73        70.59 o                         
   8   4   0         96.82         70.80         4.74 o                         
   9   4   0         43.47         39.27         5.06 o                         
  10   4   0         22.63         29.93         5.92 o                         
  11   4   0         68.04         63.38         7.66 o                         
  12   4   0        140.76        148.15         9.93 o                         
  13   4   0        348.25        345.34        13.55 o                         
  14   4   0       1086.61       1077.28        37.45 o                         
   1   5   0       4437.32       4444.71        30.39 o                         
   2   5   0        349.72        337.53         7.36 o                         
   3   5   0        140.49        138.72         5.01 o                         
   4   5   0       2981.41       3249.41        23.48 o                         
   5   5   0         67.95         52.40         5.89 o                         
   6   5   0       1346.98       1270.25        19.23 o                         
   7   5   0         47.47         47.88         6.84 o                         
   8   5   0         22.87         32.74         4.90 o                         
   9   5   0         57.30         56.29         6.75 o                         
  10   5   0          0.35         -1.89         6.47 o                         
  11   5   0          5.01         -5.90         7.83 o                         
  12   5   0        588.48        621.33        19.97 o                         
  13   5   0        224.95        228.06        13.39 o                         
  14   5   0         22.80         -4.39        14.82 o                         
   0   6   0      24061.04      26108.42       195.04 o                         
   1   6   0       3837.55       3866.42        27.70 o                         
   2   6   0       1907.38       2049.29        19.92 o                         
   3   6   0         87.22        106.67         5.46 o                         
   4   6   0        284.68        331.31         6.92 o                         
   5   6   0        185.94        177.57         6.30 o                         
   6   6   0       1861.44       1804.57        23.78 o                         
   7   6   0       6307.38       6302.68        51.05 o                         
   8   6   0        844.16        831.28        20.11 o                         
   9   6   0         23.13         17.68         9.04 o                         
  10   6   0         26.40         31.86        10.82 o                         
  11   6   0        356.59        341.86        19.25 o                         
  12   6   0        112.56        130.52        14.85 o                         
  13   6   0        232.18        237.94        20.55 o                         
  14   6   0        630.26        608.55        28.95 o                         
   1   7   0       4965.55       5018.38        36.06 o                         
   2   7   0       1819.54       1916.85        19.43 o                         
   3   7   0        226.01        253.53         8.57 o                         
   4   7   0        928.93        996.58        12.74 o                         
   5   7   0       2317.49       2235.87        21.62 o                         
   6   7   0       4177.92       4168.14        39.83 o                         
   7   7   0        104.44        112.68         9.50 o                         
   8   7   0       1513.72       1466.61        24.49 o                         
   9   7   0          3.72          2.13         9.80 o                         
  10   7   0         10.36         -5.50        11.77 o                         
  11   7   0         10.10         -4.35        12.59 o                         
  12   7   0        781.67        810.16        28.08 o                         
  13   7   0       1379.33       1411.76        52.87 o                         
   0   8   0       6726.18       6891.86        69.14 o                         
   1   8   0       2145.28       2105.66        20.89 o                         
   2   8   0        239.31        218.39         7.24 o                         
   3   8   0          2.29         -3.29         4.66 o                         
   4   8   0        272.58        254.37         8.39 o                         
   5   8   0          2.97          1.42         3.64 o                         
   6   8   0        490.93        471.86        16.18 o                         
   7   8   0       1148.21       1115.02        22.58 o                         
   8   8   0        250.82        258.32        13.98 o                         
   9   8   0         12.80         -0.24        11.05 o                         
  10   8   0          2.84          8.26        12.93 o                         
  11   8   0          2.23         -2.59        14.48 o                         
  12   8   0         68.97         69.70        19.16 o                         
  13   8   0        157.93        136.99        24.74 o                         
   1   9   0       2504.00       2559.44        25.52 o                         
   2   9   0       1297.46       1359.64        17.21 o                         
   3   9   0        123.18        129.10         6.72 o                         
   4   9   0         68.91         61.11         6.54 o                         
   5   9   0        238.13        246.03         8.05 o                         
   6   9   0       2455.33       2515.38        26.63 o                         
   7   9   0        186.73        172.38        12.45 o                         
   8   9   0        276.82        282.84        16.25 o                         
   9   9   0          8.67         -5.91        13.00 o                         
  10   9   0         57.35         59.28        14.97 o                         
  11   9   0         35.23         54.55        16.91 o                         
  12   9   0       1253.77       1359.00        53.76 o                         
   0  10   0        347.24        353.25        15.85 o                         
   1  10   0        561.77        551.05        14.66 o                         
   2  10   0         51.49         46.71         7.42 o                         
   3  10   0         97.32         88.43         7.80 o                         
   4  10   0       1229.69       1238.03        22.49 o                         
   5  10   0         95.33         98.57         8.61 o                         
   6  10   0       1023.75       1020.83        17.74 o                         
   7  10   0       2075.77       2057.31        32.53 o                         
   8  10   0        223.57        228.97        15.24 o                         
   9  10   0         66.52         35.56        13.86 o                         
  10  10   0         14.74         -3.58        15.14 o                         
  11  10   0         95.36         87.45        20.81 o                         
   1  11   0       1005.98       1026.17        23.36 o                         
   2  11   0        559.55        553.01        18.33 o                         
   3  11   0        477.38        521.57        19.19 o                         
   4  11   0        705.46        657.73        20.20 o                         
   5  11   0       2054.74       2016.52        25.37 o                         
   6  11   0       2466.30       2469.72        46.66 o                         
   7  11   0        187.71        156.88        12.97 o                         
   8  11   0       1100.23       1077.80        28.41 o                         
   9  11   0        104.58        112.12        17.97 o                         
  10  11   0        109.21         72.60        18.91 o                         
  11  11   0         10.18         60.45        25.98 o                         
   0  12   0          9.09         44.63        16.91 o                         
   1  12   0        286.66        263.39        14.80 o                         
   2  12   0        212.50        203.47        14.80 o                         
   3  12   0        102.70        119.09        12.76 o                         
   4  12   0         65.38         63.02        16.17 o                         
   5  12   0         98.58         80.11        10.13 o                         
   6  12   0        376.03        349.39        18.37 o                         
   7  12   0         10.44          7.45        22.33 o                         
   8  12   0         46.42         58.82        23.12 o                         
   9  12   0         33.36         22.00        22.19 o                         
  10  12   0          7.05          1.27        19.67 o                         
   1  13   0       2230.15       2217.01        48.36 o                         
   2  13   0       1232.05       1167.12        28.88 o                         
   3  13   0         95.89         96.15        13.86 o                         
   4  13   0         94.53        101.73        17.23 o                         
   5  13   0       2219.81       2241.55        31.35 o                         
   6  13   0       2147.84       2128.13        50.08 o                         
   7  13   0          7.74        -23.52        23.52 o                         
   8  13   0        667.58        729.39        37.97 o                         
   0  14   0        226.41        254.59        25.68 o                         
   1  14   0          2.41         -9.93        14.14 o                         
   2  14   0        152.80        160.54        19.37 o                         
   3  14   0          3.60        -13.98        15.32 o                         
   4  14   0         47.58         47.87        22.52 o                         
   5  14   0        229.38        253.66        22.69 o                         
   6  14   0         33.09         18.07        24.36 o                         
   7  14   0        178.57        164.57        28.29 o                         
   1  15   0        582.85        579.12        26.72 o                         
   2  15   0        217.66        242.34        21.23 o                         
   3  15   0          4.38          2.19        16.79 o                         
   4  15   0         88.68         98.46        19.06 o                         
   5  15   0        315.74        323.60        73.39 o                         
 -15   1   1        134.37         59.55        16.46 o                         
 -14   1   1        759.28        776.30        23.01 o                         
 -13   1   1        149.40        137.38        12.89 o                         
 -12   1   1       2651.60       2654.17        31.80 o                         
 -11   1   1       2200.27       2223.08        26.64 o                         
 -10   1   1        208.09        202.78         8.94 o                         
  -9   1   1        233.32        223.03         8.48 o                         
  -8   1   1        766.12        732.55        12.04 o                         
  -7   1   1       5596.41       5341.96        34.16 o                         
  -6   1   1       4264.87       4308.54        27.03 o                         
  -5   1   1       2480.84       2365.19        17.56 o                         
  -4   1   1         41.46         51.94         2.86 o                         
  -3   1   1      26751.25      28355.24       136.39 o                         
  -2   1   1        502.79        462.07         5.43 o                         
  -1   1   1      30978.98      31637.11       377.92 o                         
   0   1   1      14179.98      14754.35       155.70 o                         
   1   1   1       1308.34       1386.54        13.30 o                         
   2   1   1       2527.97       2641.63        17.58 o                         
   3   1   1         87.76        117.32         3.66 o                         
   4   1   1          6.89          5.64         2.20 o                         
   5   1   1         77.62         79.61         3.79 o                         
   6   1   1       7359.95       7264.45        39.48 o                         
   7   1   1      14001.58      14026.36        71.27 o                         
   8   1   1       3236.58       3261.22        25.36 o                         
   9   1   1       1154.79       1169.95        15.85 o                         
  10   1   1         20.99         16.13         6.39 o                         
  11   1   1         89.16         77.78         8.26 o                         
  12   1   1         15.70          0.06         9.54 o                         
  13   1   1       1202.73       1248.58        24.04 o                         
  14   1   1       1417.99       1525.20        39.86 o                         
  15   1   1         40.97        -15.29        21.98 o                         
 -15   2   1         41.81         71.04        15.60 o                         
 -14   2   1          2.77         -2.60        15.82 o                         
 -13   2   1        982.80        967.19        23.62 o                         
 -12   2   1         31.36         30.47         9.53 o                         
 -11   2   1         68.90         77.14         8.34 o                         
 -10   2   1        369.17        384.08        12.09 o                         
  -9   2   1         11.22         15.17         5.15 o                         
  -8   2   1          5.06          6.03         4.28 o                         
  -7   2   1        113.37        109.91         5.44 o                         
  -6   2   1        369.47        338.26         7.48 o                         
  -5   2   1        234.87        226.87         6.09 o                         
  -4   2   1        324.21        315.05         5.84 o                         
  -3   2   1       8855.59       9308.24        48.75 o                         
  -2   2   1       4986.20       4994.59        29.17 o                         
  -1   2   1       5014.44       5014.89        44.51 o                         
   0   2   1       1224.51       1207.63        11.10 o                         
   1   2   1        880.66        899.12         8.88 o                         
   2   2   1        352.44        349.57         4.35 o                         
   3   2   1         53.36         47.87         2.59 o                         
   4   2   1         49.93         49.48         2.66 o                         
   5   2   1        238.54        231.36         6.52 o                         
   6   2   1       1329.97       1290.63        15.17 o                         
   7   2   1          0.26          0.68         3.99 o                         
   8   2   1        294.87        292.92         9.78 o                         
   9   2   1       1266.12       1315.82        17.66 o                         
  10   2   1         20.90         14.02         6.70 o                         
  11   2   1          8.40          6.82         7.53 o                         
  12   2   1        292.70        271.09        13.27 o                         
  13   2   1         12.83          7.62        11.12 o                         
  14   2   1         93.61         96.00        15.79 o                         
 -15   3   1          6.87         28.57        18.75 o                         
 -14   3   1        351.23        318.09        19.18 o                         
 -13   3   1        271.80        272.91        15.18 o                         
 -12   3   1       1384.35       1418.26        25.88 o                         
 -11   3   1       1554.17       1551.20        25.03 o                         
 -10   3   1         37.29         32.19         6.79 o                         
  -9   3   1        319.23        319.84        10.51 o                         
  -8   3   1        349.53        336.37         9.65 o                         
  -7   3   1       4051.07       3879.04        28.85 o                         
  -6   3   1        201.46        161.90         6.33 o                         
  -5   3   1       5042.19       4929.92        33.40 o                         
  -4   3   1       1029.12        921.18        10.82 o                         
  -3   3   1         23.05         30.34         2.67 o                         
  -2   3   1         22.93         26.01         2.07 o                         
  -1   3   1       8327.85       8627.98        53.49 o                         
   0   3   1      26732.65      28478.74       168.27 o                         
   1   3   1       4027.79       4145.40        29.90 o                         
   2   3   1       2235.65       2297.20        15.78 o                         
   3   3   1        368.97        421.09         8.42 o                         
   4   3   1        100.08        110.59         5.27 o                         
   5   3   1        123.28        132.06         4.16 o                         
   6   3   1       1137.89        975.29        11.01 o                         
   7   3   1      10649.05      10556.85        57.36 o                         
   8   3   1        908.94        837.79        12.29 o                         
   9   3   1        257.43        246.88         8.21 o                         
  10   3   1         42.54         31.96         6.69 o                         
  11   3   1          2.27         -1.63         7.53 o                         
  12   3   1         24.99          6.59        13.85 o                         
  13   3   1       1719.78       1747.13        36.99 o                         
  14   3   1       2203.19       2231.81        35.37 o                         
 -15   4   1        115.81         71.74        19.61 o                         
 -14   4   1         58.45         63.14        17.45 o                         
 -13   4   1        326.17        319.02        14.60 o                         
 -12   4   1        599.42        634.53        19.32 o                         
 -11   4   1         20.80         20.68         8.45 o                         
 -10   4   1        192.32        200.35        10.01 o                         
  -9   4   1        296.27        307.71         9.99 o                         
  -8   4   1        748.60        775.59        12.21 o                         
  -7   4   1        502.19        530.64        10.10 o                         
  -6   4   1       5118.61       5239.08        33.29 o                         
  -5   4   1       2027.32       1973.40        18.21 o                         
  -4   4   1        141.81        141.08         5.44 o                         
  -3   4   1         85.53         87.20         3.88 o                         
  -2   4   1        258.04        289.16         6.15 o                         
  -1   4   1        397.26        399.04         7.56 o                         
   0   4   1         69.11         57.78         3.21 o                         
   1   4   1       6127.50       6388.55        42.56 o                         
   2   4   1       1059.05       1041.79        10.24 o                         
   3   4   1        747.25        765.41        12.55 o                         
   4   4   1         17.28         19.69         4.12 o                         
   5   4   1        351.37        413.02        11.03 o                         
   6   4   1        448.54        424.74        11.75 o                         
   7   4   1         14.91         12.80         3.66 o                         
   8   4   1        954.85        921.00        12.43 o                         
   9   4   1          3.04          2.28         4.99 o                         
  10   4   1        274.78        290.29        10.67 o                         
  11   4   1         26.32         21.08         7.58 o                         
  12   4   1         87.76         95.69        12.21 o                         
  13   4   1         63.29         44.53        13.01 o                         
  14   4   1        102.63        134.35        16.45 o                         
 -14   5   1        148.38        177.51        14.44 o                         
 -13   5   1          1.21         11.41        10.08 o                         
 -12   5   1       1156.58       1147.62        19.98 o                         
 -11   5   1        728.56        780.07        16.88 o                         
 -10   5   1        595.36        616.86        13.58 o                         
  -9   5   1        157.30        170.59         7.53 o                         
  -8   5   1       2513.01       2587.14        22.71 o                         
  -7   5   1       3864.97       3835.51        29.59 o                         
  -6   5   1        299.95        285.42         7.37 o                         
  -5   5   1       5640.03       5792.77        38.16 o                         
  -4   5   1       2838.43       2828.79        24.01 o                         
  -3   5   1       1166.66       1167.06        12.58 o                         
  -2   5   1        508.20        508.43         9.23 o                         
  -1   5   1       9552.05       9955.57        61.86 o                         
   0   5   1      17765.80      18652.28       107.18 o                         
   1   5   1       4958.71       5231.30        37.67 o                         
   2   5   1        417.87        359.01         7.75 o                         
   3   5   1       1626.86       1624.56        14.09 o                         
   4   5   1       3699.09       4077.15        36.44 o                         
   5   5   1        981.06       1072.71        17.99 o                         
   6   5   1       7216.39       7310.60        56.50 o                         
   7   5   1       6784.27       6843.75        55.28 o                         
   8   5   1       1437.26       1424.90        21.79 o                         
   9   5   1        131.52        121.25         9.74 o                         
  10   5   1         44.74         34.87        11.75 o                         
  11   5   1        198.72        195.18        16.55 o                         
  12   5   1         29.82         23.00        14.72 o                         
  13   5   1        965.22        956.87        33.14 o                         
  14   5   1        730.57        764.78        34.99 o                         
 -14   6   1          1.99        -14.49        14.49 o                         
 -13   6   1        858.50        888.83        27.66 o                         
 -12   6   1        769.74        786.37        25.77 o                         
 -11   6   1        219.02        226.02        11.74 o                         
 -10   6   1          1.78         11.90         7.04 o                         
  -9   6   1          7.35          7.27         5.82 o                         
  -8   6   1          2.22         -0.43         5.26 o                         
  -7   6   1         28.10         34.43         4.39 o                         
  -6   6   1       5241.99       5140.59        35.44 o                         
  -5   6   1       6176.48       6446.32        40.29 o                         
  -4   6   1        266.72        277.92         7.48 o                         
  -3   6   1        363.41        419.51         9.78 o                         
  -2   6   1       3689.27       3852.45        30.89 o                         
  -1   6   1       1810.19       1859.94        19.07 o                         
   0   6   1        746.37        751.77        10.54 o                         
   1   6   1      25886.45      28400.65       154.75 o                         
   2   6   1        725.87        568.89        10.80 o                         
   3   6   1        746.47        840.85        11.10 o                         
   4   6   1         81.33         85.04         7.32 o                         
   5   6   1        102.35         73.98         7.48 o                         
   6   6   1       1078.28       1039.33        19.27 o                         
   7   6   1         16.80         32.98         8.04 o                         
   8   6   1       1965.14       1953.36        26.63 o                         
   9   6   1        235.68        249.63        13.59 o                         
  10   6   1         12.96          6.59        12.17 o                         
  11   6   1          3.97         14.42        14.98 o                         
  12   6   1        852.38        917.01        32.07 o                         
  13   6   1        277.42        304.55        22.90 o                         
 -14   7   1        112.05         97.10        20.83 o                         
 -13   7   1          1.36          1.25        19.18 o                         
 -12   7   1        899.07        916.44        28.78 o                         
 -11   7   1        873.22        918.38        27.23 o                         
 -10   7   1         84.19         98.82        12.44 o                         
  -9   7   1        160.99        190.09        13.36 o                         
  -8   7   1        209.16        196.79         8.62 o                         
  -7   7   1       1155.94       1104.41        13.27 o                         
  -6   7   1        121.04        109.22         5.47 o                         
  -5   7   1          3.29          6.11         3.74 o                         
  -4   7   1        607.12        583.58         9.77 o                         
  -3   7   1        226.89        223.34         8.13 o                         
  -2   7   1          2.16          6.66         4.32 o                         
  -1   7   1       1559.03       1432.34        17.49 o                         
   0   7   1       3942.08       3758.93        31.28 o                         
   1   7   1         31.31         17.01         4.05 o                         
   2   7   1         11.87          4.69         4.13 o                         
   3   7   1        153.88        127.76         6.40 o                         
   4   7   1         22.29         41.43         4.76 o                         
   5   7   1         20.35         19.93         7.59 o                         
   6   7   1       2662.77       2633.12        32.91 o                         
   7   7   1       3996.57       3965.12        41.51 o                         
   8   7   1       1371.71       1405.76        24.62 o                         
   9   7   1        101.36         88.25        13.25 o                         
  10   7   1         13.92         13.45        13.88 o                         
  11   7   1          1.58         -5.67        15.71 o                         
  12   7   1         81.65        102.31        20.75 o                         
  13   7   1         20.06         25.13        21.60 o                         
 -13   8   1       1261.80       1233.10        38.84 o                         
 -12   8   1        422.15        438.86        21.30 o                         
 -11   8   1         88.44         91.34        14.77 o                         
 -10   8   1        332.12        347.80        17.46 o                         
  -9   8   1         24.86         32.63        10.90 o                         
  -8   8   1         63.71         60.34        10.22 o                         
  -7   8   1        475.58        472.13        14.22 o                         
  -6   8   1       3378.63       3267.77        26.73 o                         
  -5   8   1       4138.84       4133.57        31.07 o                         
  -4   8   1         21.50         26.35         5.49 o                         
  -3   8   1         23.76         26.00         5.24 o                         
  -2   8   1        312.27        258.23         9.53 o                         
  -1   8   1       1758.41       1825.27        21.20 o                         
   0   8   1        674.49        676.83        12.94 o                         
   1   8   1      10625.55      10651.56        67.36 o                         
   2   8   1        893.90        854.21        15.17 o                         
   3   8   1        141.59        160.60         7.99 o                         
   4   8   1         20.94         22.24         4.00 o                         
   5   8   1       2371.03       2444.63        33.99 o                         
   6   8   1       2963.53       2964.26        36.96 o                         
   7   8   1        343.03        339.17        16.32 o                         
   8   8   1       2744.00       2744.51        47.92 o                         
   9   8   1        692.12        698.82        32.68 o                         
  10   8   1         50.88         42.77        14.93 o                         
  11   8   1        316.55        280.48        20.63 o                         
  12   8   1        905.59        911.07        33.79 o                         
 -12   9   1          3.78         12.97        17.98 o                         
 -11   9   1          9.36         -8.28        17.15 o                         
 -10   9   1        589.56        618.42        26.79 o                         
  -9   9   1        367.34        382.21        18.51 o                         
  -8   9   1          7.49         -0.55        10.27 o                         
  -7   9   1       1125.70       1147.14        17.86 o                         
  -6   9   1        423.44        408.31         9.60 o                         
  -5   9   1        146.69        145.88         9.92 o                         
  -4   9   1        143.16        140.91         8.41 o                         
  -3   9   1       1002.21       1059.72        17.65 o                         
  -2   9   1          0.86         -5.45         5.45 o                         
  -1   9   1       2684.09       2670.43        27.85 o                         
   0   9   1       1348.18       1282.33        18.74 o                         
   1   9   1        668.42        655.95        13.92 o                         
   2   9   1        680.82        689.59        14.89 o                         
   3   9   1         27.83         36.11         6.71 o                         
   4   9   1        181.68        177.43         8.22 o                         
   5   9   1        732.38        719.35        17.09 o                         
   6   9   1        816.92        797.33        28.40 o                         
   7   9   1        118.34        112.09        12.32 o                         
   8   9   1          0.75         -7.51        12.17 o                         
   9   9   1          2.30         16.33        14.39 o                         
  10   9   1        177.37        156.56        18.44 o                         
  11   9   1        235.21        187.35        21.06 o                         
  12   9   1         63.22         39.17        22.48 o                         
 -12  10   1        736.22        750.00        29.82 o                         
 -11  10   1          0.69         26.07        18.45 o                         
 -10  10   1          3.41         -2.35        15.89 o                         
  -9  10   1          3.97          7.92        18.54 o                         
  -8  10   1        327.74        355.13        16.92 o                         
  -7  10   1        140.87        143.73         9.38 o                         
  -6  10   1       7589.36       7731.51        62.05 o                         
  -5  10   1       4008.49       4016.41        40.72 o                         
  -4  10   1       1313.67       1347.40        22.35 o                         
  -3  10   1          9.48         -4.64         6.71 o                         
  -2  10   1        390.90        345.18        12.74 o                         
  -1  10   1        209.67        205.23        10.16 o                         
   0  10   1        282.90        288.74        11.32 o                         
   1  10   1       7981.91       8019.57        61.38 o                         
   2  10   1       1398.66       1383.04        20.51 o                         
   3  10   1        718.48        681.15        16.81 o                         
   4  10   1         76.46         59.21         7.19 o                         
   5  10   1        186.34        201.97        11.18 o                         
   6  10   1        609.02        618.59        25.48 o                         
   7  10   1         75.32         83.58        13.72 o                         
   8  10   1       1247.92       1306.84        53.75 o                         
   9  10   1        237.86        242.66        20.27 o                         
  10  10   1         37.21         19.24        17.97 o                         
  11  10   1         13.94         24.06        22.43 o                         
 -11  11   1         27.51         61.45        18.80 o                         
 -10  11   1         38.85         44.79        17.28 o                         
  -9  11   1          0.03        -12.77        12.77 o                         
  -8  11   1        294.79        312.41        20.70 o                         
  -7  11   1        653.10        650.62        19.62 o                         
  -6  11   1        921.40        934.15        18.68 o                         
  -5  11   1        542.34        520.34        17.58 o                         
  -4  11   1          1.61         -5.31         8.38 o                         
  -3  11   1       1053.50       1001.13        20.54 o                         
  -2  11   1         55.03         30.94         8.38 o                         
  -1  11   1        289.66        283.99        12.49 o                         
   0  11   1          2.64          0.52         8.01 o                         
   1  11   1       2629.09       2568.58        30.74 o                         
   2  11   1       1478.16       1474.18        27.56 o                         
   3  11   1       1290.60       1289.33        32.48 o                         
   4  11   1        308.65        298.39        12.40 o                         
   5  11   1        105.31        117.42        11.38 o                         
   6  11   1        105.45         98.68        14.47 o                         
   7  11   1        206.06        222.06        17.93 o                         
   8  11   1        545.61        531.09        23.02 o                         
   9  11   1          8.70         -5.97        16.87 o                         
  10  11   1        130.70        121.07        21.02 o                         
 -10  12   1          3.08        -29.55        29.55 o                         
  -9  12   1         74.93         26.10        21.58 o                         
  -8  12   1         32.82         10.72        21.26 o                         
  -7  12   1         72.65        113.75        19.17 o                         
  -6  12   1       3528.87       3547.96        39.30 o                         
  -5  12   1       1136.87       1113.13        23.04 o                         
  -4  12   1        168.56        192.93        12.37 o                         
  -3  12   1         13.75         12.96        10.70 o                         
  -2  12   1        440.24        437.08        17.93 o                         
  -1  12   1       1653.45       1614.37        27.97 o                         
   0  12   1        545.63        548.56        18.36 o                         
   1  12   1       4686.52       4729.04        54.23 o                         
   2  12   1       2570.74       2479.07        33.65 o                         
   3  12   1         16.51         35.11        11.08 o                         
   4  12   1         36.83         20.20         7.27 o                         
   5  12   1       1093.61       1063.78        25.90 o                         
   6  12   1        462.58        492.66        28.65 o                         
   7  12   1        234.20        272.57        18.07 o                         
   8  12   1       1104.57       1126.82        36.46 o                         
   9  12   1         30.08         19.40        21.35 o                         
  -9  13   1         59.39        127.32        29.29 o                         
  -8  13   1        119.42         88.69        27.14 o                         
  -7  13   1          0.91         15.64        14.63 o                         
  -6  13   1         12.31          3.86        13.78 o                         
  -5  13   1        263.96        258.90        16.25 o                         
  -4  13   1          0.02        -10.76        13.23 o                         
  -3  13   1        252.02        245.71        14.18 o                         
  -2  13   1         35.14         36.73        12.57 o                         
  -1  13   1        298.53        293.40        17.01 o                         
   0  13   1          0.70        -10.89        12.72 o                         
   1  13   1         69.72         70.34        12.60 o                         
   2  13   1        129.41        143.03        10.60 o                         
   3  13   1         91.77         80.43        15.30 o                         
   4  13   1          3.06         20.61        10.86 o                         
   5  13   1        404.53        382.10        18.09 o                         
   6  13   1         17.55         68.15        24.31 o                         
   7  13   1          0.27         16.84        22.10 o                         
   8  13   1         24.70          1.14        20.90 o                         
  -7  14   1        111.28         93.43        24.92 o                         
  -6  14   1       1831.19       1820.08        40.57 o                         
  -5  14   1       1280.54       1208.35        50.70 o                         
  -4  14   1          0.22          2.20        17.49 o                         
  -3  14   1          3.87         22.51        16.71 o                         
  -2  14   1         57.74         58.26        15.41 o                         
  -1  14   1        155.97        179.30        16.81 o                         
   0  14   1         84.28        108.35        15.95 o                         
   1  14   1       2268.54       2284.09        39.32 o                         
   2  14   1        912.67       1040.04        46.85 o                         
   3  14   1          1.97         16.45        19.41 o                         
   4  14   1         74.41         75.92        14.47 o                         
   5  14   1        180.86        193.93        22.56 o                         
   6  14   1        284.32        260.36        31.62 o                         
  -5  15   1         73.82        108.25        21.46 o                         
  -4  15   1         32.76         16.45        21.34 o                         
  -3  15   1          3.68          4.33        17.94 o                         
  -2  15   1         48.30         19.26        17.59 o                         
  -1  15   1          3.83         19.00        24.28 o                         
   0  15   1         20.40          6.83        25.54 o                         
   1  15   1         15.00         48.59        17.91 o                         
   2  15   1          4.60         20.48        19.88 o                         
   3  15   1          7.16         34.90        26.34 o                         
   4  15   1         84.03         81.10        30.09 o                         
 -15   0   2          2.13         25.29        22.20 o                         
 -14   0   2         48.33         76.11        25.39 o                         
 -13   0   2         52.98         51.31        19.87 o                         
 -12   0   2       2465.95       2499.96        44.35 o                         
 -11   0   2       4218.78       4270.68        55.18 o                         
 -10   0   2          7.76         26.58         9.73 o                         
  -9   0   2         63.46         60.44         8.68 o                         
  -8   0   2        359.81        354.48        13.83 o                         
  -7   0   2       1584.38       1533.68        23.17 o                         
  -6   0   2       3432.03       3596.58        36.92 o                         
  -5   0   2      27656.79      29101.01       214.95 o                         
  -4   0   2     200360.75     212460.19      1922.53 o                         
  -3   0   2      10183.56      11163.79        85.28 o                         
  -2   0   2      14991.46      15246.52       154.17 o                         
  -1   0   2      37301.09      36726.75       795.87 o                         
   0   0   2       2196.01       2305.97        23.17 o                         
   1   0   2       1036.66        949.91        15.12 o                         
   2   0   2      19128.97      20949.79       154.52 o                         
   3   0   2       3909.60       3868.91        31.91 o                         
   4   0   2         69.86         86.12         5.11 o                         
   5   0   2         13.65         20.43         4.36 o                         
   6   0   2       2655.00       2518.93        27.64 o                         
   7   0   2       9643.29       9560.00        75.27 o                         
   8   0   2        617.61        690.45        16.20 o                         
   9   0   2        251.47        215.45        11.26 o                         
  10   0   2        276.95        287.41        14.07 o                         
  11   0   2          5.71         24.54        12.02 o                         
  12   0   2          0.56         -4.56        13.93 o                         
  13   0   2       1569.47       1615.03        36.25 o                         
  14   0   2       2621.08       2614.39        49.68 o                         
 -15   1   2          9.84         41.95        15.76 o                         
 -14   1   2          1.60         -9.24        14.29 o                         
 -13   1   2         58.81         49.39        12.14 o                         
 -12   1   2          9.43         -2.46         8.67 o                         
 -11   1   2          2.19          2.80         7.11 o                         
 -10   1   2        103.34         99.26         7.14 o                         
  -9   1   2         16.83         16.81         5.22 o                         
  -8   1   2         46.43         47.38         4.72 o                         
  -7   1   2       7359.59       7503.17        54.47 o                         
  -6   1   2        521.60        516.96         8.00 o                         
  -5   1   2        165.42        170.73         5.32 o                         
  -4   1   2      24959.12      26711.39       139.94 o                         
  -3   1   2        386.46        385.24         6.15 o                         
  -2   1   2        535.29        554.11         7.46 o                         
  -1   1   2       1398.65       1379.31        11.13 o                         
   0   1   2         23.00         23.45         2.02 o                         
   1   1   2       1529.53       1560.34        13.22 o                         
   2   1   2        211.95        228.12         4.59 o                         
   3   1   2        414.36        399.49         6.34 o                         
   4   1   2        716.85        742.54         9.02 o                         
   5   1   2        520.94        546.56         8.69 o                         
   6   1   2       1743.20       1882.00        16.68 o                         
   7   1   2         58.60         50.24         4.57 o                         
   8   1   2        758.79        776.50        11.97 o                         
   9   1   2          8.46          2.87         5.23 o                         
  10   1   2         27.31         25.13         6.73 o                         
  11   1   2        118.14        123.48         9.41 o                         
  12   1   2          3.40         18.87        10.14 o                         
  13   1   2        258.04        237.81        14.43 o                         
  14   1   2          0.35         -4.19        14.17 o                         
 -15   2   2         21.01         42.67        15.65 o                         
 -14   2   2        158.69        191.46        14.54 o                         
 -13   2   2        421.21        415.15        16.32 o                         
 -12   2   2       3652.49       3615.45        37.36 o                         
 -11   2   2       2796.02       2812.37        29.76 o                         
 -10   2   2        211.78        208.43         9.23 o                         
  -9   2   2        247.41        235.31         8.68 o                         
  -8   2   2         26.05         29.29         4.49 o                         
  -7   2   2        696.86        620.82        10.60 o                         
  -6   2   2        127.70        126.12         5.20 o                         
  -5   2   2      11607.20      11674.30        64.73 o                         
  -4   2   2       2614.38       2520.55        18.87 o                         
  -3   2   2        271.59        287.14         5.75 o                         
  -2   2   2       3042.99       3286.62        22.22 o                         
  -1   2   2       1445.68       1483.25        14.09 o                         
   0   2   2      10376.02      10814.93        61.48 o                         
   1   2   2         25.56         14.99         1.86 o                         
   2   2   2      14556.13      15106.87        87.40 o                         
   3   2   2       2359.32       2312.18        19.78 o                         
   4   2   2        399.54        396.64         8.18 o                         
   5   2   2        714.26        722.13        11.55 o                         
   6   2   2      10098.51      10538.25        60.39 o                         
   7   2   2      10788.52      10962.11        62.34 o                         
   8   2   2          7.01          2.80         5.24 o                         
   9   2   2       1477.20       1448.61        19.03 o                         
  10   2   2         71.70         71.12         8.50 o                         
  11   2   2          1.79         -2.18         8.62 o                         
  12   2   2         83.89         84.73        11.45 o                         
  13   2   2       1448.47       1472.19        36.84 o                         
  14   2   2        304.10        363.05        22.04 o                         
 -15   3   2         15.46         20.76        15.39 o                         
 -14   3   2         58.57         66.23        13.80 o                         
 -13   3   2        116.50        118.75        12.36 o                         
 -12   3   2         13.20         18.20         9.58 o                         
 -11   3   2        180.21        167.07        10.04 o                         
 -10   3   2         21.23         22.06         6.23 o                         
  -9   3   2          9.00          7.37         5.24 o                         
  -8   3   2          0.51          3.30         4.62 o                         
  -7   3   2         41.25         40.78         4.46 o                         
  -6   3   2        283.17        235.89         6.78 o                         
  -5   3   2       2622.15       2598.48        20.16 o                         
  -4   3   2        499.56        480.92         7.54 o                         
  -3   3   2        102.84         87.64         3.81 o                         
  -2   3   2        159.81        156.42         5.31 o                         
  -1   3   2          7.41         10.63         2.82 o                         
   0   3   2        482.32        479.02         7.43 o                         
   1   3   2       7663.41       7769.39        50.97 o                         
   2   3   2        838.21        823.68        10.04 o                         
   3   3   2          4.12          3.75         2.09 o                         
   4   3   2        471.50        508.52         7.56 o                         
   5   3   2        823.52        848.17        10.61 o                         
   6   3   2        808.71        817.60        11.51 o                         
   7   3   2       1412.06       1437.05        17.52 o                         
   8   3   2       2057.57       2031.58        21.32 o                         
   9   3   2        252.34        253.75         9.62 o                         
  10   3   2        155.21        161.41         9.92 o                         
  11   3   2         44.96         40.39         9.12 o                         
  12   3   2         10.35         18.48        10.67 o                         
  13   3   2         91.66         78.18        14.00 o                         
  14   3   2          9.73        -10.95        15.68 o                         
 -15   4   2         62.56         29.26        16.60 o                         
 -14   4   2         99.31         97.73        17.23 o                         
 -13   4   2          0.42          3.64        11.47 o                         
 -12   4   2        953.18        994.45        23.37 o                         
 -11   4   2       4565.95       4613.27        41.59 o                         
 -10   4   2        429.94        446.64        13.69 o                         
  -9   4   2         38.38         33.11         6.29 o                         
  -8   4   2        300.84        312.14        10.25 o                         
  -7   4   2       1189.33       1167.67        15.27 o                         
  -6   4   2         60.38         67.34         5.10 o                         
  -5   4   2       6685.20       6582.28        40.98 o                         
  -4   4   2      10091.20      10028.97        55.02 o                         
  -3   4   2        352.80        322.36         6.61 o                         
  -2   4   2       3205.88       3342.16        24.03 o                         
  -1   4   2       1109.29       1028.39        13.56 o                         
   0   4   2       6050.51       5994.67        42.13 o                         
   1   4   2       2665.36       2769.95        22.50 o                         
   2   4   2      11229.35      11683.17        67.86 o                         
   3   4   2       3240.10       3036.57        21.92 o                         
   4   4   2        122.63        164.26         7.68 o                         
   5   4   2          1.03         -1.21         5.18 o                         
   6   4   2       2194.98       2037.26        22.27 o                         
   7   4   2       3810.02       3605.81        31.10 o                         
   8   4   2        127.84        126.81         7.65 o                         
   9   4   2        439.72        414.59        13.44 o                         
  10   4   2        447.28        469.76        14.61 o                         
  11   4   2         75.76         73.64         8.37 o                         
  12   4   2        149.48        135.94        10.52 o                         
  13   4   2       1348.68       1375.61        25.89 o                         
  14   4   2        328.55        347.91        20.44 o                         
 -15   5   2         70.80        112.14        19.18 o                         
 -14   5   2          0.37         -7.80        15.21 o                         
 -13   5   2        278.23        267.88        14.01 o                         
 -12   5   2         18.90         17.96         9.75 o                         
 -11   5   2        109.82        135.72        10.39 o                         
 -10   5   2         20.71         25.21         7.24 o                         
  -9   5   2         29.10         23.29         6.40 o                         
  -8   5   2       1256.35       1276.86        17.18 o                         
  -7   5   2        500.72        528.75        11.52 o                         
  -6   5   2       2410.75       2273.58        22.75 o                         
  -5   5   2       3278.16       3280.74        26.48 o                         
  -4   5   2         74.06         47.88         4.35 o                         
  -3   5   2         12.94          4.98         3.45 o                         
  -2   5   2       1220.19       1292.38        15.24 o                         
  -1   5   2        688.65        659.55        10.06 o                         
   0   5   2       9371.11      10244.54        63.85 o                         
   1   5   2       2201.19       1955.38        18.95 o                         
   2   5   2         40.42         22.82         3.03 o                         
   3   5   2        574.05        598.29         7.82 o                         
   4   5   2       2062.01       2331.92        26.42 o                         
   5   5   2        346.28        337.33        13.33 o                         
   6   5   2        220.68        201.78        11.15 o                         
   7   5   2        627.98        614.96        18.32 o                         
   8   5   2       1954.82       1967.99        30.35 o                         
   9   5   2         17.51         14.54        13.91 o                         
  10   5   2         10.14          4.96        12.21 o                         
  11   5   2         24.81         20.63        13.42 o                         
  12   5   2          4.37        -18.20        18.20 o                         
  13   5   2        328.41        344.13        23.45 o                         
 -14   6   2         62.32          9.32        14.04 o                         
 -13   6   2          0.72         20.44        12.68 o                         
 -12   6   2       2212.17       2159.22        36.54 o                         
 -11   6   2       2469.10       2479.97        29.16 o                         
 -10   6   2        157.72        174.17        10.09 o                         
  -9   6   2          4.48          0.47         5.61 o                         
  -8   6   2         79.23         81.83         6.36 o                         
  -7   6   2       1132.20       1121.92        16.73 o                         
  -6   6   2        215.28        226.00         8.64 o                         
  -5   6   2       5908.87       5931.83        41.14 o                         
  -4   6   2       7772.12       7812.45        52.13 o                         
  -3   6   2        351.40        336.32         9.21 o                         
  -2   6   2       1036.43       1116.85        15.93 o                         
  -1   6   2        438.52        404.63         7.93 o                         
   0   6   2       1470.68       1305.52        15.72 o                         
   1   6   2         23.66         28.02         4.05 o                         
   2   6   2       3479.21       3417.21        30.10 o                         
   3   6   2       2765.51       2771.61        22.28 o                         
   4   6   2          9.65          9.65         6.41 o                         
   5   6   2         78.38         87.09         8.90 o                         
   6   6   2       1715.63       1730.97        27.08 o                         
   7   6   2       2890.77       2887.12        36.54 o                         
   8   6   2        300.14        303.18        16.02 o                         
   9   6   2        576.92        613.88        22.40 o                         
  10   6   2         20.45         36.92        13.66 o                         
  11   6   2          1.32         -7.61        15.00 o                         
  12   6   2         64.05         63.22        18.18 o                         
  13   6   2        779.84        822.05        34.32 o                         
 -14   7   2         19.24         12.44        16.25 o                         
 -13   7   2        603.04        630.62        20.54 o                         
 -12   7   2        680.22        733.92        22.46 o                         
 -11   7   2        205.73        234.61        13.73 o                         
 -10   7   2        531.68        539.75        13.66 o                         
  -9   7   2        165.19        165.32         8.94 o                         
  -8   7   2       1551.32       1564.86        19.31 o                         
  -7   7   2        238.45        234.39         8.82 o                         
  -6   7   2       8003.47       8222.99        56.25 o                         
  -5   7   2       3174.72       3081.11        30.04 o                         
  -4   7   2        894.09        834.44        14.24 o                         
  -3   7   2         94.28         86.81         6.03 o                         
  -2   7   2        188.65        211.41         8.37 o                         
  -1   7   2         10.47         22.67         4.65 o                         
   0   7   2       1567.15       1612.53        18.72 o                         
   1   7   2       8384.43       8194.43        56.12 o                         
   2   7   2       2556.08       2546.69        25.28 o                         
   3   7   2        571.66        589.64        10.45 o                         
   4   7   2         69.61         62.95         8.16 o                         
   5   7   2         82.84         91.31         9.58 o                         
   6   7   2        972.92       1011.25        23.80 o                         
   7   7   2        813.12        824.89        23.42 o                         
   8   7   2       3442.06       3484.81        46.89 o                         
   9   7   2       1168.97       1237.98        30.81 o                         
  10   7   2        571.17        615.12        25.34 o                         
  11   7   2         73.89         75.35        17.51 o                         
  12   7   2          6.11        -13.32        21.02 o                         
 -13   8   2          0.10         17.25        19.57 o                         
 -12   8   2        243.34        253.58        21.69 o                         
 -11   8   2        156.60        174.76        10.72 o                         
 -10   8   2        164.30        172.71        11.14 o                         
  -9   8   2        193.47        180.07         9.09 o                         
  -8   8   2          2.33          6.04         6.73 o                         
  -7   8   2         70.53         65.63         6.00 o                         
  -6   8   2        189.45        200.41         9.54 o                         
  -5   8   2       2325.57       2265.55        25.51 o                         
  -4   8   2       2858.84       2754.56        27.09 o                         
  -3   8   2        142.67        137.50         7.65 o                         
  -2   8   2         13.54          9.92         5.23 o                         
  -1   8   2        559.40        542.08        12.85 o                         
   0   8   2       2156.10       2205.40        22.25 o                         
   1   8   2         97.75         89.02         6.39 o                         
   2   8   2        692.02        672.18        13.69 o                         
   3   8   2       1004.01       1044.02        15.14 o                         
   4   8   2         15.73         17.33         5.30 o                         
   5   8   2         84.90         98.55        10.74 o                         
   6   8   2        474.88        463.40        21.72 o                         
   7   8   2        309.16        321.91        17.07 o                         
   8   8   2         99.05        107.07        14.94 o                         
   9   8   2        145.37        161.26        16.59 o                         
  10   8   2         87.39         66.04        20.48 o                         
  11   8   2          0.32         -2.36        18.59 o                         
  12   8   2         60.05         39.44        26.69 o                         
 -13   9   2        509.15        518.99        27.35 o                         
 -12   9   2        246.46        259.78        21.11 o                         
 -11   9   2        178.20        170.06        19.09 o                         
 -10   9   2         41.33         49.56        13.77 o                         
  -9   9   2        108.47        112.09        12.22 o                         
  -8   9   2        361.61        356.78        11.32 o                         
  -7   9   2        683.45        695.30        17.46 o                         
  -6   9   2       3205.26       3224.83        35.87 o                         
  -5   9   2       1039.61       1044.41        19.14 o                         
  -4   9   2        404.45        412.16        12.52 o                         
  -3   9   2          6.28          9.72         6.00 o                         
  -2   9   2        969.88        972.66        17.67 o                         
  -1   9   2        481.88        434.31        12.98 o                         
   0   9   2       1365.89       1333.10        19.67 o                         
   1   9   2       4565.72       4626.19        39.41 o                         
   2   9   2       2414.23       2498.29        28.27 o                         
   3   9   2        194.47        216.15         9.37 o                         
   4   9   2        132.01        147.22         8.55 o                         
   5   9   2         12.00         29.06        10.66 o                         
   6   9   2        250.53        235.51        16.62 o                         
   7   9   2        613.96        596.81        25.06 o                         
   8   9   2       2745.87       2835.04        44.11 o                         
   9   9   2        210.79        185.96        17.90 o                         
  10   9   2        575.07        567.88        26.82 o                         
  11   9   2         21.96         22.36        20.97 o                         
 -12  10   2        213.02        273.46        24.59 o                         
 -11  10   2        643.73        629.02        26.08 o                         
 -10  10   2        301.66        315.84        19.14 o                         
  -9  10   2         59.17         56.14        12.92 o                         
  -8  10   2        690.47        716.91        22.66 o                         
  -7  10   2        121.47        127.73         9.62 o                         
  -6  10   2         71.02         61.94         9.96 o                         
  -5  10   2        126.66        131.21         9.57 o                         
  -4  10   2        154.25        161.11        10.12 o                         
  -3  10   2        238.35        254.61        11.05 o                         
  -2  10   2         41.45         41.50         7.79 o                         
  -1  10   2         25.80         19.96         7.27 o                         
   0  10   2       1380.35       1414.77        21.48 o                         
   1  10   2        449.51        445.01        13.62 o                         
   2  10   2       1363.58       1315.71        21.78 o                         
   3  10   2       1540.25       1480.85        21.96 o                         
   4  10   2         77.35         59.70         6.73 o                         
   5  10   2        133.86        136.03        14.59 o                         
   6  10   2        690.92        686.88        26.61 o                         
   7  10   2        561.82        569.32        25.31 o                         
   8  10   2        231.06        219.70        20.60 o                         
   9  10   2         11.42          8.80        17.32 o                         
  10  10   2        175.62        184.28        23.16 o                         
  11  10   2        222.25        175.42        24.97 o                         
 -11  11   2        597.11        624.81        30.70 o                         
 -10  11   2        125.80        146.15        24.04 o                         
  -9  11   2        315.66        296.43        18.85 o                         
  -8  11   2        263.89        288.79        12.45 o                         
  -7  11   2        955.94        984.70        20.59 o                         
  -6  11   2       2892.46       2895.38        37.93 o                         
  -5  11   2        515.52        503.86        20.10 o                         
  -4  11   2         71.66         90.76         9.73 o                         
  -3  11   2         18.85         13.86         8.35 o                         
  -2  11   2         46.90         55.35         9.35 o                         
  -1  11   2        827.01        806.26        19.95 o                         
   0  11   2       3995.81       4044.94        39.72 o                         
   1  11   2       4776.42       4945.78        46.55 o                         
   2  11   2       1514.01       1436.75        24.15 o                         
   3  11   2        150.24        170.40        11.36 o                         
   4  11   2        327.33        311.08        11.96 o                         
   5  11   2        329.24        337.53        19.54 o                         
   6  11   2        479.52        473.15        22.90 o                         
   7  11   2        964.27       1066.29        35.72 o                         
   8  11   2       2805.88       2850.28        45.56 o                         
   9  11   2        694.24        737.26        38.13 o                         
  10  11   2          0.25        -22.32        22.32 o                         
 -10  12   2        236.46        214.42        30.77 o                         
  -9  12   2        307.80        265.20        27.74 o                         
  -8  12   2         25.53          7.99        11.22 o                         
  -7  12   2        148.26        160.01        14.47 o                         
  -6  12   2        285.42        260.36        17.39 o                         
  -5  12   2         93.81         96.83        11.69 o                         
  -4  12   2          7.77         -9.82         9.82 o                         
  -3  12   2         69.13         42.02        13.79 o                         
  -2  12   2          0.17         -1.71        11.53 o                         
  -1  12   2         85.21         86.71        10.53 o                         
   0  12   2        204.00        178.82        12.10 o                         
   1  12   2        133.00        132.14        12.46 o                         
   2  12   2        171.46        140.94        11.35 o                         
   3  12   2          1.80         11.28        11.82 o                         
   4  12   2          7.96          3.84         9.00 o                         
   5  12   2          0.75         -9.18        14.91 o                         
   6  12   2          0.19        -18.67        18.67 o                         
   7  12   2          2.77         -9.89        17.73 o                         
   8  12   2         66.97         62.40        19.85 o                         
   9  12   2          3.21        -11.45        29.06 o                         
  -9  13   2        198.58        225.68        29.34 o                         
  -8  13   2         16.47        -10.33        15.75 o                         
  -7  13   2        429.65        440.44        20.36 o                         
  -6  13   2       3128.11       3083.13        38.66 o                         
  -5  13   2        976.78       1001.10        24.73 o                         
  -4  13   2        197.98        190.77        14.42 o                         
  -3  13   2        444.77        443.60        20.42 o                         
  -2  13   2        171.05        153.17        13.69 o                         
  -1  13   2        172.51        171.85        14.18 o                         
   0  13   2       1183.73       1185.05        28.44 o                         
   1  13   2       5334.08       5241.04        52.09 o                         
   2  13   2       1403.83       1379.56        27.87 o                         
   3  13   2        280.92        284.04        16.39 o                         
   4  13   2        162.56        179.21        13.49 o                         
   5  13   2         44.74         39.94        14.47 o                         
   6  13   2          7.15          4.02        20.49 o                         
   7  13   2        320.27        379.39        28.73 o                         
  -7  14   2          1.24          1.49        13.49 o                         
  -6  14   2          1.59        -17.37        22.80 o                         
  -5  14   2         94.91         87.50        14.36 o                         
  -4  14   2          7.06        -13.16        13.16 o                         
  -3  14   2         86.52         84.79        14.44 o                         
  -2  14   2          1.52          4.52        14.55 o                         
  -1  14   2         29.46         28.87        17.30 o                         
   0  14   2         73.08         55.23        14.12 o                         
   1  14   2          1.66        -13.75        13.75 o                         
   2  14   2         80.65         90.53        16.43 o                         
   3  14   2         10.46         -4.98        16.73 o                         
   4  14   2          4.51         -7.59        19.11 o                         
   5  14   2          7.33          4.17        20.72 o                         
   6  14   2          0.67         19.22        13.68 o                         
  -5  15   2        454.15        486.63        34.06 o                         
  -4  15   2          0.43         17.54        15.96 o                         
  -3  15   2         27.30         75.04        21.33 o                         
  -2  15   2         71.72         71.37        15.57 o                         
  -1  15   2         15.94         -6.03        15.48 o                         
   0  15   2        594.74        618.21        28.83 o                         
   1  15   2       1344.35       1273.40        39.02 o                         
   2  15   2        347.69        336.23        25.23 o                         
   3  15   2          4.28          8.80        25.78 o                         
 -16   1   3        194.83        190.57        33.07 o                         
 -15   1   3          4.53          2.60        15.36 o                         
 -14   1   3         50.39         63.37        13.52 o                         
 -13   1   3         39.31         29.01        13.62 o                         
 -12   1   3       3161.12       3061.20        35.20 o                         
 -11   1   3       2791.02       2769.99        29.34 o                         
 -10   1   3        355.16        346.99        11.65 o                         
  -9   1   3         92.86        100.87         7.20 o                         
  -8   1   3         10.98         15.30         4.99 o                         
  -7   1   3      18612.07      19867.04       107.80 o                         
  -6   1   3       7180.21       7524.92        50.00 o                         
  -5   1   3      32304.69      34272.61       172.59 o                         
  -4   1   3      11851.90      11829.31        69.33 o                         
  -3   1   3         50.41         52.56         3.43 o                         
  -2   1   3       3323.39       3399.10        23.40 o                         
  -1   1   3         11.54         10.24         2.15 o                         
   0   1   3       3343.99       3379.26        29.23 o                         
   1   1   3       2478.46       2521.84        20.09 o                         
   2   1   3      25664.29      26636.80       158.44 o                         
   3   1   3       9814.23       9907.70        56.25 o                         
   4   1   3       2433.20       2562.57        20.29 o                         
   5   1   3       1219.67       1373.01        14.25 o                         
   6   1   3        553.32        498.64         9.95 o                         
   7   1   3       1651.30       1574.83        17.63 o                         
   8   1   3        324.90        306.25        10.29 o                         
   9   1   3       2758.75       2711.04        27.09 o                         
  10   1   3        480.40        474.54        14.88 o                         
  11   1   3          2.10         11.20         9.40 o                         
  12   1   3         33.41         32.01        11.69 o                         
  13   1   3        248.93        269.87        16.70 o                         
  14   1   3        940.30        987.00        82.15 o                         
 -15   2   3         17.22         31.33        18.15 o                         
 -14   2   3         43.09         50.01        13.28 o                         
 -13   2   3         65.07         76.80        12.09 o                         
 -12   2   3          0.51         -9.76         9.76 o                         
 -11   2   3        263.27        257.35        11.75 o                         
 -10   2   3        661.45        679.25        14.96 o                         
  -9   2   3          0.51         -1.48         5.39 o                         
  -8   2   3        746.14        739.15        11.21 o                         
  -7   2   3          6.93          8.30         4.18 o                         
  -6   2   3       3180.67       3204.05        25.47 o                         
  -5   2   3         58.42         72.82         4.24 o                         
  -4   2   3        603.16        656.71         9.67 o                         
  -3   2   3        122.33        110.40         4.91 o                         
  -2   2   3         10.42          8.70         2.49 o                         
  -1   2   3        201.42        201.31         6.16 o                         
   0   2   3         69.00         61.39         3.32 o                         
   1   2   3       2528.63       2610.40        20.31 o                         
   2   2   3        254.02        228.73         6.58 o                         
   3   2   3          1.72         -0.08         2.94 o                         
   4   2   3        465.41        469.31         8.87 o                         
   5   2   3       1259.45       1429.24        16.70 o                         
   6   2   3          9.41          9.10         4.36 o                         
   7   2   3        212.87        234.40         9.15 o                         
   8   2   3       1035.45       1074.46        16.96 o                         
   9   2   3          4.94          9.66         7.31 o                         
  10   2   3         13.50          7.63         8.36 o                         
  11   2   3         88.28        120.33        11.86 o                         
  12   2   3          3.07         11.56        11.26 o                         
  13   2   3         10.72         24.40        14.78 o                         
 -15   3   3          7.13         31.09        17.80 o                         
 -14   3   3        196.65        202.69        15.69 o                         
 -13   3   3          0.81         -3.89        11.30 o                         
 -12   3   3       2680.12       2723.08        36.04 o                         
 -11   3   3       2599.50       2614.97        28.21 o                         
 -10   3   3        256.97        255.26         9.84 o                         
  -9   3   3          6.52         21.18         6.11 o                         
  -8   3   3        470.36        473.45        10.75 o                         
  -7   3   3          5.77         10.00         3.99 o                         
  -6   3   3        472.51        438.72         9.14 o                         
  -5   3   3      14612.95      14528.54        82.97 o                         
  -4   3   3      10594.91      10562.16        62.10 o                         
  -3   3   3        163.99        213.67        14.84 o                         
  -2   3   3        200.40        196.48         7.01 o                         
  -1   3   3        326.44        338.37         6.42 o                         
   0   3   3       1603.04       1629.79        15.02 o                         
   1   3   3       1050.38        977.10        11.65 o                         
   2   3   3       5410.37       5002.05        36.03 o                         
   3   3   3       9394.54       9390.81        58.50 o                         
   4   3   3        187.53        176.44         6.25 o                         
   5   3   3        174.29        193.18         6.84 o                         
   6   3   3         70.18         62.84         5.21 o                         
   7   3   3       1672.78       1654.72        19.04 o                         
   8   3   3         90.27         86.43         6.84 o                         
   9   3   3       4109.45       4120.80        35.46 o                         
  10   3   3       1466.90       1455.56        25.66 o                         
  11   3   3        219.21        203.35        11.81 o                         
  12   3   3        391.90        387.91        15.78 o                         
  13   3   3         14.30        -10.24        15.83 o                         
 -15   4   3          0.13         -2.35        22.07 o                         
 -14   4   3        156.25        115.16        15.93 o                         
 -13   4   3         21.48         25.07        11.19 o                         
 -12   4   3        419.67        416.96        15.85 o                         
 -11   4   3         23.55         14.73         8.43 o                         
 -10   4   3       1102.79       1101.68        17.69 o                         
  -9   4   3         51.62         56.87         6.42 o                         
  -8   4   3        245.09        245.62         8.51 o                         
  -7   4   3         19.62         17.96         4.38 o                         
  -6   4   3        981.68        893.39        12.57 o                         
  -5   4   3        298.54        293.29         8.38 o                         
  -4   4   3        345.75        316.14         8.13 o                         
  -3   4   3        669.46        610.66        10.04 o                         
  -2   4   3         90.51         94.69         5.49 o                         
  -1   4   3        593.69        627.64        11.78 o                         
   0   4   3          2.84          6.54         2.96 o                         
   1   4   3        887.82        766.49        11.16 o                         
   2   4   3       2863.11       3095.64        27.35 o                         
   3   4   3         10.46          1.81         3.10 o                         
   4   4   3          2.24         -1.33         2.57 o                         
   5   4   3          1.74          8.50         3.14 o                         
   6   4   3          0.32          1.64         3.72 o                         
   7   4   3        421.67        421.86         9.26 o                         
   8   4   3       1482.91       1481.14        17.41 o                         
   9   4   3         50.48         57.54         6.56 o                         
  10   4   3        253.75        249.40        10.82 o                         
  11   4   3         88.61         96.95        10.69 o                         
  12   4   3        183.62        178.26        10.53 o                         
  13   4   3        198.87        191.99        17.19 o                         
 -15   5   3         19.41         42.67        19.21 o                         
 -14   5   3        158.86        141.11        15.36 o                         
 -13   5   3         21.54         13.62        18.56 o                         
 -12   5   3       2388.59       2350.10        32.86 o                         
 -11   5   3       1288.46       1260.66        23.64 o                         
 -10   5   3         33.93         39.63         7.59 o                         
  -9   5   3        190.20        199.38         9.19 o                         
  -8   5   3         31.96         33.61         5.97 o                         
  -7   5   3        591.18        562.61        12.19 o                         
  -6   5   3       3350.17       3300.49        28.04 o                         
  -5   5   3      13592.48      13799.45        80.61 o                         
  -4   5   3       6246.60       6150.29        44.96 o                         
  -3   5   3        100.47         97.64         5.30 o                         
  -2   5   3        422.27        489.16        11.44 o                         
  -1   5   3       1226.23       1206.80        16.43 o                         
   0   5   3       6912.65       7487.14        50.84 o                         
   1   5   3       6507.08       7040.03        48.19 o                         
   2   5   3      16438.38      16848.34       104.83 o                         
   3   5   3       4909.17       4878.35        36.08 o                         
   4   5   3        239.97        242.31         8.00 o                         
   5   5   3        127.84        132.45         9.79 o                         
   6   5   3       1216.24       1279.50        23.17 o                         
   7   5   3       2234.07       2301.10        31.97 o                         
   8   5   3        988.29       1013.94        26.38 o                         
   9   5   3       2652.95       2683.40        40.22 o                         
  10   5   3        430.97        444.71        20.26 o                         
  11   5   3         16.36          1.99        15.60 o                         
  12   5   3        182.57        177.49        19.86 o                         
  13   5   3         52.54         93.98        33.37 o                         
 -14   6   3         55.29         45.80        16.30 o                         
 -13   6   3        259.00        285.65        15.78 o                         
 -12   6   3          0.85          7.89        10.58 o                         
 -11   6   3        195.87        207.23        12.81 o                         
 -10   6   3       1293.85       1335.24        23.79 o                         
  -9   6   3        101.17         91.01         8.69 o                         
  -8   6   3          5.33          3.23         5.95 o                         
  -7   6   3        386.51        392.18        13.39 o                         
  -6   6   3       4006.67       3969.27        37.08 o                         
  -5   6   3        292.96        271.53        10.05 o                         
  -4   6   3       3936.73       4008.68        34.64 o                         
  -3   6   3      10301.96      11222.50        75.99 o                         
  -2   6   3        590.89        687.89        13.78 o                         
  -1   6   3        215.77        284.05         8.49 o                         
   0   6   3       1663.82       1749.51        19.51 o                         
   1   6   3       1962.51       1670.07        17.83 o                         
   2   6   3        617.82        578.72        11.63 o                         
   3   6   3         67.97         51.87         4.21 o                         
   4   6   3        211.21        228.43         8.16 o                         
   5   6   3         69.65         79.52         8.38 o                         
   6   6   3         24.33         25.17         9.25 o                         
   7   6   3        722.16        706.00        21.93 o                         
   8   6   3       3625.65       3590.64        47.43 o                         
   9   6   3          1.56        -14.55        14.55 o                         
  10   6   3         95.86         80.35        18.80 o                         
  11   6   3        107.18        107.82        18.62 o                         
  12   6   3        157.82        157.51        20.72 o                         
 -14   7   3         10.27         19.07        14.99 o                         
 -13   7   3        242.62        223.89        13.31 o                         
 -12   7   3        728.29        745.44        18.88 o                         
 -11   7   3        476.85        483.73        16.43 o                         
 -10   7   3         81.98         82.19         9.65 o                         
  -9   7   3        198.70        209.91        11.58 o                         
  -8   7   3        117.35        136.92        10.51 o                         
  -7   7   3        431.32        420.50        13.33 o                         
  -6   7   3        196.97        174.02         8.73 o                         
  -5   7   3       4489.03       4358.58        36.38 o                         
  -4   7   3       2797.01       2624.94        25.90 o                         
  -3   7   3         72.04         63.64         5.56 o                         
  -2   7   3        239.91        263.80        12.23 o                         
  -1   7   3         79.12         81.59         6.06 o                         
   0   7   3         28.52         17.46         4.39 o                         
   1   7   3        864.50        790.22        12.83 o                         
   2   7   3       6019.15       5919.51        45.29 o                         
   3   7   3       2472.85       2287.32        21.39 o                         
   4   7   3        244.93        255.13         8.71 o                         
   5   7   3        203.46        207.62        12.15 o                         
   6   7   3        303.75        330.90        16.25 o                         
   7   7   3        114.75        100.09        12.54 o                         
   8   7   3        129.01        144.33        14.32 o                         
   9   7   3         39.35         24.09        16.29 o                         
  10   7   3        759.25        858.91        30.37 o                         
  11   7   3         19.60         25.48        19.06 o                         
  12   7   3          2.27         19.71        25.18 o                         
 -13   8   3         57.63         57.09        18.29 o                         
 -12   8   3          2.03         -1.38        12.81 o                         
 -11   8   3        677.68        691.57        18.25 o                         
 -10   8   3        539.18        552.50        16.30 o                         
  -9   8   3        295.33        303.37        15.72 o                         
  -8   8   3        382.12        381.78        16.65 o                         
  -7   8   3          9.00          3.39         6.93 o                         
  -6   8   3       2417.14       2370.94        26.73 o                         
  -5   8   3       1780.58       1845.79        22.80 o                         
  -4   8   3       2110.87       2149.08        24.72 o                         
  -3   8   3       1892.02       1794.83        21.84 o                         
  -2   8   3          9.07         14.45         5.13 o                         
  -1   8   3        570.33        631.20        12.67 o                         
   0   8   3       1759.78       1683.61        20.53 o                         
   1   8   3      10530.58      10808.61        68.07 o                         
   2   8   3        911.50        902.99        15.17 o                         
   3   8   3       2092.68       2005.65        20.92 o                         
   4   8   3       1382.22       1348.22        19.29 o                         
   5   8   3        167.69        193.62        12.78 o                         
   6   8   3        121.32        106.27        13.78 o                         
   7   8   3       4251.89       4271.93        53.23 o                         
   8   8   3       2833.31       2952.59        44.00 o                         
   9   8   3         32.30          7.56        16.82 o                         
  10   8   3         37.74         38.20        17.36 o                         
  11   8   3         30.90         80.80        23.18 o                         
 -13   9   3          1.43         19.28        20.99 o                         
 -12   9   3        407.01        393.43        27.18 o                         
 -11   9   3       1044.00       1040.15        32.58 o                         
 -10   9   3         30.22         40.12        10.48 o                         
  -9   9   3          2.73          5.51         9.98 o                         
  -8   9   3         32.61         18.95         9.24 o                         
  -7   9   3        257.76        278.81        13.91 o                         
  -6   9   3         68.61         64.51         8.36 o                         
  -5   9   3       2466.15       2440.73        27.04 o                         
  -4   9   3       1471.00       1431.41        20.59 o                         
  -3   9   3        828.58        857.40        16.11 o                         
  -2   9   3        264.69        254.58        10.19 o                         
  -1   9   3         77.29         66.72         7.55 o                         
   0   9   3         20.35         61.63         6.71 o                         
   1   9   3        439.36        432.42        13.65 o                         
   2   9   3        769.62        731.53        15.50 o                         
   3   9   3        317.74        325.42        10.58 o                         
   4   9   3         21.36         23.59         7.05 o                         
   5   9   3         40.54         39.50        11.83 o                         
   6   9   3        190.16        177.67        20.17 o                         
   7   9   3          2.88          7.38        17.36 o                         
   8   9   3        361.45        334.57        21.12 o                         
   9   9   3        412.55        398.80        24.01 o                         
  10   9   3        299.22        346.12        23.88 o                         
  11   9   3         17.78         58.06        25.42 o                         
 -12  10   3        202.45        165.79        27.60 o                         
 -11  10   3        173.14        238.08        25.96 o                         
 -10  10   3       3438.69       3407.94        44.36 o                         
  -9  10   3        403.52        400.98        15.76 o                         
  -8  10   3        289.15        286.53        16.20 o                         
  -7  10   3        209.03        212.57        13.19 o                         
  -6  10   3        450.58        471.26        17.09 o                         
  -5  10   3         19.80         39.41         9.03 o                         
  -4  10   3         69.20         67.34         8.46 o                         
  -3  10   3       1529.82       1523.62        22.20 o                         
  -2  10   3        156.75        144.74        10.07 o                         
  -1  10   3         24.04         16.48         8.01 o                         
   0  10   3         17.51         12.94         6.01 o                         
   1  10   3       2737.81       2758.28        31.88 o                         
   2  10   3        531.73        560.56        16.34 o                         
   3  10   3         45.65         50.22         6.87 o                         
   4  10   3         17.26         20.66         8.54 o                         
   5  10   3        132.18        111.10        17.47 o                         
   6  10   3        162.30        136.23        16.42 o                         
   7  10   3        779.51        734.36        30.01 o                         
   8  10   3       3035.29       3050.43        54.96 o                         
   9  10   3        128.99        116.07        30.50 o                         
  10  10   3          7.17         12.97        21.85 o                         
 -11  11   3        303.67        283.93        22.08 o                         
 -10  11   3         98.94         95.86        19.00 o                         
  -9  11   3         35.07         27.84        10.81 o                         
  -8  11   3         24.85         34.99        11.04 o                         
  -7  11   3        928.11        968.62        26.29 o                         
  -6  11   3        212.00        233.51        13.91 o                         
  -5  11   3          2.86         16.89        11.02 o                         
  -4  11   3          3.61          0.32         9.00 o                         
  -3  11   3       2782.01       2677.48        32.11 o                         
  -2  11   3        168.56        155.02        10.39 o                         
  -1  11   3       1568.65       1496.18        31.43 o                         
   0  11   3        139.03        112.11        10.41 o                         
   1  11   3        381.03        367.75        13.58 o                         
   2  11   3        143.02        178.87        11.28 o                         
   3  11   3        516.71        519.08        16.98 o                         
   4  11   3        519.59        513.18        18.00 o                         
   5  11   3          3.25        -14.89        14.89 o                         
   6  11   3        197.44        175.74        19.64 o                         
   7  11   3          1.03         26.98        19.52 o                         
   8  11   3         65.13         58.51        21.73 o                         
   9  11   3        238.74        189.86        29.61 o                         
 -10  12   3        731.04        828.48        38.88 o                         
  -9  12   3         13.42         15.46        15.42 o                         
  -8  12   3        266.53        272.30        20.60 o                         
  -7  12   3          3.20        -13.12        15.09 o                         
  -6  12   3       2183.74       2208.44        33.15 o                         
  -5  12   3       1526.20       1503.32        26.18 o                         
  -4  12   3        819.96        807.79        20.84 o                         
  -3  12   3       2974.09       2865.37        38.23 o                         
  -2  12   3        950.18        885.53        25.72 o                         
  -1  12   3         12.24          5.97        10.13 o                         
   0  12   3        788.20        746.01        22.95 o                         
   1  12   3       5969.86       5672.84        66.82 o                         
   2  12   3        495.47        516.20        17.28 o                         
   3  12   3        486.08        525.55        24.81 o                         
   4  12   3        233.18        265.09        14.57 o                         
   5  12   3         27.07         49.24        17.40 o                         
   6  12   3         21.76         37.77        22.92 o                         
   7  12   3        762.09        835.91        34.77 o                         
   8  12   3       1646.15       1817.20        65.85 o                         
  -9  13   3         39.27         53.76        18.43 o                         
  -8  13   3          8.65        -16.40        16.40 o                         
  -7  13   3          0.09         11.83        16.47 o                         
  -6  13   3         17.46         15.53        13.40 o                         
  -5  13   3          5.95         27.85        12.55 o                         
  -4  13   3         19.92          3.75        11.67 o                         
  -3  13   3         17.78         13.69        11.52 o                         
  -2  13   3         45.08         41.18        11.19 o                         
  -1  13   3         52.58         35.28        12.63 o                         
   0  13   3        403.77        380.03        18.67 o                         
   1  13   3        188.31        185.42        12.67 o                         
   2  13   3          1.99         13.26        11.90 o                         
   3  13   3         38.07         38.61        14.71 o                         
   4  13   3          4.50          9.13        14.72 o                         
   5  13   3         22.05         16.91        21.14 o                         
   6  13   3         38.33         33.75        22.40 o                         
   7  13   3         43.84         65.00        30.90 o                         
  -7  14   3        127.48        101.07        17.41 o                         
  -6  14   3        814.84        872.56        35.18 o                         
  -5  14   3         85.29        104.63        15.25 o                         
  -4  14   3        272.97        257.32        16.65 o                         
  -3  14   3        605.74        651.26        22.80 o                         
  -2  14   3        129.36        143.24        15.07 o                         
  -1  14   3          2.57          3.65        17.94 o                         
   0  14   3        663.33        607.66        22.36 o                         
   1  14   3       1294.08       1311.40        29.33 o                         
   2  14   3        221.67        250.44        18.07 o                         
   3  14   3         90.29         83.09        17.34 o                         
   4  14   3        118.90        136.61        18.61 o                         
   5  14   3          4.70        -17.23        17.23 o                         
  -4  15   3          5.99         23.44        17.74 o                         
  -3  15   3          3.19         -5.45        18.16 o                         
  -2  15   3         47.80         98.25        17.31 o                         
  -1  15   3         19.63        -16.76        16.76 o                         
   0  15   3        602.36        737.77        28.40 o                         
   1  15   3          1.85         -4.09        22.26 o                         
   2  15   3        147.69        134.71        20.26 o                         
 -16   0   4        431.24        456.08        42.81 o                         
 -15   0   4        231.22        200.13        24.93 o                         
 -14   0   4          4.53         15.56        21.99 o                         
 -13   0   4         92.09         82.54        19.71 o                         
 -12   0   4        804.65        794.37        28.27 o                         
 -11   0   4         58.93         55.49        12.66 o                         
 -10   0   4        405.83        416.81        18.73 o                         
  -9   0   4       4491.63       4617.30        51.64 o                         
  -8   0   4       7214.50       7531.96        73.69 o                         
  -7   0   4       1922.02       2084.47        33.90 o                         
  -6   0   4       7534.27       7830.84        78.12 o                         
  -5   0   4      26930.51      28294.64       212.15 o                         
  -4   0   4       3010.34       2756.76        34.27 o                         
  -3   0   4        104.23         97.10         6.60 o                         
  -2   0   4        720.64        685.41        12.92 o                         
  -1   0   4        453.47        442.76         9.93 o                         
   0   0   4        863.75        811.69        12.84 o                         
   1   0   4       1628.70       1486.45        23.38 o                         
   2   0   4      33047.34      34769.93       274.60 o                         
   3   0   4       6322.06       6209.73        63.01 o                         
   4   0   4       2486.02       2713.35        34.20 o                         
   5   0   4        679.07        771.98        21.00 o                         
   6   0   4        109.81        127.11         9.26 o                         
   7   0   4        190.32        181.99        11.85 o                         
   8   0   4       1478.37       1445.95        28.49 o                         
   9   0   4       8614.55       8655.28       100.25 o                         
  10   0   4       2065.18       2122.74        43.89 o                         
  11   0   4         58.66         54.43        17.38 o                         
  12   0   4        177.60        170.10        20.18 o                         
  13   0   4        767.59        770.74        43.84 o                         
 -16   1   4          2.68         14.38        23.12 o                         
 -15   1   4          0.00        -16.43        16.43 o                         
 -14   1   4          0.32          3.41        13.50 o                         
 -13   1   4          0.05        -12.82        12.82 o                         
 -12   1   4         17.17         -8.61         9.89 o                         
 -11   1   4       1540.50       1473.12        22.51 o                         
 -10   1   4         37.37         34.86         9.62 o                         
  -9   1   4         95.93         95.66         7.26 o                         
  -8   1   4       9315.07       9840.74        62.10 o                         
  -7   1   4        313.58        312.62        10.60 o                         
  -6   1   4        962.21       1028.03        14.08 o                         
  -5   1   4        449.25        457.40        10.45 o                         
  -4   1   4         23.47         19.53         3.76 o                         
  -3   1   4        431.66        423.85         8.46 o                         
  -2   1   4          2.20          5.74         2.72 o                         
  -1   1   4        942.24        964.72        11.53 o                         
   0   1   4        983.78       1056.96        12.27 o                         
   1   1   4        158.86        195.49         6.46 o                         
   2   1   4       5446.16       6127.73        41.78 o                         
   3   1   4        172.82        148.00         6.76 o                         
   4   1   4        429.17        485.77         9.68 o                         
   5   1   4        118.99        131.65         6.77 o                         
   6   1   4        197.92        209.91         9.05 o                         
   7   1   4        490.33        481.02        14.68 o                         
   8   1   4         56.01         54.35         7.87 o                         
   9   1   4        101.31         99.74        10.78 o                         
  10   1   4        272.11        285.82        15.29 o                         
  11   1   4        409.48        396.25        17.77 o                         
  12   1   4        107.85        112.59        14.94 o                         
  13   1   4         47.49         49.65        16.89 o                         
 -15   2   4         24.07         20.86        16.54 o                         
 -14   2   4        201.87        202.96        15.47 o                         
 -13   2   4         36.03         64.77        12.70 o                         
 -12   2   4       1282.87       1215.15        25.10 o                         
 -11   2   4       1500.64       1411.81        22.37 o                         
 -10   2   4          1.16         -6.81         6.81 o                         
  -9   2   4       1771.48       1747.38        21.51 o                         
  -8   2   4         80.09         86.79         6.82 o                         
  -7   2   4        225.22        196.69         7.47 o                         
  -6   2   4        181.06        151.14         6.60 o                         
  -5   2   4       5900.14       5524.87        38.47 o                         
  -4   2   4       5865.34       5744.23        41.96 o                         
  -3   2   4        484.77        457.15         8.93 o                         
  -2   2   4        585.29        530.65         9.15 o                         
  -1   2   4        832.50        862.32        12.08 o                         
   0   2   4        403.72        379.36         8.17 o                         
   1   2   4       1814.97       1677.46        16.09 o                         
   2   2   4      35992.36      38470.62       213.24 o                         
   3   2   4       6303.17       6097.16        44.83 o                         
   4   2   4         77.62         81.81         5.81 o                         
   5   2   4         78.20         84.59         5.91 o                         
   6   2   4         23.74         14.68         5.37 o                         
   7   2   4        381.67        377.35        12.16 o                         
   8   2   4       1753.42       1706.98        24.73 o                         
   9   2   4       4549.62       4608.39        46.07 o                         
  10   2   4         24.70         23.89        10.07 o                         
  11   2   4        127.53        129.39        12.70 o                         
  12   2   4        104.04        126.81        16.98 o                         
  13   2   4          2.59        -16.28        16.28 o                         
 -15   3   4          6.40         20.82        16.02 o                         
 -14   3   4         83.89         45.94        13.90 o                         
 -13   3   4         98.82        100.07        14.00 o                         
 -12   3   4          1.45         -7.60        10.00 o                         
 -11   3   4          9.71         11.63         8.37 o                         
 -10   3   4         98.31         94.65         7.39 o                         
  -9   3   4        241.50        242.65         8.22 o                         
  -8   3   4        136.62        132.15         6.51 o                         
  -7   3   4        300.77        309.79         9.57 o                         
  -6   3   4        158.61        163.20         6.82 o                         
  -5   3   4          0.53          2.34         3.63 o                         
  -4   3   4       1146.95       1107.94        14.15 o                         
  -3   3   4       1278.49       1233.57        15.41 o                         
  -2   3   4          3.58          6.30         3.79 o                         
  -1   3   4        237.90        238.93         6.63 o                         
   0   3   4       1133.48       1196.33        13.28 o                         
   1   3   4       2966.49       2937.77        25.71 o                         
   2   3   4          1.96         -1.03         3.82 o                         
   3   3   4       4791.55       4996.81        37.66 o                         
   4   3   4        541.24        536.59        10.65 o                         
   5   3   4         18.52         13.34         4.81 o                         
   6   3   4        251.79        273.73        11.24 o                         
   7   3   4        427.21        421.71        12.16 o                         
   8   3   4        282.76        280.12        11.47 o                         
   9   3   4        427.01        428.64        16.24 o                         
  10   3   4         32.98         36.40         9.86 o                         
  11   3   4          1.34          0.24        13.61 o                         
  12   3   4         25.60          9.79        12.87 o                         
  13   3   4          2.65         -3.08        15.66 o                         
 -15   4   4        428.89        400.62        22.20 o                         
 -14   4   4        100.05         86.84        18.30 o                         
 -13   4   4         14.21         25.41        11.53 o                         
 -12   4   4       1792.71       1829.56        31.38 o                         
 -11   4   4        572.90        560.70        17.00 o                         
 -10   4   4        419.83        429.34        13.53 o                         
  -9   4   4        967.01        954.51        15.69 o                         
  -8   4   4        839.90        825.37        15.15 o                         
  -7   4   4        501.91        516.15        11.79 o                         
  -6   4   4         78.59         72.16         5.64 o                         
  -5   4   4      10886.27      10994.32        66.81 o                         
  -4   4   4       4633.72       4510.11        32.05 o                         
  -3   4   4       1792.75       1919.81        21.40 o                         
  -2   4   4       1335.40       1333.16        17.14 o                         
  -1   4   4          8.43          9.85         3.45 o                         
   0   4   4        637.80        603.00        10.77 o                         
   1   4   4       1794.71       1582.96        17.65 o                         
   2   4   4      12224.89      11800.37        75.39 o                         
   3   4   4       5192.47       5014.40        38.32 o                         
   4   4   4        181.06        197.55         6.76 o                         
   5   4   4         52.12         56.06         5.25 o                         
   6   4   4       1079.54       1075.52        15.10 o                         
   7   4   4         21.69         22.13         5.41 o                         
   8   4   4       1453.11       1431.39        18.82 o                         
   9   4   4       6185.45       6200.91        47.40 o                         
  10   4   4          3.49         -0.28         8.97 o                         
  11   4   4          1.18          3.63         9.18 o                         
  12   4   4        329.32        363.63        22.99 o                         
 -15   5   4          5.05          5.60        16.89 o                         
 -14   5   4        101.33         80.18        18.12 o                         
 -13   5   4        127.04        114.30        11.67 o                         
 -12   5   4         91.05         95.19        11.27 o                         
 -11   5   4       1376.80       1343.83        26.29 o                         
 -10   5   4        944.52        948.68        19.28 o                         
  -9   5   4        372.59        393.95        12.82 o                         
  -8   5   4         91.61         94.50         7.96 o                         
  -7   5   4          1.61         -1.32         5.53 o                         
  -6   5   4       5099.88       5252.00        40.75 o                         
  -5   5   4         42.10         46.17         5.10 o                         
  -4   5   4       8695.03       8979.44        57.55 o                         
  -3   5   4        607.82        542.91        12.59 o                         
  -2   5   4       1053.05       1144.66        16.80 o                         
  -1   5   4        237.08        246.63         8.68 o                         
   0   5   4       1082.81       1283.08        16.88 o                         
   1   5   4       2457.15       2405.00        22.75 o                         
   2   5   4          0.25         12.12         4.60 o                         
   3   5   4       2204.70       2020.30        21.84 o                         
   4   5   4        133.33        138.77         6.18 o                         
   5   5   4          3.55          0.29         3.87 o                         
   6   5   4         19.38         20.11         5.41 o                         
   7   5   4        193.03        190.31         8.90 o                         
   8   5   4        520.04        525.04        14.94 o                         
   9   5   4        222.75        212.72        16.74 o                         
  10   5   4        234.74        243.19        17.19 o                         
  11   5   4         14.89         41.63        16.44 o                         
  12   5   4        173.35        151.78        21.42 o                         
 -14   6   4          5.76         -9.04        14.69 o                         
 -13   6   4         65.32         87.70        11.97 o                         
 -12   6   4        400.00        389.54        15.15 o                         
 -11   6   4        701.38        749.41        21.47 o                         
 -10   6   4         38.44         40.73         9.36 o                         
  -9   6   4        858.70        829.77        21.06 o                         
  -8   6   4        326.86        340.30        13.25 o                         
  -7   6   4        114.55        117.39         8.28 o                         
  -6   6   4       1322.94       1332.29        19.53 o                         
  -5   6   4       3394.08       3217.55        29.73 o                         
  -4   6   4       3158.46       2995.79        27.12 o                         
  -3   6   4         22.28         17.22         5.11 o                         
  -2   6   4        769.36        738.49        14.01 o                         
  -1   6   4        633.70        655.52        14.91 o                         
   0   6   4         16.37         30.01         5.07 o                         
   1   6   4        313.33        262.58         9.32 o                         
   2   6   4      11265.12      11340.62        74.44 o                         
   3   6   4       3492.77       3507.87        30.72 o                         
   4   6   4        306.33        321.50         8.68 o                         
   5   6   4        260.64        257.38         9.43 o                         
   6   6   4        140.57        136.83        13.49 o                         
   7   6   4        486.24        485.61        21.90 o                         
   8   6   4         86.94         85.80        14.88 o                         
   9   6   4       3117.09       3123.95        49.09 o                         
  10   6   4       1354.42       1346.59        47.12 o                         
  11   6   4          6.62         16.96        17.46 o                         
  12   6   4          2.86         58.56        29.32 o                         
 -14   7   4          1.87         10.08        16.33 o                         
 -13   7   4        191.77        213.26        16.22 o                         
 -12   7   4        271.19        254.83        17.34 o                         
 -11   7   4       1574.30       1643.68        32.13 o                         
 -10   7   4       3433.83       3545.31        39.98 o                         
  -9   7   4        228.04        217.92        13.38 o                         
  -8   7   4          2.73          6.29         8.37 o                         
  -7   7   4          6.20          1.14         7.85 o                         
  -6   7   4       1552.81       1501.14        22.74 o                         
  -5   7   4        205.98        216.83        10.46 o                         
  -4   7   4       2722.12       2583.48        28.52 o                         
  -3   7   4       2850.25       2674.29        25.35 o                         
  -2   7   4        360.81        385.77        12.74 o                         
  -1   7   4         23.44         17.56         5.87 o                         
   0   7   4        397.66        384.26        11.30 o                         
   1   7   4       4357.85       4407.98        36.40 o                         
   2   7   4        538.34        534.86        12.47 o                         
   3   7   4       2843.19       2834.96        26.62 o                         
   4   7   4       2578.39       2556.43        24.82 o                         
   5   7   4        906.60        927.98        21.21 o                         
   6   7   4        734.71        769.29        26.24 o                         
   7   7   4         98.32        100.75        14.89 o                         
   8   7   4       1309.65       1325.48        34.40 o                         
   9   7   4        153.45        128.27        17.77 o                         
  10   7   4         94.66         68.20        19.27 o                         
  11   7   4         28.29         68.38        21.41 o                         
 -13   8   4        100.08         46.70        24.13 o                         
 -12   8   4         61.10         32.68        15.90 o                         
 -11   8   4        166.44        192.68        17.41 o                         
 -10   8   4          0.14         -0.87        11.76 o                         
  -9   8   4        245.00        218.71        14.00 o                         
  -8   8   4        398.21        406.74        16.57 o                         
  -7   8   4         23.20         24.06         9.51 o                         
  -6   8   4        442.71        464.95        15.39 o                         
  -5   8   4       2456.18       2387.26        29.19 o                         
  -4   8   4       1261.16       1261.79        20.95 o                         
  -3   8   4         80.77         75.36         7.62 o                         
  -2   8   4         49.61         53.48         5.71 o                         
  -1   8   4        254.02        297.76        11.05 o                         
   0   8   4          0.36          1.09         5.11 o                         
   1   8   4        750.18        761.49        14.34 o                         
   2   8   4       1944.20       1871.87        22.89 o                         
   3   8   4        348.15        344.79        12.42 o                         
   4   8   4         52.46         51.00         7.66 o                         
   5   8   4        112.22        137.07        13.17 o                         
   6   8   4        373.66        363.68        19.82 o                         
   7   8   4          1.00         -3.25        13.97 o                         
   8   8   4        552.99        535.27        23.67 o                         
   9   8   4        655.13        661.49        28.28 o                         
  10   8   4        382.07        426.65        25.51 o                         
  11   8   4          9.96         10.58        22.96 o                         
 -13   9   4         97.17        135.85        27.08 o                         
 -12   9   4        117.52        142.21        26.50 o                         
 -11   9   4       1876.04       1876.72        42.07 o                         
 -10   9   4        859.73        856.97        26.88 o                         
  -9   9   4          4.83         15.77        12.34 o                         
  -8   9   4         21.99         19.14        10.85 o                         
  -7   9   4        167.77        161.68        12.95 o                         
  -6   9   4       2729.55       2756.71        34.57 o                         
  -5   9   4          2.93         -7.39         8.48 o                         
  -4   9   4       3618.05       3551.93        37.14 o                         
  -3   9   4       2486.00       2525.62        30.97 o                         
  -2   9   4        777.68        782.78        17.90 o                         
  -1   9   4        904.41        891.77        16.80 o                         
   0   9   4         86.63         89.06         8.42 o                         
   1   9   4       2639.91       2681.57        27.35 o                         
   2   9   4        147.88        161.81         9.14 o                         
   3   9   4       1192.08       1185.96        18.02 o                         
   4   9   4        588.82        578.40        16.09 o                         
   5   9   4          5.40         19.45        12.40 o                         
   6   9   4        159.63        121.75        16.08 o                         
   7   9   4        206.78        200.64        20.08 o                         
   8   9   4        999.96       1087.89        44.68 o                         
   9   9   4         13.21         42.26        24.20 o                         
  10   9   4        564.41        561.80        35.12 o                         
 -12  10   4        315.81        324.95        22.76 o                         
 -11  10   4         27.59         95.63        28.62 o                         
 -10  10   4         18.51         -3.82        14.39 o                         
  -9  10   4         20.64          4.33        16.21 o                         
  -8  10   4         12.77         -0.58        14.31 o                         
  -7  10   4          2.06         19.22        11.12 o                         
  -6  10   4         62.89         46.47        11.79 o                         
  -5  10   4        427.14        445.28        19.96 o                         
  -4  10   4        826.74        793.71        19.87 o                         
  -3  10   4        134.66        143.95        11.20 o                         
  -2  10   4        430.13        438.23        16.88 o                         
  -1  10   4         45.77         37.57         8.64 o                         
   0  10   4        927.94        922.87        18.50 o                         
   1  10   4        823.74        810.28        17.81 o                         
   2  10   4       1489.47       1474.07        24.92 o                         
   3  10   4        623.34        606.35        14.96 o                         
   4  10   4         47.15         46.89         9.17 o                         
   5  10   4          1.38         11.38        14.09 o                         
   6  10   4        315.80        314.88        21.22 o                         
   7  10   4        143.23        193.26        20.64 o                         
   8  10   4        342.05        368.13        24.94 o                         
   9  10   4        355.34        288.71        26.09 o                         
 -11  11   4       1600.74       1608.78        44.26 o                         
 -10  11   4       1117.07       1141.42        31.86 o                         
  -9  11   4         24.36         10.87        14.17 o                         
  -8  11   4        136.01        121.14        15.53 o                         
  -7  11   4        115.87        106.62        14.19 o                         
  -6  11   4        920.16        942.90        27.88 o                         
  -5  11   4         50.54         35.28        11.08 o                         
  -4  11   4       5508.05       5634.81        59.07 o                         
  -3  11   4        782.96        831.17        21.78 o                         
  -2  11   4         79.54         71.16        11.15 o                         
  -1  11   4         75.39         80.63        10.35 o                         
   0  11   4        382.91        377.02        12.92 o                         
   1  11   4       1744.07       1763.71        25.77 o                         
   2  11   4          1.59         -9.05         9.05 o                         
   3  11   4       2470.29       2492.77        30.24 o                         
   4  11   4       1240.94       1174.82        26.41 o                         
   5  11   4        212.84        211.48        25.30 o                         
   6  11   4          0.98         -4.13        19.29 o                         
   7  11   4        647.11        655.65        34.52 o                         
   8  11   4       1033.81       1122.52        43.35 o                         
 -10  12   4         71.41         28.60        17.30 o                         
  -9  12   4         11.92         10.58        16.23 o                         
  -8  12   4         10.87          1.71        14.79 o                         
  -7  12   4         86.51         92.64        16.70 o                         
  -6  12   4         11.99          8.56        13.55 o                         
  -5  12   4         38.26         32.37        12.30 o                         
  -4  12   4        798.16        749.66        24.20 o                         
  -3  12   4        153.49        142.85        14.21 o                         
  -2  12   4        161.72        121.04        14.73 o                         
  -1  12   4         47.47         16.69        11.38 o                         
   0  12   4         30.32         23.64        10.64 o                         
   1  12   4          4.15          7.00        11.41 o                         
   2  12   4          0.87        -10.71        10.71 o                         
   3  12   4        264.96        250.44        15.51 o                         
   4  12   4        162.12        169.44        16.21 o                         
   5  12   4         22.79          9.47        18.55 o                         
   6  12   4          0.79         -5.43        21.61 o                         
   7  12   4          0.15         -0.07        25.10 o                         
  -8  13   4          0.75         10.12        18.69 o                         
  -7  13   4         53.44         37.86        17.22 o                         
  -6  13   4        499.57        492.18        22.37 o                         
  -5  13   4         10.79          7.45        13.64 o                         
  -4  13   4       2126.31       2075.34        35.36 o                         
  -3  13   4       2081.20       2073.57        34.36 o                         
  -2  13   4        221.75        229.06        15.37 o                         
  -1  13   4         36.12         55.75        12.54 o                         
   0  13   4        238.58        226.66        14.74 o                         
   1  13   4        951.43        953.43        27.90 o                         
   2  13   4         22.26         -4.67        10.73 o                         
   3  13   4        869.88        911.97        24.32 o                         
   4  13   4       1006.97       1091.93        29.62 o                         
   5  13   4         53.87         59.35        22.38 o                         
   6  13   4         59.14         44.60        25.40 o                         
  -7  14   4          6.14        127.91        81.08 o                         
  -6  14   4         51.66         25.40        19.97 o                         
  -5  14   4         81.77         69.37        16.86 o                         
  -4  14   4          6.72         -4.50        15.38 o                         
  -3  14   4        105.80        117.93        17.61 o                         
  -2  14   4         15.25         46.26        15.32 o                         
  -1  14   4         18.12          1.21        14.14 o                         
   0  14   4         30.20         64.67        15.02 o                         
   1  14   4          0.03         13.16        13.43 o                         
   2  14   4         12.85          2.47        20.17 o                         
   3  14   4          2.85         -7.74        16.87 o                         
   4  14   4         52.99         44.10        24.31 o                         
  -3  15   4        745.77        771.41        36.30 o                         
  -2  15   4         62.23         11.67        17.90 o                         
  -1  15   4         13.10        -14.80        18.17 o                         
   0  15   4         36.59         48.71        18.04 o                         
 -15   1   5        141.06        149.57        18.48 o                         
 -14   1   5        174.23        181.35        15.35 o                         
 -13   1   5        435.80        409.16        16.96 o                         
 -12   1   5       1375.68       1310.38        25.47 o                         
 -11   1   5       3622.87       3469.86        35.53 o                         
 -10   1   5       8279.39       8314.42        63.22 o                         
  -9   1   5       7447.74       7484.82        57.16 o                         
  -8   1   5        934.39        911.30        17.87 o                         
  -7   1   5        107.62         99.09         6.52 o                         
  -6   1   5         80.40         91.14         5.74 o                         
  -5   1   5       7850.56       7784.62        49.00 o                         
  -4   1   5       1569.31       1515.24        17.57 o                         
  -3   1   5       5857.38       5817.45        39.51 o                         
  -2   1   5       4602.40       4435.32        29.27 o                         
  -1   1   5       1927.18       1955.46        18.46 o                         
   0   1   5       1857.47       1888.39        19.04 o                         
   1   1   5       8358.31       9133.08        60.14 o                         
   2   1   5      10130.40       9839.62        82.97 o                         
   3   1   5       2662.61       2568.52        24.07 o                         
   4   1   5       1129.55       1098.85        16.93 o                         
   5   1   5        187.21        166.73         8.14 o                         
   6   1   5        293.25        316.02        13.03 o                         
   7   1   5         25.24         15.50         7.83 o                         
   8   1   5        511.78        479.46        15.21 o                         
   9   1   5       3972.91       3815.38        42.42 o                         
  10   1   5       1305.51       1301.87        37.69 o                         
  11   1   5         22.98         17.02        13.05 o                         
  12   1   5          2.65        -14.53        16.42 o                         
 -15   2   5         58.62         18.29        16.42 o                         
 -14   2   5        225.59        220.79        15.88 o                         
 -13   2   5          4.05         -6.42        11.24 o                         
 -12   2   5         25.33         14.46        11.56 o                         
 -11   2   5       1534.93       1421.08        25.83 o                         
 -10   2   5        299.37        284.60        12.63 o                         
  -9   2   5        109.47        112.79         9.00 o                         
  -8   2   5         81.05         89.99         6.13 o                         
  -7   2   5          4.84         -0.73         5.37 o                         
  -6   2   5        696.15        701.82        12.91 o                         
  -5   2   5         66.04         70.60         5.68 o                         
  -4   2   5        758.12        713.14        12.69 o                         
  -3   2   5       1172.52       1150.31        14.75 o                         
  -2   2   5        161.49        159.44         6.62 o                         
  -1   2   5        379.32        396.75         9.75 o                         
   0   2   5       1680.54       1778.73        19.44 o                         
   1   2   5       1044.08       1173.00        14.34 o                         
   2   2   5        302.10        310.32         7.94 o                         
   3   2   5       1593.43       1651.67        20.03 o                         
   4   2   5        640.62        665.76        12.37 o                         
   5   2   5         29.10         25.60         5.84 o                         
   6   2   5         82.37         85.35         7.92 o                         
   7   2   5          1.57         -5.06         7.40 o                         
   8   2   5        687.68        675.51        23.69 o                         
   9   2   5          1.21          9.74        10.72 o                         
  10   2   5        233.17        245.99        15.96 o                         
  11   2   5          6.66        -13.72        13.72 o                         
  12   2   5          9.32         28.28        16.47 o                         
 -15   3   5        282.34        290.78        22.50 o                         
 -14   3   5          0.60         31.55        14.99 o                         
 -13   3   5        220.70        207.82        16.66 o                         
 -12   3   5         41.39         32.63        11.62 o                         
 -11   3   5          4.03         -1.57        10.70 o                         
 -10   3   5        924.43        878.34        19.73 o                         
  -9   3   5       2002.87       1952.09        23.17 o                         
  -8   3   5        573.54        576.46        13.21 o                         
  -7   3   5        592.80        570.30        12.51 o                         
  -6   3   5         43.11         45.38         5.55 o                         
  -5   3   5       5052.33       4982.09        37.58 o                         
  -4   3   5       1137.96       1103.72        16.19 o                         
  -3   3   5       1727.78       1591.77        18.18 o                         
  -2   3   5        939.27        814.83        14.11 o                         
  -1   3   5       3119.02       3158.01        25.42 o                         
   0   3   5        683.16        665.58        12.01 o                         
   1   3   5        554.87        456.50         9.86 o                         
   2   3   5       6423.00       6203.31        43.53 o                         
   3   3   5       2331.12       2259.30        20.38 o                         
   4   3   5        504.17        470.00        12.21 o                         
   5   3   5        494.49        486.14        13.64 o                         
   6   3   5        484.14        515.86        14.98 o                         
   7   3   5        791.30        725.48        18.47 o                         
   8   3   5       1770.67       1747.35        27.47 o                         
   9   3   5       1650.24       1668.46        27.91 o                         
  10   3   5        529.57        519.83        21.19 o                         
  11   3   5          0.87         14.02        16.10 o                         
  12   3   5          3.15         43.83        15.94 o                         
 -15   4   5          2.57         -8.51        17.83 o                         
 -14   4   5          0.52         23.83        15.08 o                         
 -13   4   5         53.84         42.17        14.42 o                         
 -12   4   5        191.18        177.24        14.30 o                         
 -11   4   5        451.80        452.70        16.96 o                         
 -10   4   5        644.44        607.14        15.12 o                         
  -9   4   5         32.10         32.25         7.15 o                         
  -8   4   5         11.84         10.47         6.10 o                         
  -7   4   5          1.29          0.73         5.32 o                         
  -6   4   5         92.03         87.18         6.46 o                         
  -5   4   5         76.52         70.10         5.60 o                         
  -4   4   5       1122.81       1019.50        16.76 o                         
  -3   4   5       1432.51       1349.58        19.24 o                         
  -2   4   5       2352.09       2544.36        23.06 o                         
  -1   4   5        239.56        243.77         7.76 o                         
   0   4   5         54.03         42.13         5.17 o                         
   1   4   5       1171.44       1177.02        15.08 o                         
   2   4   5         10.09         11.88         4.66 o                         
   3   4   5       2386.11       2245.44        23.45 o                         
   4   4   5       1340.31       1248.59        15.97 o                         
   5   4   5        339.73        352.53        10.82 o                         
   6   4   5        120.44        107.80         7.41 o                         
   7   4   5         54.43         43.95         8.06 o                         
   8   4   5         32.09         24.62         8.17 o                         
   9   4   5        170.09        181.08        10.80 o                         
  10   4   5        521.68        578.60        17.04 o                         
  11   4   5          0.97        -14.33        14.33 o                         
  12   4   5         19.93         -4.52        21.49 o                         
 -15   5   5         85.66        103.55        28.48 o                         
 -14   5   5        156.52        147.21        18.00 o                         
 -13   5   5         17.93         11.98        15.64 o                         
 -12   5   5        265.26        240.97        14.29 o                         
 -11   5   5        143.28        136.59        10.84 o                         
 -10   5   5       2810.90       2722.19        30.98 o                         
  -9   5   5       2703.35       2722.87        29.84 o                         
  -8   5   5        184.61        180.17         9.37 o                         
  -7   5   5          5.40          7.95         5.87 o                         
  -6   5   5        100.45        109.42         7.14 o                         
  -5   5   5       3819.04       3752.15        31.35 o                         
  -4   5   5       1983.43       2006.18        24.47 o                         
  -3   5   5       5821.06       5933.10        47.14 o                         
  -2   5   5       2620.38       2469.90        26.06 o                         
  -1   5   5        487.36        462.77        11.88 o                         
   0   5   5         86.13         96.71         6.63 o                         
   1   5   5       1346.40       1378.52        20.57 o                         
   2   5   5       7822.44       7937.48        59.08 o                         
   3   5   5       2507.88       2459.11        26.88 o                         
   4   5   5       1970.09       1950.08        21.44 o                         
   5   5   5        766.46        748.58        14.16 o                         
   6   5   5        202.42        225.90         9.83 o                         
   7   5   5         91.22         96.45        10.59 o                         
   8   5   5       2113.02       2114.48        27.91 o                         
   9   5   5        994.07       1006.97        19.60 o                         
  10   5   5        796.05        810.26        18.43 o                         
  11   5   5          5.59         -7.72        21.37 o                         
 -14   6   5         41.96         25.67        18.24 o                         
 -13   6   5         60.29         73.46        15.64 o                         
 -12   6   5          5.22          7.27        12.98 o                         
 -11   6   5       1177.93       1181.81        34.20 o                         
 -10   6   5        860.11        806.06        22.78 o                         
  -9   6   5          4.64         11.65         8.31 o                         
  -8   6   5        473.14        504.49        14.60 o                         
  -7   6   5        901.08        965.51        17.69 o                         
  -6   6   5         22.15         31.55         5.98 o                         
  -5   6   5        903.13        952.98        16.09 o                         
  -4   6   5       6370.92       6426.51        46.85 o                         
  -3   6   5        322.07        216.46        10.14 o                         
  -2   6   5         14.58         18.95         6.11 o                         
  -1   6   5        353.46        331.40        11.26 o                         
   0   6   5         60.97         72.14         6.86 o                         
   1   6   5       1014.58       1032.45        17.29 o                         
   2   6   5        185.68        184.10         9.66 o                         
   3   6   5       4068.48       4041.23        40.67 o                         
   4   6   5        982.65        972.47        15.92 o                         
   5   6   5        356.43        343.01        10.10 o                         
   6   6   5       1192.27       1187.40        20.63 o                         
   7   6   5        650.11        630.42        22.91 o                         
   8   6   5        733.02        726.73        27.26 o                         
   9   6   5         12.86         12.10        16.50 o                         
  10   6   5       1624.35       1556.11        37.29 o                         
  11   6   5        340.42        329.93        24.63 o                         
 -14   7   5        158.25        117.39        20.64 o                         
 -13   7   5         82.31         42.04        16.17 o                         
 -12   7   5        454.11        461.42        19.68 o                         
 -11   7   5        170.54        172.51        13.74 o                         
 -10   7   5        560.39        570.80        20.39 o                         
  -9   7   5       1849.95       1833.07        28.23 o                         
  -8   7   5        482.57        450.08        16.34 o                         
  -7   7   5        246.40        234.09        10.93 o                         
  -6   7   5          9.03         14.88         6.14 o                         
  -5   7   5       1418.58       1427.83        20.06 o                         
  -4   7   5        118.60        113.70         7.19 o                         
  -3   7   5       1892.45       1865.64        24.17 o                         
  -2   7   5       1090.49       1036.51        18.87 o                         
  -1   7   5        150.88        124.53         8.77 o                         
   0   7   5         56.85         54.46         7.71 o                         
   1   7   5       1105.76       1078.29        18.11 o                         
   2   7   5       2560.28       2501.11        28.08 o                         
   3   7   5          5.39          2.53         6.13 o                         
   4   7   5          6.71          6.28         9.04 o                         
   5   7   5        142.41        126.00         8.99 o                         
   6   7   5        295.59        294.82        17.37 o                         
   7   7   5        154.16        163.92        16.37 o                         
   8   7   5        201.55        255.31        19.07 o                         
   9   7   5       1576.22       1568.91        38.06 o                         
  10   7   5        165.24        155.01        21.76 o                         
 -13   8   5        238.93        248.57        19.83 o                         
 -12   8   5         46.53         40.04        15.11 o                         
 -11   8   5        956.36        915.74        27.51 o                         
 -10   8   5       1051.04       1033.54        31.76 o                         
  -9   8   5        381.80        395.68        19.73 o                         
  -8   8   5        150.44        163.38        13.23 o                         
  -7   8   5          4.17         -9.35         9.35 o                         
  -6   8   5        532.61        516.86        17.22 o                         
  -5   8   5          2.03          6.85         7.85 o                         
  -4   8   5       5119.04       5063.55        41.34 o                         
  -3   8   5       4402.43       4389.60        40.09 o                         
  -2   8   5          3.97          6.14         7.23 o                         
  -1   8   5        176.22        172.21        11.05 o                         
   0   8   5        510.10        506.86        17.49 o                         
   1   8   5        585.51        604.71        17.08 o                         
   2   8   5        226.72        236.33        10.56 o                         
   3   8   5      11052.83      11056.33        75.95 o                         
   4   8   5        419.67        442.80        12.26 o                         
   5   8   5        109.37        112.31        12.95 o                         
   6   8   5         47.95         23.84        15.80 o                         
   7   8   5         20.84         18.21        15.09 o                         
   8   8   5        489.76        503.73        23.81 o                         
   9   8   5         35.03         -5.79        19.75 o                         
  10   8   5        807.91        870.91        36.36 o                         
 -13   9   5          3.85         55.82        23.37 o                         
 -12   9   5         53.63         76.55        21.50 o                         
 -11   9   5         43.47         18.43        18.08 o                         
 -10   9   5        108.70         87.70        14.36 o                         
  -9   9   5        400.24        386.69        20.81 o                         
  -8   9   5        533.69        551.07        21.90 o                         
  -7   9   5        279.93        297.33        16.45 o                         
  -6   9   5        212.52        213.82        14.06 o                         
  -5   9   5         94.65        104.35        11.45 o                         
  -4   9   5        535.57        535.00        17.07 o                         
  -3   9   5        118.67         98.24         9.37 o                         
  -2   9   5        389.16        375.13        12.73 o                         
  -1   9   5        362.08        353.62        13.60 o                         
   0   9   5         33.41         28.83         7.99 o                         
   1   9   5        105.18         99.07         8.36 o                         
   2   9   5        162.10        166.32        10.10 o                         
   3   9   5        447.53        433.15        18.17 o                         
   4   9   5        484.14        461.58        12.75 o                         
   5   9   5        572.11        574.16        23.83 o                         
   6   9   5         75.91         82.57        16.96 o                         
   7   9   5          3.42         -2.99        23.25 o                         
   8   9   5        411.83        366.32        24.21 o                         
   9   9   5        281.31        295.54        27.14 o                         
 -12  10   5        176.79        125.60        21.03 o                         
 -11  10   5       1444.47       1554.62        69.89 o                         
 -10  10   5        297.48        318.25        23.96 o                         
  -9  10   5         49.96         33.40        14.70 o                         
  -8  10   5         69.37         69.26        13.18 o                         
  -7  10   5         21.30         12.35        11.72 o                         
  -6  10   5          4.50         -2.89        11.18 o                         
  -5  10   5         25.78         40.67        11.78 o                         
  -4  10   5       1648.36       1645.97        28.30 o                         
  -3  10   5       1723.83       1713.19        33.14 o                         
  -2  10   5        162.27        171.32        11.96 o                         
  -1  10   5        483.98        471.03        16.28 o                         
   0  10   5         13.50         10.67        12.08 o                         
   1  10   5       1540.77       1480.74        23.90 o                         
   2  10   5         13.21          6.34         9.75 o                         
   3  10   5       3776.26       3635.07        36.63 o                         
   4  10   5       2716.60       2608.01        33.02 o                         
   5  10   5          2.47          7.70        14.85 o                         
   6  10   5         35.46         12.94        19.17 o                         
   7  10   5        283.16        315.47        24.60 o                         
   8  10   5        466.88        432.86        28.38 o                         
 -11  11   5        238.47        233.06        22.13 o                         
 -10  11   5        135.30        121.95        19.74 o                         
  -9  11   5         55.22         49.16        16.45 o                         
  -8  11   5          0.43         26.94        14.39 o                         
  -7  11   5        575.58        571.09        23.21 o                         
  -6  11   5        241.15        216.93        17.23 o                         
  -5  11   5       1027.97        971.85        24.35 o                         
  -4  11   5          5.09          4.39        11.76 o                         
  -3  11   5        580.09        530.87        20.08 o                         
  -2  11   5         82.78        110.89        12.11 o                         
  -1  11   5        149.51        163.58        11.15 o                         
   0  11   5         49.55         30.44        10.17 o                         
   1  11   5          0.92         38.03        10.27 o                         
   2  11   5        378.83        346.04        22.62 o                         
   3  11   5        135.44        141.52        13.77 o                         
   4  11   5         10.37         -0.75        12.14 o                         
   5  11   5        262.29        236.54        21.17 o                         
   6  11   5          0.58        -19.93        19.93 o                         
   7  11   5        198.49        263.02        28.18 o                         
 -10  12   5       1126.41       1089.12        59.67 o                         
  -9  12   5        256.37        267.86        25.10 o                         
  -8  12   5         30.91         18.77        15.62 o                         
  -7  12   5       1137.05       1096.31        42.48 o                         
  -6  12   5        646.05        622.37        21.63 o                         
  -5  12   5        223.54        247.10        16.36 o                         
  -4  12   5       4784.60       4804.11        48.49 o                         
  -3  12   5       3944.01       3910.76        43.95 o                         
  -2  12   5         97.10        115.87        13.08 o                         
  -1  12   5         89.88         96.95        16.92 o                         
   0  12   5        242.92        233.97        13.98 o                         
   1  12   5        321.46        347.04        17.69 o                         
   2  12   5         92.13         90.54        14.10 o                         
   3  12   5       2490.28       2524.48        31.14 o                         
   4  12   5        795.59        827.94        39.86 o                         
   5  12   5         11.58        -23.01        23.01 o                         
   6  12   5          1.01         38.69        29.81 o                         
  -8  13   5         25.13         33.89        19.29 o                         
  -7  13   5         25.08         24.14        16.06 o                         
  -6  13   5         35.86         36.91        22.40 o                         
  -5  13   5          5.67        -12.98        16.61 o                         
  -4  13   5        109.61        106.84        17.91 o                         
  -3  13   5         35.36         23.60        15.29 o                         
  -2  13   5          0.41          4.23        13.88 o                         
  -1  13   5         14.33         21.94        13.74 o                         
   0  13   5        122.14        108.70        17.19 o                         
   1  13   5         64.03         72.19        12.08 o                         
   2  13   5        102.89        113.75        16.27 o                         
   3  13   5          0.09        -12.08        12.08 o                         
   4  13   5        127.00        142.98        23.02 o                         
   5  13   5          2.93         25.06        33.02 o                         
  -6  14   5        143.76         99.11        19.61 o                         
  -5  14   5        125.87        132.97        19.81 o                         
  -4  14   5       1973.49       1976.75        39.73 o                         
  -3  14   5        664.80        681.74        24.52 o                         
  -2  14   5         22.65         37.72        18.25 o                         
  -1  14   5         10.62         -4.53        17.19 o                         
   0  14   5         10.57         26.99        16.14 o                         
   1  14   5        154.21        103.32        17.55 o                         
   2  14   5         12.80         24.92        16.46 o                         
 -15   0   6         42.89         46.26        30.01 o                         
 -14   0   6       1049.60        935.85        39.08 o                         
 -13   0   6        150.91        149.00        20.93 o                         
 -12   0   6        279.48        422.60        45.81 o                         
 -11   0   6        398.51        362.17        22.87 o                         
 -10   0   6       5697.32       5687.61        83.94 o                         
  -9   0   6       4747.44       4740.53        63.45 o                         
  -8   0   6        487.50        452.29        20.95 o                         
  -7   0   6        535.56        503.10        17.19 o                         
  -6   0   6         45.10         62.76         8.55 o                         
  -5   0   6       4596.66       4674.17        53.85 o                         
  -4   0   6        517.70        553.06        15.82 o                         
  -3   0   6       6718.33       6737.65       108.86 o                         
  -2   0   6      25747.60      27558.91       225.27 o                         
  -1   0   6        446.31        395.96        15.30 o                         
   0   0   6        125.50        180.47         8.51 o                         
   1   0   6         26.96         43.96         8.01 o                         
   2   0   6       1959.03       1757.56        31.97 o                         
   3   0   6          3.08         10.28         8.88 o                         
   4   0   6       5063.77       5009.47        60.67 o                         
   5   0   6       3807.44       3745.33        50.97 o                         
   6   0   6        184.64        228.50        19.75 o                         
   7   0   6          6.17         35.60        27.23 o                         
   8   0   6       2637.99       2572.93        84.37 o                         
   9   0   6       3115.96       3198.19        67.37 o                         
  10   0   6          8.22        -12.42        20.10 o                         
  11   0   6        871.55        769.13        42.36 o                         
 -15   1   6        108.32         78.49        18.28 o                         
 -14   1   6          2.06          0.95        15.23 o                         
 -13   1   6         47.45         50.23        12.93 o                         
 -12   1   6       1631.59       1481.10        31.43 o                         
 -11   1   6        261.57        229.94        14.92 o                         
 -10   1   6        355.32        325.85        15.19 o                         
  -9   1   6        229.73        229.55        11.96 o                         
  -8   1   6          0.77         -1.26         6.92 o                         
  -7   1   6         31.86         28.11         6.06 o                         
  -6   1   6         16.45         12.08         4.94 o                         
  -5   1   6         21.30         25.74         5.53 o                         
  -4   1   6         15.28         23.88         4.79 o                         
  -3   1   6         38.24         35.24         4.85 o                         
  -2   1   6       2980.24       3325.34        28.60 o                         
  -1   1   6         19.85         21.83         4.65 o                         
   0   1   6         81.68        106.88         6.25 o                         
   1   1   6        496.50        571.78        12.46 o                         
   2   1   6        425.74        445.69        15.15 o                         
   3   1   6        706.10        686.29        15.35 o                         
   4   1   6          0.28         -0.54         6.31 o                         
   5   1   6         12.38         14.07         7.41 o                         
   6   1   6        708.70        670.81        18.12 o                         
   7   1   6        216.74        207.18        13.48 o                         
   8   1   6          2.16         -2.57        17.75 o                         
   9   1   6        423.45        414.10        20.58 o                         
  10   1   6         31.39         10.49        15.06 o                         
  11   1   6        102.82         84.03        22.12 o                         
 -15   2   6        399.39        373.81        22.10 o                         
 -14   2   6        260.05        213.47        17.20 o                         
 -13   2   6         38.44          6.64        13.03 o                         
 -12   2   6        601.72        575.32        22.61 o                         
 -11   2   6         13.25         16.93        10.54 o                         
 -10   2   6       3565.83       3560.40        41.20 o                         
  -9   2   6       3144.78       3081.01        32.55 o                         
  -8   2   6        799.00        775.32        15.42 o                         
  -7   2   6        206.68        212.10         9.48 o                         
  -6   2   6         58.15         47.63         6.16 o                         
  -5   2   6        130.93        109.02         7.34 o                         
  -4   2   6         17.43         14.16         5.41 o                         
  -3   2   6       8277.90       8096.18        55.00 o                         
  -2   2   6      11626.79      11918.88        76.96 o                         
  -1   2   6        167.49        126.14         7.12 o                         
   0   2   6        752.79        753.01        13.59 o                         
   1   2   6        357.69        360.37        10.79 o                         
   2   2   6       2351.72       2211.90        23.35 o                         
   3   2   6        491.73        491.84        12.85 o                         
   4   2   6       5379.28       5267.90        39.77 o                         
   5   2   6        975.36        952.32        15.86 o                         
   6   2   6         45.06         39.07         9.25 o                         
   7   2   6       1065.23       1007.06        24.81 o                         
   8   2   6         95.28        100.13        14.31 o                         
   9   2   6       1191.73       1230.21        45.22 o                         
  10   2   6        432.00        391.44        34.20 o                         
  11   2   6        607.28        625.18        26.46 o                         
 -15   3   6          1.62          1.88        26.12 o                         
 -14   3   6         19.71         14.98        16.52 o                         
 -13   3   6        143.62        113.90        14.36 o                         
 -12   3   6        255.82        246.51        15.82 o                         
 -11   3   6         10.14         31.98        10.87 o                         
 -10   3   6        138.74        117.52        11.14 o                         
  -9   3   6          0.88         -7.58         7.58 o                         
  -8   3   6         24.94         23.14         6.52 o                         
  -7   3   6         22.19         22.17         6.69 o                         
  -6   3   6        169.27        163.63         8.23 o                         
  -5   3   6         56.71         62.78         7.11 o                         
  -4   3   6       1768.91       1777.03        21.84 o                         
  -3   3   6       1557.15       1512.16        18.88 o                         
  -2   3   6        427.74        432.71        12.82 o                         
  -1   3   6        754.29        805.41        14.36 o                         
   0   3   6          2.21         -0.38         4.96 o                         
   1   3   6         80.69         58.53         6.06 o                         
   2   3   6        603.57        601.10        12.19 o                         
   3   3   6       1529.59       1441.88        19.39 o                         
   4   3   6         56.83         47.21         6.15 o                         
   5   3   6        523.69        525.70        14.13 o                         
   6   3   6        652.57        613.50        16.36 o                         
   7   3   6         29.97         24.09         9.55 o                         
   8   3   6         26.69         19.56        10.15 o                         
   9   3   6         38.60         31.29        12.47 o                         
  10   3   6        187.09        213.59        16.99 o                         
  11   3   6         11.96         30.64        16.07 o                         
 -15   4   6          1.25         19.35        22.28 o                         
 -14   4   6         17.67        -18.58        18.58 o                         
 -13   4   6          3.34          2.29        19.12 o                         
 -12   4   6        226.55        205.78        15.32 o                         
 -11   4   6          1.59         -6.28        10.68 o                         
 -10   4   6       3055.37       3006.70        34.18 o                         
  -9   4   6       4087.60       4054.07        38.20 o                         
  -8   4   6        685.98        678.31        15.80 o                         
  -7   4   6       1956.44       1981.20        23.15 o                         
  -6   4   6         74.75         92.78         7.07 o                         
  -5   4   6        772.47        756.54        15.84 o                         
  -4   4   6        483.01        485.66        13.62 o                         
  -3   4   6       6171.86       5893.29        48.57 o                         
  -2   4   6       5537.77       5276.26        39.26 o                         
  -1   4   6       1898.85       1862.73        21.87 o                         
   0   4   6       1247.54       1302.34        18.35 o                         
   1   4   6        219.82        222.44         9.42 o                         
   2   4   6       6655.15       6522.15        47.69 o                         
   3   4   6          4.33          3.59         6.34 o                         
   4   4   6       4923.75       4936.77        42.97 o                         
   5   4   6       4976.61       4930.94        47.32 o                         
   6   4   6        641.32        620.69        17.67 o                         
   7   4   6        245.69        258.14        13.43 o                         
   8   4   6         67.84         73.44        10.70 o                         
   9   4   6       1567.20       1526.75        28.56 o                         
  10   4   6        226.27        208.51        14.62 o                         
  11   4   6        370.40        389.58        22.04 o                         
 -14   5   6         21.00        -12.63        17.55 o                         
 -13   5   6        123.66         99.81        16.51 o                         
 -12   5   6         17.55          3.66        10.98 o                         
 -11   5   6        695.22        690.88        24.73 o                         
 -10   5   6       2088.54       2092.03        29.88 o                         
  -9   5   6        859.02        843.16        19.80 o                         
  -8   5   6       1232.47       1278.78        20.64 o                         
  -7   5   6          8.40         16.14         6.63 o                         
  -6   5   6        111.78        130.20         7.64 o                         
  -5   5   6        305.29        326.43        10.41 o                         
  -4   5   6        525.61        452.86        14.32 o                         
  -3   5   6       1137.27       1137.59        19.58 o                         
  -2   5   6         27.63         18.94         4.95 o                         
  -1   5   6        106.28         96.30         6.70 o                         
   0   5   6        128.16        125.92         8.01 o                         
   1   5   6        304.23        300.48        11.29 o                         
   2   5   6        921.27        907.45        15.97 o                         
   3   5   6        869.00        867.47        16.28 o                         
   4   5   6        492.56        501.53        12.14 o                         
   5   5   6         24.92         27.61         6.80 o                         
   6   5   6        353.34        334.25        13.75 o                         
   7   5   6        102.25        116.87        10.16 o                         
   8   5   6        794.90        804.45        19.04 o                         
   9   5   6        247.25        265.42        20.24 o                         
  10   5   6        794.01        828.01        36.00 o                         
 -14   6   6          3.94         -8.13        19.83 o                         
 -13   6   6          4.18          8.32        15.93 o                         
 -12   6   6         54.68         62.19        14.40 o                         
 -11   6   6          3.54         21.50        10.84 o                         
 -10   6   6       1750.42       1779.28        29.70 o                         
  -9   6   6       1536.15       1538.51        25.31 o                         
  -8   6   6       1027.63       1010.42        19.97 o                         
  -7   6   6         64.04         60.74         7.78 o                         
  -6   6   6        432.78        451.74        12.46 o                         
  -5   6   6        914.68        934.09        17.31 o                         
  -4   6   6        251.23        260.30        11.98 o                         
  -3   6   6       3528.58       3412.92        33.55 o                         
  -2   6   6       8464.56       8446.26        62.81 o                         
  -1   6   6       1099.10       1088.96        18.74 o                         
   0   6   6         83.32        101.26         7.74 o                         
   1   6   6       1156.50       1185.90        20.73 o                         
   2   6   6         52.90         52.96         7.77 o                         
   3   6   6        687.53        655.30        16.83 o                         
   4   6   6        771.51        756.01        20.86 o                         
   5   6   6       2006.80       1920.70        24.68 o                         
   6   6   6        746.42        738.68        16.06 o                         
   7   6   6         17.11          6.01        15.09 o                         
   8   6   6        234.77        211.21        13.83 o                         
   9   6   6        878.10        893.96        36.22 o                         
  10   6   6          2.48        -25.23        25.23 o                         
 -14   7   6        287.73        309.86        35.17 o                         
 -13   7   6         89.99        105.87        18.96 o                         
 -12   7   6         37.80         69.83        14.69 o                         
 -11   7   6        986.37       1051.85        26.76 o                         
 -10   7   6        736.24        705.53        22.55 o                         
  -9   7   6        700.17        687.75        19.83 o                         
  -8   7   6        378.75        369.25        15.38 o                         
  -7   7   6        153.87        146.67        10.57 o                         
  -6   7   6        343.13        357.15        15.25 o                         
  -5   7   6        113.94         98.47         8.19 o                         
  -4   7   6       3908.26       3857.84        37.88 o                         
  -3   7   6       3526.10       3546.53        36.81 o                         
  -2   7   6         93.39         70.11         8.50 o                         
  -1   7   6        639.87        639.12        16.64 o                         
   0   7   6       1905.57       1918.38        25.62 o                         
   1   7   6       1034.23       1052.09        21.49 o                         
   2   7   6       2985.95       2916.13        33.12 o                         
   3   7   6       2553.19       2463.19        31.65 o                         
   4   7   6       1898.23       1878.22        25.18 o                         
   5   7   6         14.59         17.20         6.94 o                         
   6   7   6         34.57         20.69         9.15 o                         
   7   7   6         78.14         67.62        16.42 o                         
   8   7   6        195.74        190.87        20.75 o                         
   9   7   6        173.01        177.21        26.33 o                         
  10   7   6        777.49        796.59        34.50 o                         
 -13   8   6          0.78         28.91        17.60 o                         
 -12   8   6        135.65        109.98        16.14 o                         
 -11   8   6         74.30         54.65        19.42 o                         
 -10   8   6        954.23       1020.72        29.69 o                         
  -9   8   6       1271.60       1303.27        30.12 o                         
  -8   8   6        132.25        152.89        12.96 o                         
  -7   8   6        191.85        176.74        12.09 o                         
  -6   8   6          2.22          4.99         7.72 o                         
  -5   8   6        242.06        266.31        12.47 o                         
  -4   8   6          5.48         -2.99         6.49 o                         
  -3   8   6       1244.95       1236.61        23.13 o                         
  -2   8   6        754.29        706.92        18.88 o                         
  -1   8   6        117.50        126.85         9.94 o                         
   0   8   6         55.45         50.75         8.51 o                         
   1   8   6        583.62        551.05        17.74 o                         
   2   8   6         18.27         19.19         8.19 o                         
   3   8   6         42.42         55.31        10.56 o                         
   4   8   6        706.54        718.69        20.07 o                         
   5   8   6        304.61        309.65        14.31 o                         
   6   8   6         27.95         32.69        16.14 o                         
   7   8   6          1.16        -16.34        16.34 o                         
   8   8   6         66.51        113.00        19.63 o                         
   9   8   6        526.61        571.47        29.21 o                         
 -12   9   6         54.22         32.68        21.76 o                         
 -11   9   6        151.24        173.49        19.96 o                         
 -10   9   6        970.38        986.34        29.24 o                         
  -9   9   6        468.28        456.34        20.75 o                         
  -8   9   6        423.54        430.00        19.21 o                         
  -7   9   6        245.03        247.21        15.64 o                         
  -6   9   6        817.44        825.96        23.58 o                         
  -5   9   6         20.38         11.31        10.35 o                         
  -4   9   6       3357.04       3395.50        37.22 o                         
  -3   9   6       2550.80       2525.99        33.44 o                         
  -2   9   6          0.06         16.32        10.95 o                         
  -1   9   6          5.84          2.85         9.89 o                         
   0   9   6        136.09        124.53        11.56 o                         
   1   9   6        126.70        121.83        10.55 o                         
   2   9   6        475.04        428.80        17.42 o                         
   3   9   6       1645.03       1722.75        26.25 o                         
   4   9   6        770.38        846.38        18.33 o                         
   5   9   6          1.87         -2.16        15.26 o                         
   6   9   6         38.27         53.97        18.18 o                         
   7   9   6         95.85        100.33        24.12 o                         
   8   9   6         67.50         60.32        37.59 o                         
 -11  10   6         11.45        -17.05        17.05 o                         
 -10  10   6         46.68          5.01        23.14 o                         
  -9  10   6        543.62        519.98        21.81 o                         
  -8  10   6        346.27        352.00        19.09 o                         
  -7  10   6          9.79         19.24        13.55 o                         
  -6  10   6         35.40         -1.15        13.95 o                         
  -5  10   6         96.08         79.88        13.27 o                         
  -4  10   6        544.08        574.49        25.35 o                         
  -3  10   6        494.35        486.42        20.91 o                         
  -2  10   6        657.82        644.54        22.16 o                         
  -1  10   6        114.60        116.16        11.81 o                         
   0  10   6         26.01         36.86        11.39 o                         
   1  10   6          3.12         -5.59        10.80 o                         
   2  10   6        602.77        595.98        20.21 o                         
   3  10   6         32.48         41.35         9.84 o                         
   4  10   6        464.36        498.56        26.21 o                         
   5  10   6        376.55        352.88        20.46 o                         
   6  10   6         52.21         29.69        20.77 o                         
   7  10   6          3.35         -6.44        24.26 o                         
 -10  11   6        903.50        957.10        47.40 o                         
  -9  11   6        150.58        182.19        20.94 o                         
  -8  11   6        784.56        873.08        28.41 o                         
  -7  11   6         35.87          7.57        17.89 o                         
  -6  11   6        135.55        129.07        14.16 o                         
  -5  11   6        194.14        187.67        14.89 o                         
  -4  11   6       1607.90       1650.78        31.25 o                         
  -3  11   6        752.15        794.09        29.19 o                         
  -2  11   6        181.95        189.62        15.27 o                         
  -1  11   6        208.92        232.24        15.27 o                         
   0  11   6        136.58        153.79        14.86 o                         
   1  11   6        417.79        419.27        18.52 o                         
   2  11   6        548.75        577.04        21.45 o                         
   3  11   6       3092.76       2991.07        35.08 o                         
   4  11   6        925.65        956.81        25.87 o                         
   5  11   6          5.96         26.81        19.67 o                         
   6  11   6         10.00         13.48        26.12 o                         
  -9  12   6         10.82         14.49        18.46 o                         
  -8  12   6        850.67        924.76        32.65 o                         
  -7  12   6          0.01         -1.06        15.76 o                         
  -6  12   6        170.70        205.75        21.89 o                         
  -5  12   6        103.65        108.36        15.74 o                         
  -4  12   6          4.15        -11.37        13.85 o                         
  -3  12   6          8.38          9.24        13.93 o                         
  -2  12   6         74.50         77.73        13.44 o                         
  -1  12   6        365.53        354.76        17.24 o                         
   0  12   6          0.82          9.84        12.00 o                         
   1  12   6         10.66         34.39        14.93 o                         
   2  12   6         22.48         38.63        14.92 o                         
   3  12   6          0.04          2.34        11.50 o                         
   4  12   6        100.88        127.29        21.49 o                         
   5  12   6        147.41        210.37        24.92 o                         
  -7  13   6        309.24        297.35        22.26 o                         
  -6  13   6        155.29         97.80        20.69 o                         
  -5  13   6         69.58         46.36        18.64 o                         
  -4  13   6       1424.69       1451.53        33.37 o                         
  -3  13   6        892.96        923.49        28.14 o                         
  -2  13   6        106.34        115.99        19.51 o                         
  -1  13   6         62.42         20.68        16.90 o                         
   0  13   6        214.05        243.22        18.22 o                         
   1  13   6         22.10          9.17        19.87 o                         
   2  13   6        557.91        654.24        28.48 o                         
   3  13   6       2290.39       2317.07        42.07 o                         
  -4  14   6         25.54         43.18        21.08 o                         
  -3  14   6         18.41         39.49        18.37 o                         
  -2  14   6         45.86         43.27        23.54 o                         
  -1  14   6         19.56         31.53        22.02 o                         
   0  14   6         35.31         11.69        23.02 o                         
 -15   1   7         81.54         50.50        19.31 o                         
 -14   1   7       1442.91       1361.25        33.42 o                         
 -13   1   7        295.31        293.23        17.43 o                         
 -12   1   7        118.99        140.76        14.96 o                         
 -11   1   7         11.68         -8.07        11.76 o                         
 -10   1   7       2476.70       2474.21        42.43 o                         
  -9   1   7       3823.92       3751.32        39.35 o                         
  -8   1   7         30.85         27.87         7.08 o                         
  -7   1   7        140.71        131.75         8.21 o                         
  -6   1   7          6.64         12.12         6.52 o                         
  -5   1   7       2118.99       2131.42        23.53 o                         
  -4   1   7        475.46        492.57        12.27 o                         
  -3   1   7      17953.18      18230.27       104.41 o                         
  -2   1   7       6862.84       6500.56        50.11 o                         
  -1   1   7        333.62        324.62        10.07 o                         
   0   1   7        104.85        108.44         6.84 o                         
   1   1   7         59.58         53.65         5.97 o                         
   2   1   7       2234.14       2246.76        26.69 o                         
   3   1   7        612.03        573.05        16.72 o                         
   4   1   7       4795.54       4712.42        43.62 o                         
   5   1   7       4811.48       4647.75        44.14 o                         
   6   1   7        760.07        739.46        24.45 o                         
   7   1   7        197.69        178.96        16.41 o                         
   8   1   7        163.57        163.20        16.51 o                         
   9   1   7        915.80        899.92        29.34 o                         
  10   1   7        188.56        185.49        21.68 o                         
 -15   2   7        816.89        726.18        30.61 o                         
 -14   2   7         99.21         86.27        16.80 o                         
 -13   2   7        108.09         91.63        15.90 o                         
 -12   2   7         40.81         56.02        14.56 o                         
 -11   2   7         24.87         19.87        11.38 o                         
 -10   2   7        166.06        162.64        13.29 o                         
  -9   2   7        336.03        342.36        13.26 o                         
  -8   2   7        137.97        127.22         9.18 o                         
  -7   2   7         29.81         23.97         6.69 o                         
  -6   2   7         14.16         22.13         6.40 o                         
  -5   2   7        279.26        288.28        11.32 o                         
  -4   2   7       2123.14       2155.42        22.68 o                         
  -3   2   7         57.91         44.87         6.55 o                         
  -2   2   7        855.13        851.64        15.10 o                         
  -1   2   7       1180.01       1222.04        17.39 o                         
   0   2   7         85.25         88.03         6.98 o                         
   1   2   7         69.91         58.12         6.47 o                         
   2   2   7         37.15         28.38         6.03 o                         
   3   2   7        648.18        624.33        16.86 o                         
   4   2   7       1342.17       1315.45        19.99 o                         
   5   2   7        100.25         90.46         9.03 o                         
   6   2   7        225.15        197.62        13.14 o                         
   7   2   7          6.50         -9.06        13.91 o                         
   8   2   7         37.20         -0.22        15.35 o                         
   9   2   7          0.68        -15.43        15.43 o                         
  10   2   7        188.76        176.23        22.87 o                         
 -15   3   7         14.07         19.74        19.66 o                         
 -14   3   7          3.51        -16.85        16.85 o                         
 -13   3   7          2.70         22.62        14.77 o                         
 -12   3   7        186.27        196.48        15.70 o                         
 -11   3   7        115.33        107.34        12.99 o                         
 -10   3   7       1192.53       1175.14        24.83 o                         
  -9   3   7       4075.56       4059.28        38.92 o                         
  -8   3   7         27.50         26.77         9.95 o                         
  -7   3   7         33.81         37.82         7.74 o                         
  -6   3   7         12.12         11.34         7.29 o                         
  -5   3   7       2232.10       2213.63        26.45 o                         
  -4   3   7         31.45         27.95         6.85 o                         
  -3   3   7       7072.36       6893.99        49.78 o                         
  -2   3   7       7017.92       6871.07        55.19 o                         
  -1   3   7        767.43        814.00        15.85 o                         
   0   3   7        120.69        136.54         8.48 o                         
   1   3   7         20.82         18.71         6.36 o                         
   2   3   7        978.55        922.15        14.87 o                         
   3   3   7       3332.55       3236.48        31.22 o                         
   4   3   7       2695.19       2670.81        28.77 o                         
   5   3   7       1386.24       1432.64        20.10 o                         
   6   3   7        143.13        153.83        11.09 o                         
   7   3   7        342.65        344.20        16.50 o                         
   8   3   7        157.45        157.35        18.48 o                         
   9   3   7        342.61        347.05        26.74 o                         
  10   3   7        102.02        133.21        18.20 o                         
 -15   4   7         96.22        -16.36       106.98 o                         
 -14   4   7        103.06         75.83        18.05 o                         
 -13   4   7        187.10        190.74        17.01 o                         
 -12   4   7          7.35         -6.00        15.08 o                         
 -11   4   7        177.58        203.58        15.22 o                         
 -10   4   7         48.81         62.44        11.95 o                         
  -9   4   7        361.07        377.20        14.85 o                         
  -8   4   7        253.78        253.39        11.42 o                         
  -7   4   7        247.17        253.15        10.84 o                         
  -6   4   7       1310.48       1286.87        20.30 o                         
  -5   4   7          7.14         10.23         7.57 o                         
  -4   4   7       1494.52       1431.16        22.92 o                         
  -3   4   7        519.41        537.14        12.96 o                         
  -2   4   7         75.49         78.50         8.14 o                         
  -1   4   7       1013.71        970.27        17.70 o                         
   0   4   7        304.88        303.10        11.63 o                         
   1   4   7          0.26          1.43         6.34 o                         
   2   4   7        812.64        803.26        16.32 o                         
   3   4   7         59.38         61.81         7.83 o                         
   4   4   7          7.34          7.99         7.98 o                         
   5   4   7         22.48         15.87         8.55 o                         
   6   4   7         59.80         62.37        11.82 o                         
   7   4   7         29.61         24.93        11.91 o                         
   8   4   7        173.55        132.69        11.55 o                         
   9   4   7        233.10        242.25        18.15 o                         
  10   4   7        166.19        195.81        23.88 o                         
 -14   5   7        269.47        247.58        23.21 o                         
 -13   5   7         54.44         46.38        20.75 o                         
 -12   5   7         15.34         50.68        15.76 o                         
 -11   5   7         40.14         37.37        11.89 o                         
 -10   5   7        475.60        495.92        18.56 o                         
  -9   5   7       2088.86       2079.37        28.22 o                         
  -8   5   7        127.97        117.51         9.91 o                         
  -7   5   7        126.17        126.74         9.04 o                         
  -6   5   7         13.05         13.69         6.85 o                         
  -5   5   7        392.22        381.44        13.48 o                         
  -4   5   7         72.81         77.16         7.40 o                         
  -3   5   7       4231.99       4121.46        36.26 o                         
  -2   5   7       5896.29       5854.86        45.57 o                         
  -1   5   7       1192.87       1162.79        19.42 o                         
   0   5   7         15.77         16.85         6.98 o                         
   1   5   7        225.44        234.42        10.83 o                         
   2   5   7       1548.44       1521.47        22.40 o                         
   3   5   7       1652.83       1548.74        22.87 o                         
   4   5   7       6096.45       5892.55        55.10 o                         
   5   5   7        610.50        616.15        21.29 o                         
   6   5   7        343.82        340.51        14.67 o                         
   7   5   7          4.98          6.13        10.41 o                         
   8   5   7        113.55        115.45        12.25 o                         
   9   5   7        301.20        342.25        19.14 o                         
 -14   6   7         20.26         13.93        21.27 o                         
 -13   6   7        100.74        108.09        20.64 o                         
 -12   6   7          1.42         -0.38        11.76 o                         
 -11   6   7        453.97        433.92        21.59 o                         
 -10   6   7          1.46          6.08        11.45 o                         
  -9   6   7       1754.69       1684.98        27.09 o                         
  -8   6   7       1403.31       1358.72        27.47 o                         
  -7   6   7         83.36         69.28         8.88 o                         
  -6   6   7        347.85        361.25        14.38 o                         
  -5   6   7        157.31        181.32        11.20 o                         
  -4   6   7       1876.55       1850.82        27.26 o                         
  -3   6   7        676.83        660.74        17.41 o                         
  -2   6   7       1014.59       1016.64        19.66 o                         
  -1   6   7       2021.52       2038.42        26.12 o                         
   0   6   7        136.10        117.34        10.22 o                         
   1   6   7          3.87          1.64         8.17 o                         
   2   6   7        457.32        483.48        16.37 o                         
   3   6   7       2121.65       2067.50        27.74 o                         
   4   6   7        493.01        486.61        18.04 o                         
   5   6   7          1.42         -6.95         7.43 o                         
   6   6   7        823.03        781.95        25.00 o                         
   7   6   7         61.17         63.41        13.39 o                         
   8   6   7         26.50         28.94        15.09 o                         
   9   6   7        317.97        324.85        26.36 o                         
 -13   7   7        245.63        236.44        23.79 o                         
 -12   7   7         96.25        133.73        19.89 o                         
 -11   7   7         10.47         -0.64        13.30 o                         
 -10   7   7        803.48        797.79        23.05 o                         
  -9   7   7       1457.18       1468.59        26.64 o                         
  -8   7   7         51.96         60.34        10.67 o                         
  -7   7   7        239.23        252.03        14.41 o                         
  -6   7   7          8.94          2.29         8.72 o                         
  -5   7   7         13.73          9.53         8.12 o                         
  -4   7   7        691.03        671.55        20.24 o                         
  -3   7   7       2533.13       2534.11        32.55 o                         
  -2   7   7       1897.27       1869.41        27.07 o                         
  -1   7   7        418.41        444.55        15.46 o                         
   0   7   7        626.07        623.07        19.49 o                         
   1   7   7        294.08        259.22        13.67 o                         
   2   7   7        314.33        316.60        14.78 o                         
   3   7   7        104.51         88.10         9.44 o                         
   4   7   7       1498.85       1524.89        25.18 o                         
   5   7   7       1669.66       1565.76        22.63 o                         
   6   7   7        343.84        351.61        13.64 o                         
   7   7   7         68.33         46.43        19.64 o                         
   8   7   7          1.86          1.86        23.61 o                         
 -13   8   7        327.77        330.07        28.42 o                         
 -12   8   7          2.00         16.74        17.04 o                         
 -11   8   7        125.30        107.23        24.08 o                         
 -10   8   7        377.75        402.29        18.49 o                         
  -9   8   7        478.82        483.12        18.98 o                         
  -8   8   7       1169.57       1116.03        28.45 o                         
  -7   8   7        356.04        363.86        16.85 o                         
  -6   8   7        264.63        278.65        14.45 o                         
  -5   8   7          5.93          7.71         9.07 o                         
  -4   8   7       1469.76       1485.22        29.62 o                         
  -3   8   7        307.43        315.06        16.12 o                         
  -2   8   7       1149.59       1133.43        25.59 o                         
  -1   8   7       3709.09       3601.38        43.62 o                         
   0   8   7        241.38        221.59        13.22 o                         
   1   8   7        219.92        204.69        13.84 o                         
   2   8   7        140.34        177.42        15.56 o                         
   3   8   7       1621.98       1652.49        30.49 o                         
   4   8   7        688.73        672.76        18.57 o                         
   5   8   7        234.55        261.70        11.62 o                         
   6   8   7        128.03        166.48        13.10 o                         
   7   8   7          5.98         10.66        16.94 o                         
   8   8   7         48.12         48.70        29.07 o                         
 -12   9   7        130.68         86.38        19.53 o                         
 -11   9   7          0.12        -19.17        19.17 o                         
 -10   9   7        252.17        263.54        19.40 o                         
  -9   9   7        304.14        309.88        25.00 o                         
  -8   9   7        408.15        406.23        17.45 o                         
  -7   9   7          0.95         -6.59        10.31 o                         
  -6   9   7        136.62        125.30        11.54 o                         
  -5   9   7        185.36        172.34        12.05 o                         
  -4   9   7         28.11         35.67        10.78 o                         
  -3   9   7       1371.23       1322.49        29.02 o                         
  -2   9   7        627.92        601.59        20.68 o                         
  -1   9   7        799.48        799.84        23.81 o                         
   0   9   7        148.86        147.85        12.40 o                         
   1   9   7        446.45        427.16        22.95 o                         
   2   9   7         11.70         21.43        10.79 o                         
   3   9   7        168.04        175.91        13.19 o                         
   4   9   7       1084.15       1050.47        23.55 o                         
   5   9   7        401.92        420.22        17.01 o                         
   6   9   7        221.23        226.24        21.22 o                         
   7   9   7         19.40         39.41        21.38 o                         
 -11  10   7        203.90        225.54        24.41 o                         
 -10  10   7         12.05        -18.44        18.44 o                         
  -9  10   7        166.72        161.50        18.40 o                         
  -8  10   7        757.67        803.97        28.91 o                         
  -7  10   7        243.85        190.99        16.35 o                         
  -6  10   7        386.52        417.33        18.17 o                         
  -5  10   7        154.46        145.82        13.81 o                         
  -4  10   7        786.93        798.02        18.82 o                         
  -3  10   7       1068.74       1005.74        30.09 o                         
  -2  10   7        274.84        309.97        18.52 o                         
  -1  10   7       1547.15       1510.25        32.69 o                         
   0  10   7        744.52        685.40        20.52 o                         
   1  10   7         39.24         71.42        11.92 o                         
   2  10   7        188.19        196.98        15.82 o                         
   3  10   7       2571.29       2555.10        34.98 o                         
   4  10   7        253.94        254.07        17.70 o                         
   5  10   7        248.76        271.76        23.85 o                         
   6  10   7        173.12        142.89        25.01 o                         
 -10  11   7        452.27        434.71        26.78 o                         
  -9  11   7        427.77        421.04        26.57 o                         
  -8  11   7         52.31         45.87        17.89 o                         
  -7  11   7        440.50        406.46        20.92 o                         
  -6  11   7          1.02        -14.53        14.53 o                         
  -5  11   7         54.04         69.58        14.85 o                         
  -4  11   7         32.52         19.95        15.32 o                         
  -3  11   7         29.21         36.17        13.25 o                         
  -2  11   7        513.85        481.18        19.36 o                         
  -1  11   7        380.80        394.28        19.03 o                         
   0  11   7         72.64         76.75        14.06 o                         
   1  11   7        179.29        154.98        18.43 o                         
   2  11   7         22.89         28.98        14.23 o                         
   3  11   7        115.62        123.33        20.11 o                         
   4  11   7        147.90        171.38        20.61 o                         
   5  11   7        214.83        251.99        26.77 o                         
  -8  12   7       2060.46       2167.44        47.82 o                         
  -7  12   7        420.86        448.97        22.20 o                         
  -6  12   7        108.74         88.45        17.75 o                         
  -5  12   7        214.79        219.69        18.02 o                         
  -4  12   7       1505.96       1556.19        42.31 o                         
  -3  12   7        408.97        414.67        19.47 o                         
  -2  12   7        817.98        762.71        25.35 o                         
  -1  12   7       1132.51       1204.80        28.96 o                         
   0  12   7         89.54         77.39        13.79 o                         
   1  12   7         51.15         50.35        13.93 o                         
   2  12   7         78.49         76.51        21.99 o                         
   3  12   7        917.69        928.51        36.84 o                         
  -6  13   7          5.30         65.91        26.46 o                         
  -5  13   7          6.02         17.00        20.68 o                         
  -4  13   7         53.55         77.27        17.85 o                         
  -3  13   7          2.12        -11.78        18.13 o                         
  -2  13   7          1.51        -16.37        16.37 o                         
  -1  13   7         41.28         91.07        18.46 o                         
   0  13   7         29.89         38.51        18.63 o                         
   1  13   7          0.02         -3.61        17.69 o                         
 -15   0   8        469.76        423.64        37.91 o                         
 -14   0   8        895.32        922.89        43.79 o                         
 -13   0   8         90.13        127.57        23.24 o                         
 -12   0   8        415.77        392.85        30.96 o                         
 -11   0   8        265.16        264.44        26.38 o                         
 -10   0   8        996.59       1065.13        44.20 o                         
  -9   0   8       2860.13       2874.98        48.01 o                         
  -8   0   8          8.22         26.97        10.42 o                         
  -7   0   8       1482.43       1515.05        29.48 o                         
  -6   0   8       6074.04       6412.76        69.70 o                         
  -5   0   8        462.63        455.39        19.10 o                         
  -4   0   8        476.48        534.25        18.99 o                         
  -3   0   8       4783.44       4632.69        59.21 o                         
  -2   0   8       1950.03       1852.09        34.97 o                         
  -1   0   8        132.58         99.50        12.32 o                         
   0   0   8        447.09        445.37        29.64 o                         
   1   0   8         37.38         28.33         7.79 o                         
   2   0   8        127.53        124.57        15.46 o                         
   3   0   8        797.72        821.33        32.13 o                         
   4   0   8       8557.71       8386.04       135.32 o                         
   5   0   8       2190.39       2173.16        49.65 o                         
   6   0   8          1.28         -3.65        16.06 o                         
   7   0   8        264.56        214.01        28.46 o                         
   8   0   8         28.33         47.57        22.60 o                         
   9   0   8         81.20         98.17        47.65 o                         
 -15   1   8        108.37         75.98        23.67 o                         
 -14   1   8         80.84         90.98        18.43 o                         
 -13   1   8          1.85         22.72        17.91 o                         
 -12   1   8          2.23        -13.33        13.33 o                         
 -11   1   8         35.77         41.96        14.88 o                         
 -10   1   8          6.66         -6.64        11.58 o                         
  -9   1   8        223.42        234.76        12.90 o                         
  -8   1   8         27.89          0.51         8.37 o                         
  -7   1   8         80.36         85.80         8.24 o                         
  -6   1   8        479.89        493.52        14.68 o                         
  -5   1   8         23.07         28.46         6.81 o                         
  -4   1   8         70.98         75.50         7.33 o                         
  -3   1   8        249.40        274.81        12.20 o                         
  -2   1   8        249.95        254.12        11.54 o                         
  -1   1   8        136.22        137.23         7.97 o                         
   0   1   8         24.64         24.36         6.11 o                         
   1   1   8         10.13          5.16         6.74 o                         
   2   1   8        651.98        599.71        17.00 o                         
   3   1   8          8.10         19.50         9.34 o                         
   4   1   8        357.00        345.49        16.05 o                         
   5   1   8        521.73        526.12        19.35 o                         
   6   1   8         46.87         27.29        11.11 o                         
   7   1   8         66.64         60.12        14.86 o                         
   8   1   8         13.42         35.95        17.08 o                         
   9   1   8          4.98        -18.33        18.89 o                         
 -15   2   8        240.58        261.17        30.09 o                         
 -14   2   8       1052.56       1058.29        43.09 o                         
 -13   2   8        191.15        201.34        17.52 o                         
 -12   2   8        529.23        542.03        22.16 o                         
 -11   2   8        111.54        118.00        14.19 o                         
 -10   2   8        759.96        728.48        23.10 o                         
  -9   2   8        363.61        345.38        14.72 o                         
  -8   2   8        447.62        467.00        16.29 o                         
  -7   2   8       1386.97       1385.74        22.22 o                         
  -6   2   8        289.54        276.04        12.47 o                         
  -5   2   8        158.03        136.11         8.73 o                         
  -4   2   8         45.72         53.72         6.46 o                         
  -3   2   8       4852.55       4787.19        43.52 o                         
  -2   2   8       2609.67       2538.07        27.89 o                         
  -1   2   8        253.34        266.83        10.76 o                         
   0   2   8       1233.10       1190.62        19.50 o                         
   1   2   8        143.65        139.87         9.22 o                         
   2   2   8        487.75        517.34        15.70 o                         
   3   2   8         40.49         44.91         7.80 o                         
   4   2   8       3049.75       3035.12        41.01 o                         
   5   2   8       2323.33       2257.75        37.88 o                         
   6   2   8        391.96        359.23        18.43 o                         
   7   2   8          8.86          3.38        15.43 o                         
   8   2   8          3.46         -8.20        15.86 o                         
   9   2   8         85.86         94.57        18.72 o                         
 -14   3   8         10.48         -0.97        18.14 o                         
 -13   3   8        109.83         90.03        16.52 o                         
 -12   3   8         36.22         -3.93        13.92 o                         
 -11   3   8          3.80        -12.43        12.43 o                         
 -10   3   8        151.40        159.88        12.10 o                         
  -9   3   8         90.07         60.60        14.35 o                         
  -8   3   8        451.83        451.53        16.92 o                         
  -7   3   8        370.12        368.58        14.18 o                         
  -6   3   8         13.95          4.84         9.03 o                         
  -5   3   8          1.41         -5.20         8.33 o                         
  -4   3   8        362.06        346.47        11.24 o                         
  -3   3   8         16.92          8.38         7.26 o                         
  -2   3   8        633.02        631.04        16.53 o                         
  -1   3   8       1006.19        971.14        18.74 o                         
   0   3   8         16.12          1.81         7.24 o                         
   1   3   8         32.06         30.29         7.34 o                         
   2   3   8        506.31        477.00        18.44 o                         
   3   3   8        635.46        634.90        24.47 o                         
   4   3   8         90.95         70.19         8.92 o                         
   5   3   8         35.60         21.91         9.63 o                         
   6   3   8         60.35         53.96        12.05 o                         
   7   3   8         16.70         60.56        14.54 o                         
   8   3   8          0.01        -18.63        22.80 o                         
   9   3   8         27.29         31.48        17.11 o                         
 -14   4   8        970.93        994.79        32.22 o                         
 -13   4   8         96.76         83.23        16.73 o                         
 -12   4   8        277.01        284.13        17.69 o                         
 -11   4   8        421.30        379.15        16.32 o                         
 -10   4   8        770.88        779.93        28.78 o                         
  -9   4   8        883.78        895.80        23.32 o                         
  -8   4   8          2.63         13.81        10.16 o                         
  -7   4   8       1009.60        965.33        22.00 o                         
  -6   4   8        346.79        336.79        14.63 o                         
  -5   4   8       1225.04       1229.83        23.55 o                         
  -4   4   8        103.42        100.60        10.02 o                         
  -3   4   8       4751.24       4694.26        43.42 o                         
  -2   4   8       5411.99       5411.20        46.29 o                         
  -1   4   8         29.54         22.39         8.09 o                         
   0   4   8       2435.47       2462.23        29.11 o                         
   1   4   8       1248.04       1213.35        21.13 o                         
   2   4   8        548.31        527.98        15.32 o                         
   3   4   8         99.02         90.91         9.55 o                         
   4   4   8       3602.59       3600.72        40.83 o                         
   5   4   8       2389.68       2263.76        28.98 o                         
   6   4   8        120.66        120.11        10.99 o                         
   7   4   8         66.61         56.12        14.69 o                         
   8   4   8         14.90         -3.27        21.58 o                         
   9   4   8          2.42         17.42        18.57 o                         
 -14   5   8        141.08        104.44        29.50 o                         
 -13   5   8        165.86        149.81        19.82 o                         
 -12   5   8         19.58         16.82        14.75 o                         
 -11   5   8        108.48         99.12        14.62 o                         
 -10   5   8         27.46         12.52        11.41 o                         
  -9   5   8         64.39         76.75        11.40 o                         
  -8   5   8        558.58        556.32        21.49 o                         
  -7   5   8        153.83        166.44        11.75 o                         
  -6   5   8        491.28        521.04        19.61 o                         
  -5   5   8         37.64         28.74        11.23 o                         
  -4   5   8        300.24        292.97        12.25 o                         
  -3   5   8         40.88         38.14         9.35 o                         
  -2   5   8       3566.59       3569.08        36.39 o                         
  -1   5   8         47.74         35.43         8.43 o                         
   0   5   8         10.52          8.93         8.20 o                         
   1   5   8        186.38        166.90        11.11 o                         
   2   5   8        727.67        720.88        19.29 o                         
   3   5   8       2349.77       2259.30        26.23 o                         
   4   5   8        339.57        322.82        18.98 o                         
   5   5   8        674.16        668.56        20.59 o                         
   6   5   8        697.78        653.00        25.71 o                         
   7   5   8         34.35          7.00        13.39 o                         
   8   5   8         37.25          6.98        13.96 o                         
 -13   6   8         85.72         69.72        19.38 o                         
 -12   6   8        386.78        379.19        18.65 o                         
 -11   6   8          3.77         -5.63        12.74 o                         
 -10   6   8       1171.21       1200.55        27.18 o                         
  -9   6   8        276.02        295.25        14.43 o                         
  -8   6   8        648.31        654.07        20.13 o                         
  -7   6   8       1397.58       1396.96        23.31 o                         
  -6   6   8       1173.36       1201.12        27.21 o                         
  -5   6   8        222.21        211.64        15.19 o                         
  -4   6   8        755.67        781.40        20.72 o                         
  -3   6   8       3818.93       3811.27        39.51 o                         
  -2   6   8        157.48        164.12        11.27 o                         
  -1   6   8        166.30        154.37        11.75 o                         
   0   6   8         71.30         76.41        10.37 o                         
   1   6   8        297.12        297.59        14.02 o                         
   2   6   8        318.65        303.46        14.48 o                         
   3   6   8        295.41        305.07        15.29 o                         
   4   6   8       1909.78       1851.85        29.57 o                         
   5   6   8       1327.96       1304.63        30.54 o                         
   6   6   8         14.75         27.94        14.56 o                         
   7   6   8          1.82          4.42        17.36 o                         
   8   6   8         10.62         -0.63        21.58 o                         
 -13   7   8         33.53         17.00        18.18 o                         
 -12   7   8          1.13        -12.93        15.54 o                         
 -11   7   8        122.60        100.99        15.39 o                         
 -10   7   8          3.74         17.04        12.47 o                         
  -9   7   8       1395.93       1390.26        26.91 o                         
  -8   7   8       1701.27       1706.00        29.62 o                         
  -7   7   8        313.71        321.48        16.51 o                         
  -6   7   8         33.19         38.26        10.26 o                         
  -5   7   8         63.83         60.45        11.69 o                         
  -4   7   8       2601.99       2607.44        35.18 o                         
  -3   7   8         42.73         33.06        10.59 o                         
  -2   7   8       4655.97       4564.31        54.52 o                         
  -1   7   8       1398.27       1413.67        29.32 o                         
   0   7   8        642.36        649.27        21.90 o                         
   1   7   8         21.18         25.23        11.22 o                         
   2   7   8         22.22         21.73        11.25 o                         
   3   7   8       1306.88       1317.68        29.65 o                         
   4   7   8          9.06          8.54         9.79 o                         
   5   7   8        604.92        613.63        28.69 o                         
   6   7   8        306.14        345.08        22.87 o                         
   7   7   8        107.34        146.20        28.15 o                         
 -12   8   8         22.23         35.44        19.43 o                         
 -11   8   8         49.64         26.08        15.99 o                         
 -10   8   8        170.61        182.08        16.32 o                         
  -9   8   8        265.79        272.04        16.80 o                         
  -8   8   8          6.26          6.11        12.32 o                         
  -7   8   8        263.71        241.41        15.24 o                         
  -6   8   8         34.77         25.32        11.52 o                         
  -5   8   8        101.19        106.03        17.01 o                         
  -4   8   8         20.04          7.06        12.10 o                         
  -3   8   8         42.22         40.17        13.29 o                         
  -2   8   8        845.88        891.20        24.10 o                         
  -1   8   8        198.05        195.24        15.35 o                         
   0   8   8          9.93         11.51        11.90 o                         
   1   8   8         50.35         68.82        14.82 o                         
   2   8   8          9.61        -11.82        13.42 o                         
   3   8   8        113.39        123.40        13.93 o                         
   4   8   8        821.69        893.64        23.81 o                         
   5   8   8        624.84        631.30        20.00 o                         
   6   8   8         10.87          2.53        15.44 o                         
   7   8   8         69.62        106.24        27.26 o                         
 -11   9   8        211.09        153.31        25.92 o                         
 -10   9   8        160.12        162.35        19.52 o                         
  -9   9   8        797.74        831.09        26.01 o                         
  -8   9   8       2017.61       2100.45        33.88 o                         
  -7   9   8        426.48        393.75        17.99 o                         
  -6   9   8        336.58        339.32        16.15 o                         
  -5   9   8        108.36        110.36        12.93 o                         
  -4   9   8       1460.57       1440.06        30.77 o                         
  -3   9   8         16.57         17.88        13.61 o                         
  -2   9   8       1571.57       1550.98        35.96 o                         
  -1   9   8        769.24        810.76        26.78 o                         
   0   9   8        128.51        135.65        16.24 o                         
   1   9   8        230.50        228.09        16.38 o                         
   2   9   8         30.53         51.65        12.87 o                         
   3   9   8       1008.88       1050.49        28.37 o                         
   4   9   8          4.57          9.35        17.96 o                         
   5   9   8       1353.18       1388.34        41.26 o                         
   6   9   8        317.13        353.67        17.58 o                         
 -10  10   8         36.19         42.74        20.84 o                         
  -9  10   8         14.45         20.64        27.04 o                         
  -8  10   8         28.25         38.15        17.64 o                         
  -7  10   8         16.13          7.51        16.14 o                         
  -6  10   8         61.68         49.60        13.77 o                         
  -5  10   8          0.40         -0.53        10.91 o                         
  -4  10   8         65.00         65.65        13.92 o                         
  -3  10   8        112.41        109.18        14.28 o                         
  -2  10   8        858.92        833.86        25.34 o                         
  -1  10   8          0.06        -12.66        12.66 o                         
   0  10   8        203.78        238.93        16.57 o                         
   1  10   8         94.58         98.47        15.77 o                         
   2  10   8          0.92        -10.05        14.91 o                         
   3  10   8         21.42         35.25        14.06 o                         
   4  10   8        113.02         88.43        15.74 o                         
   5  10   8        216.39        216.33        26.70 o                         
  -9  11   8        739.34        788.15        33.67 o                         
  -8  11   8        744.21        852.05        32.02 o                         
  -7  11   8         44.03         60.39        17.38 o                         
  -6  11   8         77.04         88.13        17.13 o                         
  -5  11   8         24.75          4.78        15.99 o                         
  -4  11   8        496.21        554.53        22.10 o                         
  -3  11   8        123.93        104.89        13.15 o                         
  -2  11   8       2122.72       2154.65        35.55 o                         
  -1  11   8       1682.32       1624.39        31.50 o                         
   0  11   8        251.34        305.26        19.01 o                         
   1  11   8        196.70        213.97        20.09 o                         
   2  11   8          3.56         39.78        18.02 o                         
   3  11   8        852.77        932.89        29.06 o                         
  -7  12   8          4.43        -17.35        20.71 o                         
  -6  12   8         47.56         90.57        21.04 o                         
  -5  12   8         27.75         10.03        18.10 o                         
  -4  12   8         45.05         48.53        19.04 o                         
  -3  12   8          0.64         -3.53        16.83 o                         
  -2  12   8          6.23         -9.59        14.77 o                         
  -1  12   8          4.29         16.14        15.25 o                         
   0  12   8         45.85         88.46        18.20 o                         
   1  12   8         22.44         44.66        18.69 o                         
 -14   1   9       1229.24       1218.17        37.10 o                         
 -13   1   9        263.64        276.20        19.35 o                         
 -12   1   9        245.57        262.46        22.22 o                         
 -11   1   9        213.54        231.58        18.21 o                         
 -10   1   9        196.61        193.54        15.35 o                         
  -9   1   9        779.87        778.48        21.53 o                         
  -8   1   9       3268.41       3303.14        34.14 o                         
  -7   1   9       5126.86       5120.96        45.56 o                         
  -6   1   9        501.55        500.06        16.11 o                         
  -5   1   9        341.78        323.55        12.70 o                         
  -4   1   9        218.80        234.64        12.78 o                         
  -3   1   9       2927.45       2911.46        34.21 o                         
  -2   1   9        902.59        926.84        20.60 o                         
  -1   1   9       2496.32       2464.51        32.57 o                         
   0   1   9       2199.43       2219.17        27.21 o                         
   1   1   9       1503.84       1488.26        24.39 o                         
   2   1   9        658.38        686.81        18.49 o                         
   3   1   9         40.60         43.31        13.01 o                         
   4   1   9       3911.33       3826.40        48.58 o                         
   5   1   9       1003.37        970.91        26.21 o                         
   6   1   9        498.04        470.41        24.13 o                         
   7   1   9        298.91        342.00        22.00 o                         
   8   1   9         90.84        112.66        20.72 o                         
 -14   2   9          0.48         -7.34        21.27 o                         
 -13   2   9         24.90         23.30        17.30 o                         
 -12   2   9          0.90         24.77        15.70 o                         
 -11   2   9          2.65        -12.27        13.60 o                         
 -10   2   9          6.61          5.74        11.59 o                         
  -9   2   9          0.92         -2.91        10.34 o                         
  -8   2   9        573.83        552.94        18.19 o                         
  -7   2   9         28.00         23.66         9.35 o                         
  -6   2   9        119.79        110.17        10.67 o                         
  -5   2   9        158.38        170.37        10.32 o                         
  -4   2   9         69.75         82.41        10.70 o                         
  -3   2   9         95.73         91.74        10.36 o                         
  -2   2   9        764.79        765.62        21.49 o                         
  -1   2   9        671.56        673.86        23.07 o                         
   0   2   9        337.97        364.16        13.70 o                         
   1   2   9        300.51        322.44        15.34 o                         
   2   2   9        249.82        240.17        13.15 o                         
   3   2   9          6.27         23.96        12.37 o                         
   4   2   9          4.64        -10.18        10.66 o                         
   5   2   9        188.96        199.77        13.81 o                         
   6   2   9        134.80        141.44        17.06 o                         
   7   2   9         32.23         51.87        17.11 o                         
   8   2   9         38.29         35.06        25.21 o                         
 -14   3   9        694.30        720.51        38.16 o                         
 -13   3   9        665.20        669.53        25.88 o                         
 -12   3   9        119.89        135.77        17.11 o                         
 -11   3   9        319.03        324.71        18.68 o                         
 -10   3   9        424.72        461.96        18.82 o                         
  -9   3   9        397.67        389.20        16.88 o                         
  -8   3   9       1170.61       1156.16        26.11 o                         
  -7   3   9       2875.49       2883.45        35.86 o                         
  -6   3   9       1810.00       1799.74        25.98 o                         
  -5   3   9        948.50        956.02        19.36 o                         
  -4   3   9         82.52         76.07        11.03 o                         
  -3   3   9       1258.86       1248.60        27.34 o                         
  -2   3   9        306.07        310.76        13.64 o                         
  -1   3   9       3578.27       3515.01        37.71 o                         
   0   3   9         14.96         34.12         8.79 o                         
   1   3   9        185.76        210.56        12.29 o                         
   2   3   9        493.44        445.99        17.80 o                         
   3   3   9        111.35         92.79        15.16 o                         
   4   3   9       2646.64       2556.88        36.24 o                         
   5   3   9        336.55        349.02        15.84 o                         
   6   3   9        150.04        155.52        14.93 o                         
   7   3   9        166.27        169.13        21.07 o                         
   8   3   9         43.54         42.02        22.01 o                         
 -13   4   9         93.05         74.29        19.24 o                         
 -12   4   9         24.71         39.01        16.22 o                         
 -11   4   9        143.48        138.32        13.83 o                         
 -10   4   9        224.86        205.14        14.02 o                         
  -9   4   9        678.19        716.39        22.10 o                         
  -8   4   9        652.94        647.24        20.61 o                         
  -7   4   9          2.01         -4.90        10.42 o                         
  -6   4   9         26.40         34.29        12.27 o                         
  -5   4   9         31.76         30.36        10.25 o                         
  -4   4   9        250.70        247.71        17.01 o                         
  -3   4   9          1.80         -4.16         9.42 o                         
  -2   4   9       1895.02       1863.96        27.54 o                         
  -1   4   9         12.20         17.02         9.04 o                         
   0   4   9         81.42         78.33        10.39 o                         
   1   4   9        129.90        117.75        11.18 o                         
   2   4   9         18.05          3.89        11.01 o                         
   3   4   9        152.91        153.14        13.41 o                         
   4   4   9          5.50         11.12        10.15 o                         
   5   4   9        797.30        774.11        18.48 o                         
   6   4   9        158.66        173.00        16.37 o                         
   7   4   9         11.92         34.33        19.32 o                         
 -13   5   9        326.01        353.88        26.63 o                         
 -12   5   9        183.66        220.31        14.46 o                         
 -11   5   9        154.49        159.52        16.54 o                         
 -10   5   9         93.66         83.80        14.01 o                         
  -9   5   9        208.20        202.26        13.66 o                         
  -8   5   9        663.29        683.65        21.75 o                         
  -7   5   9       1725.47       1749.58        29.79 o                         
  -6   5   9       1263.76       1253.16        33.60 o                         
  -5   5   9       1162.82       1170.15        22.86 o                         
  -4   5   9         68.31         64.36        11.65 o                         
  -3   5   9       1933.99       1979.33        29.41 o                         
  -2   5   9       2072.59       2061.87        31.11 o                         
  -1   5   9       3391.81       3252.08        37.63 o                         
   0   5   9       2770.17       2648.58        35.16 o                         
   1   5   9         24.34         11.78        10.54 o                         
   2   5   9        242.23        251.68        13.18 o                         
   3   5   9        144.75        118.37        13.42 o                         
   4   5   9       1363.85       1345.46        25.54 o                         
   5   5   9        345.05        336.43        16.35 o                         
   6   5   9        493.00        496.28        27.93 o                         
   7   5   9        192.89        164.26        22.96 o                         
 -13   6   9        331.37        324.02        30.29 o                         
 -12   6   9          2.41         -8.14        21.95 o                         
 -11   6   9          2.89          2.10        16.51 o                         
 -10   6   9        164.98        159.85        16.14 o                         
  -9   6   9        347.06        367.48        17.95 o                         
  -8   6   9       1615.95       1701.22        28.93 o                         
  -7   6   9         84.07         83.62        12.62 o                         
  -6   6   9        138.98        154.38        15.15 o                         
  -5   6   9        601.69        608.61        21.05 o                         
  -4   6   9         73.85         60.08        13.53 o                         
  -3   6   9         34.81         27.04         9.77 o                         
  -2   6   9        375.94        365.52        16.77 o                         
  -1   6   9        573.49        571.55        19.72 o                         
   0   6   9        221.66        223.17        14.35 o                         
   1   6   9        328.11        324.39        15.30 o                         
   2   6   9        172.94        155.17        13.32 o                         
   3   6   9        317.33        339.08        13.19 o                         
   4   6   9         48.03         47.63        18.05 o                         
   5   6   9       1184.54       1147.08        31.52 o                         
   6   6   9        788.49        877.50        35.80 o                         
 -12   7   9         77.93         51.71        18.74 o                         
 -11   7   9          6.62          6.37        15.72 o                         
 -10   7   9         13.21         -8.42        14.38 o                         
  -9   7   9          0.75         21.32        14.41 o                         
  -8   7   9        804.87        805.30        25.30 o                         
  -7   7   9        953.57        984.16        27.34 o                         
  -6   7   9        209.98        210.16        16.09 o                         
  -5   7   9        159.64        151.48        14.22 o                         
  -4   7   9        629.01        582.46        21.06 o                         
  -3   7   9         33.38         40.60        14.25 o                         
  -2   7   9        188.98        213.32        16.91 o                         
  -1   7   9          1.27          2.29        13.86 o                         
   0   7   9        879.07        953.36        28.31 o                         
   1   7   9        546.67        558.12        28.61 o                         
   2   7   9        432.55        447.16        20.75 o                         
   3   7   9          4.85         -6.55        14.15 o                         
   4   7   9        466.84        456.37        21.73 o                         
   5   7   9        347.58        355.30        23.65 o                         
   6   7   9         26.74         45.45        25.65 o                         
 -11   8   9        214.24        184.28        26.72 o                         
 -10   8   9        235.18        250.47        18.97 o                         
  -9   8   9        584.26        584.66        22.66 o                         
  -8   8   9        764.76        820.55        25.91 o                         
  -7   8   9         78.44         90.90        14.24 o                         
  -6   8   9         48.07         44.83        15.40 o                         
  -5   8   9        142.36        148.11        15.11 o                         
  -4   8   9          3.02        -12.08        12.08 o                         
  -3   8   9        171.58        170.64        13.88 o                         
  -2   8   9       2132.30       2121.16        44.88 o                         
  -1   8   9       1663.76       1641.50        37.98 o                         
   0   8   9        301.93        304.65        19.17 o                         
   1   8   9          0.49        -14.79        14.79 o                         
   2   8   9         22.56         24.86        15.56 o                         
   3   8   9        229.30        241.18        19.87 o                         
   4   8   9          1.54         22.09        12.75 o                         
   5   8   9       1451.48       1582.24        50.33 o                         
 -10   9   9         67.31         45.57        19.63 o                         
  -9   9   9         24.57         28.62        17.82 o                         
  -8   9   9        134.24        134.92        18.59 o                         
  -7   9   9       1027.72       1043.38        31.96 o                         
  -6   9   9        126.98        130.89        14.17 o                         
  -5   9   9        506.37        483.47        20.37 o                         
  -4   9   9         24.65          6.46        14.04 o                         
  -3   9   9        375.22        370.82        20.53 o                         
  -2   9   9          6.00         25.47        15.34 o                         
  -1   9   9        379.16        314.19        19.56 o                         
   0   9   9        423.57        418.75        20.80 o                         
   1   9   9         75.17         43.45        15.80 o                         
   2   9   9         76.88         85.47        15.72 o                         
   3   9   9        109.25        120.69        26.53 o                         
   4   9   9        235.33        244.97        22.72 o                         
  -9  10   9        367.42        355.95        29.66 o                         
  -8  10   9        685.85        721.56        34.50 o                         
  -7  10   9         86.89         71.04        23.68 o                         
  -6  10   9          0.85        -11.15        16.12 o                         
  -5  10   9         92.36         80.01        13.63 o                         
  -4  10   9        441.53        419.03        20.49 o                         
  -3  10   9         34.90         29.15        15.39 o                         
  -2  10   9       1689.80       1743.15        35.19 o                         
  -1  10   9       1793.55       1831.02        39.49 o                         
   0  10   9         12.58         21.57        16.49 o                         
   1  10   9          1.10         14.32        16.47 o                         
   2  10   9         17.29         17.10        21.81 o                         
   3  10   9         22.64         34.22        18.11 o                         
  -7  11   9         54.55         66.09        20.68 o                         
  -6  11   9        169.49        182.21        21.62 o                         
  -5  11   9        143.03        123.10        20.07 o                         
  -4  11   9         21.05          5.07        19.00 o                         
  -3  11   9        142.96        120.90        18.40 o                         
  -2  11   9          6.25        -16.98        16.98 o                         
  -1  11   9         28.01         33.35        21.18 o                         
   0  11   9        295.98        349.73        22.96 o                         
   1  11   9         80.55         82.25        18.14 o                         
 -13   0  10        299.39        278.17        36.51 o                         
 -12   0  10        115.56         78.89        24.75 o                         
 -11   0  10         32.11         29.52        21.27 o                         
 -10   0  10       2212.51       2038.84        48.02 o                         
  -9   0  10          3.65         -3.68        14.97 o                         
  -8   0  10       3181.69       3176.27        52.28 o                         
  -7   0  10       3480.47       3441.72        58.73 o                         
  -6   0  10        631.52        665.12        29.26 o                         
  -5   0  10        266.03        250.79        24.79 o                         
  -4   0  10        101.87        104.82        19.30 o                         
  -3   0  10        212.13        212.16        20.70 o                         
  -2   0  10          1.14         15.25        16.51 o                         
  -1   0  10       3082.04       3070.58        62.40 o                         
   0   0  10       3948.53       3891.95        65.12 o                         
   1   0  10        684.17        732.70        40.36 o                         
   2   0  10        491.08        482.45        28.59 o                         
   3   0  10        344.18        283.01        21.65 o                         
   4   0  10        761.62        714.16        35.97 o                         
   5   0  10         46.42        106.31        28.06 o                         
   6   0  10       1664.92       1791.62        77.14 o                         
   7   0  10        543.84        594.35        43.62 o                         
 -13   1  10        211.08        159.34        20.10 o                         
 -12   1  10         11.22         -5.71        17.06 o                         
 -11   1  10         39.06         32.93        15.34 o                         
 -10   1  10          0.02         -9.40        12.67 o                         
  -9   1  10        120.18        133.69        13.04 o                         
  -8   1  10          9.15         -0.33        10.32 o                         
  -7   1  10         17.14         23.72        11.01 o                         
  -6   1  10         32.90         23.08        10.06 o                         
  -5   1  10          0.41         10.49        11.39 o                         
  -4   1  10          5.79         30.63        11.20 o                         
  -3   1  10          0.48          4.28        11.24 o                         
  -2   1  10        431.68        419.99        21.37 o                         
  -1   1  10         37.86         23.32        11.48 o                         
   0   1  10        557.92        564.37        36.24 o                         
   1   1  10         50.35         66.34        10.91 o                         
   2   1  10        214.59        168.49        14.06 o                         
   3   1  10         47.50         28.33        12.05 o                         
   4   1  10          8.52          0.42        11.96 o                         
   5   1  10         85.98         58.60        13.67 o                         
   6   1  10        111.20         93.12        16.37 o                         
   7   1  10          1.79        -16.97        22.41 o                         
 -13   2  10         35.23         21.44        19.76 o                         
 -12   2  10          6.83         28.24        18.83 o                         
 -11   2  10          5.54         -9.29        17.16 o                         
 -10   2  10         43.90         73.61        13.05 o                         
  -9   2  10          7.61         14.89        12.10 o                         
  -8   2  10       1422.17       1452.80        26.21 o                         
  -7   2  10       2869.27       2824.20        35.64 o                         
  -6   2  10        655.53        639.00        19.04 o                         
  -5   2  10        952.92        966.04        28.29 o                         
  -4   2  10         56.84         61.55        12.59 o                         
  -3   2  10         22.40         13.30        12.33 o                         
  -2   2  10        554.59        594.79        21.14 o                         
  -1   2  10       1722.79       1711.84        28.29 o                         
   0   2  10       2235.43       2334.18        32.37 o                         
   1   2  10       1633.38       1633.68        29.28 o                         
   2   2  10        840.08        816.32        29.24 o                         
   3   2  10         10.98         22.37        13.04 o                         
   4   2  10        440.97        448.40        20.01 o                         
   5   2  10         21.46         10.89        13.06 o                         
   6   2  10       1172.95       1202.51        37.58 o                         
 -13   3  10         15.03         12.64        23.37 o                         
 -12   3  10          3.63         11.70        17.78 o                         
 -11   3  10        213.05        212.30        15.99 o                         
 -10   3  10          1.79        -13.65        13.65 o                         
  -9   3  10         42.54         34.76        12.60 o                         
  -8   3  10        362.18        395.25        16.16 o                         
  -7   3  10         19.01         -1.83        11.81 o                         
  -6   3  10         41.39         37.85        10.63 o                         
  -5   3  10        474.85        491.95        22.44 o                         
  -4   3  10         17.72         31.72        13.44 o                         
  -3   3  10        248.36        255.84        17.66 o                         
  -2   3  10        156.14        135.38        12.53 o                         
  -1   3  10        714.61        713.72        22.15 o                         
   0   3  10         46.60         47.34        11.20 o                         
   1   3  10         94.82         76.51        11.51 o                         
   2   3  10         14.38         -7.22        11.93 o                         
   3   3  10          8.50          0.87        13.35 o                         
   4   3  10         11.97         47.87        16.79 o                         
   5   3  10        332.72        304.86        18.90 o                         
   6   3  10         33.82         63.22        16.94 o                         
 -13   4  10        199.67        179.54        22.72 o                         
 -12   4  10        141.71        118.98        19.12 o                         
 -11   4  10         27.32         20.23        14.80 o                         
 -10   4  10        181.29        182.40        16.55 o                         
  -9   4  10        260.93        262.53        17.02 o                         
  -8   4  10        604.17        610.36        21.58 o                         
  -7   4  10       3184.88       3120.80        38.60 o                         
  -6   4  10       1187.49       1177.37        25.48 o                         
  -5   4  10        283.37        303.37        19.55 o                         
  -4   4  10        672.60        716.38        33.04 o                         
  -3   4  10        593.57        590.04        20.32 o                         
  -2   4  10        794.14        810.58        24.41 o                         
  -1   4  10       2229.55       2242.63        34.51 o                         
   0   4  10       3038.95       3022.01        38.62 o                         
   1   4  10        985.90        934.36        22.84 o                         
   2   4  10        183.65        193.10        14.84 o                         
   3   4  10        127.70        130.25        13.92 o                         
   4   4  10        491.05        484.58        21.39 o                         
   5   4  10         10.79         17.07        17.87 o                         
   6   4  10        637.03        667.61        30.58 o                         
 -12   5  10         63.53        111.05        23.98 o                         
 -11   5  10        305.01        298.05        25.12 o                         
 -10   5  10        498.40        536.25        25.74 o                         
  -9   5  10        238.47        232.26        17.09 o                         
  -8   5  10        642.15        660.46        22.84 o                         
  -7   5  10        189.91        189.28        16.55 o                         
  -6   5  10       1154.37       1193.39        31.71 o                         
  -5   5  10        203.52        186.72        16.43 o                         
  -4   5  10          4.59          2.70        13.43 o                         
  -3   5  10         55.70         53.29        11.90 o                         
  -2   5  10          6.26         -7.59        12.26 o                         
  -1   5  10       2024.51       1989.83        32.53 o                         
   0   5  10          0.00          1.20        11.17 o                         
   1   5  10        133.19        150.76        15.01 o                         
   2   5  10        269.34        219.94        15.65 o                         
   3   5  10         80.76         77.06        14.48 o                         
   4   5  10          3.75        -14.44        14.44 o                         
   5   5  10        755.80        801.20        31.02 o                         
 -12   6  10         68.41         51.81        30.16 o                         
 -11   6  10         33.39         13.79        18.72 o                         
 -10   6  10         58.41         55.31        16.91 o                         
  -9   6  10         11.13         21.62        14.62 o                         
  -8   6  10       2439.89       2542.72        35.92 o                         
  -7   6  10       1733.44       1704.98        37.66 o                         
  -6   6  10         15.05         12.33        13.98 o                         
  -5   6  10        270.75        262.94        30.95 o                         
  -4   6  10         21.19         23.36        11.91 o                         
  -3   6  10        232.87        244.10        15.98 o                         
  -2   6  10          0.39        -14.22        14.22 o                         
  -1   6  10        856.88        844.16        24.29 o                         
   0   6  10       1444.59       1474.24        29.48 o                         
   1   6  10        608.20        617.15        22.53 o                         
   2   6  10        257.06        280.38        15.76 o                         
   3   6  10          5.02          2.46        19.45 o                         
   4   6  10        176.36        150.01        17.71 o                         
   5   6  10         62.88         22.49        16.88 o                         
 -11   7  10         73.65         84.57        20.99 o                         
 -10   7  10          8.30         13.65        18.37 o                         
  -9   7  10        392.84        381.55        21.43 o                         
  -8   7  10        741.26        754.25        26.35 o                         
  -7   7  10       1365.17       1416.59        31.46 o                         
  -6   7  10        567.64        559.39        22.47 o                         
  -5   7  10         32.27         52.29        17.02 o                         
  -4   7  10        476.31        489.62        24.25 o                         
  -3   7  10          1.80         17.90        15.42 o                         
  -2   7  10       1369.89       1369.30        33.29 o                         
  -1   7  10       1136.93       1103.75        31.52 o                         
   0   7  10         91.48        102.18        15.79 o                         
   1   7  10         39.73         53.33        18.19 o                         
   2   7  10         56.70         53.34        18.00 o                         
   3   7  10        338.92        355.71        27.42 o                         
   4   7  10         56.41         18.41        16.07 o                         
 -10   8  10         36.45        111.93        19.82 o                         
  -9   8  10          3.27        -11.97        17.91 o                         
  -8   8  10        129.12        103.52        17.47 o                         
  -7   8  10         54.10         52.40        14.67 o                         
  -6   8  10        816.03        785.55        25.23 o                         
  -5   8  10        470.63        438.38        20.82 o                         
  -4   8  10        106.87        103.30        19.22 o                         
  -3   8  10        155.82        157.27        22.21 o                         
  -2   8  10         23.19         54.52        16.79 o                         
  -1   8  10        389.64        372.58        22.51 o                         
   0   8  10        958.54        948.07        32.10 o                         
   1   8  10        178.35        155.85        19.40 o                         
   2   8  10         34.65         44.21        20.80 o                         
   3   8  10         30.44         23.64        21.77 o                         
  -9   9  10        230.54        289.21        21.03 o                         
  -8   9  10       1248.69       1242.58        43.49 o                         
  -7   9  10        104.21        110.64        19.30 o                         
  -6   9  10        331.51        323.83        17.42 o                         
  -5   9  10         59.90         33.76        18.52 o                         
  -4   9  10        271.91        229.59        21.19 o                         
  -3   9  10         52.45         35.73        18.60 o                         
  -2   9  10        911.17        971.70        34.17 o                         
  -1   9  10        790.90        784.35        34.53 o                         
   0   9  10        229.04        234.93        22.33 o                         
   1   9  10        157.96        156.18        19.98 o                         
   2   9  10         15.11          6.45        19.63 o                         
  -7  10  10        315.22        305.78        30.51 o                         
  -6  10  10        539.60        555.29        33.91 o                         
  -5  10  10          6.26         21.64        17.35 o                         
  -4  10  10         60.78         40.77        20.84 o                         
  -3  10  10         15.39         38.32        20.79 o                         
  -2  10  10          2.77         27.85        24.45 o                         
  -1  10  10         94.77        111.69        20.79 o                         
   0  10  10        349.32        346.99        25.21 o                         
 -12   1  11        721.83        690.37        28.61 o                         
 -11   1  11        166.96        163.10        18.86 o                         
 -10   1  11         76.27         82.22        15.64 o                         
  -9   1  11         57.60         81.38        13.64 o                         
  -8   1  11        512.02        546.96        19.35 o                         
  -7   1  11       2482.55       2562.30        34.89 o                         
  -6   1  11          1.61         44.31        17.33 o                         
  -5   1  11        122.31        114.69        15.20 o                         
  -4   1  11         63.18         89.74        14.05 o                         
  -3   1  11        602.43        641.64        24.12 o                         
  -2   1  11          0.06          7.31        13.32 o                         
  -1   1  11       2451.61       2492.41        39.86 o                         
   0   1  11       4382.24       4299.60        54.89 o                         
   1   1  11        232.37        235.78        20.26 o                         
   2   1  11          2.62          3.52        16.89 o                         
   3   1  11         23.45          6.73        17.43 o                         
   4   1  11        189.53        184.02        22.28 o                         
   5   1  11        159.91        149.72        14.36 o                         
 -12   2  11         40.08         67.50        20.73 o                         
 -11   2  11          3.03         27.18        20.07 o                         
 -10   2  11          9.62          7.09        14.57 o                         
  -9   2  11         49.25         37.64        16.87 o                         
  -8   2  11         51.50         55.43        12.67 o                         
  -7   2  11        511.06        515.09        22.49 o                         
  -6   2  11        312.79        334.61        19.14 o                         
  -5   2  11         94.67         83.61        14.47 o                         
  -4   2  11          0.66          6.93        15.09 o                         
  -3   2  11        404.00        383.13        22.67 o                         
  -2   2  11        194.78        209.05        17.86 o                         
  -1   2  11         32.89         21.16        13.39 o                         
   0   2  11         59.79         67.93        15.93 o                         
   1   2  11        105.95         87.14        12.96 o                         
   2   2  11         12.19         15.44        13.73 o                         
   3   2  11         46.26         53.91        17.89 o                         
   4   2  11         80.23         62.86        21.75 o                         
   5   2  11          1.95         35.68        24.76 o                         
 -12   3  11        143.56        155.44        23.20 o                         
 -11   3  11         71.55         91.54        19.11 o                         
 -10   3  11        771.17        776.10        31.74 o                         
  -9   3  11        225.34        237.67        16.44 o                         
  -8   3  11        707.97        700.16        29.93 o                         
  -7   3  11       2241.74       2265.73        33.54 o                         
  -6   3  11          3.53         18.59        14.95 o                         
  -5   3  11         98.93         98.30        15.33 o                         
  -4   3  11        673.82        662.00        26.34 o                         
  -3   3  11        309.74        308.73        19.43 o                         
  -2   3  11        229.75        223.57        17.06 o                         
  -1   3  11        864.34        896.94        24.25 o                         
   0   3  11       3028.78       2940.63        37.29 o                         
   1   3  11        153.70        165.77        16.64 o                         
   2   3  11         92.98         92.42        21.34 o                         
   3   3  11          4.33         26.27        19.20 o                         
   4   3  11        287.82        335.19        21.81 o                         
 -11   4  11         10.96         39.65        24.36 o                         
 -10   4  11        103.93         91.55        16.30 o                         
  -9   4  11         33.42         23.81        15.10 o                         
  -8   4  11         72.29         91.66        15.00 o                         
  -7   4  11         90.45         89.93        17.40 o                         
  -6   4  11        291.96        282.31        22.90 o                         
  -5   4  11        107.22        100.50        16.62 o                         
  -4   4  11       1073.91       1139.79        41.12 o                         
  -3   4  11         61.34         82.91        15.32 o                         
  -2   4  11        101.95        105.67        14.29 o                         
  -1   4  11        382.08        400.03        18.33 o                         
   0   4  11        179.76        202.91        15.52 o                         
   1   4  11        249.36        249.07        17.66 o                         
   2   4  11         76.04         80.73        16.30 o                         
   3   4  11         33.18         29.10        14.80 o                         
   4   4  11          4.24         11.54        18.93 o                         
 -11   5  11        150.92        132.54        19.36 o                         
 -10   5  11        323.63        348.19        23.72 o                         
  -9   5  11        168.84        217.32        18.33 o                         
  -8   5  11        311.08        332.85        19.55 o                         
  -7   5  11       2134.88       2042.50        35.07 o                         
  -6   5  11        745.69        744.66        28.01 o                         
  -5   5  11        965.13        953.74        29.82 o                         
  -4   5  11        224.68        235.99        18.21 o                         
  -3   5  11         43.58         69.77        14.15 o                         
  -2   5  11          0.76          4.21        15.62 o                         
  -1   5  11       1571.26       1503.26        31.22 o                         
   0   5  11       1800.14       1816.56        34.67 o                         
   1   5  11        134.21        160.97        15.45 o                         
   2   5  11         23.37         30.48        17.81 o                         
   3   5  11          2.58          9.51        16.78 o                         
 -10   6  11         25.52         66.48        18.67 o                         
  -9   6  11        892.58        989.01        34.58 o                         
  -8   6  11         77.41         63.03        21.13 o                         
  -7   6  11        660.08        697.20        27.30 o                         
  -6   6  11        314.29        348.57        23.95 o                         
  -5   6  11          9.70          9.66        18.98 o                         
  -4   6  11        604.92        625.11        30.67 o                         
  -3   6  11        267.94        215.62        18.69 o                         
  -2   6  11        532.14        537.91        22.51 o                         
  -1   6  11        251.50        262.36        17.60 o                         
   0   6  11        401.80        394.47        19.13 o                         
   1   6  11        259.79        268.07        17.36 o                         
   2   6  11        157.50        183.13        19.73 o                         
   3   6  11         36.74        104.90        21.33 o                         
  -9   7  11         45.73         22.11        19.88 o                         
  -8   7  11          1.53         19.16        19.43 o                         
  -7   7  11        245.49        292.43        21.00 o                         
  -6   7  11         48.91         47.86        22.03 o                         
  -5   7  11         17.34         -5.91        21.55 o                         
  -4   7  11         43.36         57.76        18.11 o                         
  -3   7  11        180.36        219.30        20.38 o                         
  -2   7  11         20.24          0.62        19.81 o                         
  -1   7  11        577.96        622.09        36.49 o                         
   0   7  11       1051.29       1061.79        41.30 o                         
   1   7  11        177.01        164.84        21.87 o                         
   2   7  11         92.82         60.56        31.75 o                         
  -8   8  11         81.91        102.52        20.56 o                         
  -7   8  11         59.25         74.25        20.76 o                         
  -6   8  11       1164.84       1199.84        45.16 o                         
  -5   8  11        465.51        482.11        25.66 o                         
  -4   8  11        429.86        447.36        25.37 o                         
  -3   8  11          3.74         25.30        19.75 o                         
  -2   8  11        582.30        614.54        33.31 o                         
  -1   8  11        294.03        274.91        22.60 o                         
   0   8  11        151.74        127.17        28.41 o                         
   1   8  11        851.54        945.20        95.10 o                         
  -6   9  11         16.14         -0.05        18.23 o                         
  -5   9  11         81.55         38.31        28.80 o                         
  -4   9  11          1.53         14.20        22.36 o                         
  -3   9  11          1.91         34.59        21.90 o                         
  -2   9  11          0.34          5.43        24.25 o                         
 -11   0  12        298.52        312.85        39.93 o                         
 -10   0  12        645.22        641.30        33.48 o                         
  -9   0  12        210.02        229.69        24.73 o                         
  -8   0  12        225.98        218.27        23.07 o                         
  -7   0  12        410.14        450.09        33.46 o                         
  -6   0  12        314.31        349.23        30.44 o                         
  -5   0  12        621.84        684.96        59.68 o                         
  -4   0  12        235.85        272.09        27.62 o                         
  -3   0  12        930.43        919.87        46.64 o                         
  -2   0  12        183.98        153.32        26.06 o                         
  -1   0  12       2546.10       2605.48       102.60 o                         
   0   0  12       1293.00       1292.20        60.08 o                         
   1   0  12         14.60         68.08        30.77 o                         
   2   0  12        637.91        561.49        43.95 o                         
   3   0  12         45.11         61.81        37.43 o                         
 -11   1  12          2.47         32.90        21.55 o                         
 -10   1  12          8.62         22.23        17.60 o                         
  -9   1  12          2.74          4.77        15.53 o                         
  -8   1  12         24.55          0.98        14.03 o                         
  -7   1  12         28.19         23.43        17.96 o                         
  -6   1  12        146.84        136.17        19.07 o                         
  -5   1  12         41.96         64.75        21.27 o                         
  -4   1  12        220.92        200.46        18.73 o                         
  -3   1  12          9.98          3.81        16.53 o                         
  -2   1  12         70.58         51.45        15.86 o                         
  -1   1  12          1.16         21.45        22.10 o                         
   0   1  12          1.10        -27.03        27.03 o                         
   1   1  12        136.27        147.88        21.63 o                         
   2   1  12         24.14        120.68        25.55 o                         
   3   1  12         18.72         42.90        26.28 o                         
 -11   2  12        227.36        248.86        24.10 o                         
 -10   2  12        497.66        520.36        22.54 o                         
  -9   2  12        310.83        336.75        23.10 o                         
  -8   2  12        506.76        494.24        21.79 o                         
  -7   2  12        144.88        126.20        19.48 o                         
  -6   2  12          6.79         22.50        17.24 o                         
  -5   2  12        768.43        851.77        33.40 o                         
  -4   2  12        243.63        281.80        20.96 o                         
  -3   2  12       1538.68       1586.46        37.54 o                         
  -2   2  12         94.25        126.16        19.50 o                         
  -1   2  12        703.78        745.93        29.25 o                         
   0   2  12        780.20        782.74        33.97 o                         
   1   2  12          3.81         20.78        23.39 o                         
   2   2  12        152.09        171.75        29.95 o                         
   3   2  12         59.09         70.51        45.93 o                         
 -10   3  12          7.69          8.20        19.86 o                         
  -9   3  12        412.77        397.43        22.97 o                         
  -8   3  12         11.15          1.34        17.55 o                         
  -7   3  12          1.79         37.68        20.48 o                         
  -6   3  12        683.29        674.56        28.68 o                         
  -5   3  12        207.32        212.54        21.53 o                         
  -4   3  12         53.12         75.55        18.62 o                         
  -3   3  12        106.88         56.05        17.97 o                         
  -2   3  12        189.17        197.75        19.69 o                         
  -1   3  12         30.04         10.42        17.78 o                         
   0   3  12        155.53        181.01        20.88 o                         
   1   3  12        249.62        240.96        26.16 o                         
   2   3  12          0.49         11.50        18.39 o                         
 -10   4  12        518.00        534.52        25.31 o                         
  -9   4  12        390.54        390.63        23.48 o                         
  -8   4  12        947.49        906.67        30.00 o                         
  -7   4  12        142.79        157.51        24.11 o                         
  -6   4  12        905.57        881.85        35.91 o                         
  -5   4  12        712.38        692.92        28.72 o                         
  -4   4  12        285.45        318.29        22.54 o                         
  -3   4  12        451.32        482.17        23.50 o                         
  -2   4  12          1.32         20.52        17.66 o                         
  -1   4  12       1258.02       1323.24        42.58 o                         
   0   4  12        725.30        713.15        25.42 o                         
   1   4  12         76.56        102.34        22.43 o                         
   2   4  12        104.61         85.42        28.87 o                         
  -9   5  12         47.01         44.11        21.36 o                         
  -8   5  12        104.30         67.77        20.49 o                         
  -7   5  12         49.03         88.78        25.61 o                         
  -6   5  12         33.57         52.16        22.23 o                         
  -5   5  12        281.47        301.83        22.64 o                         
  -4   5  12         50.47         69.80        19.32 o                         
  -3   5  12          7.89          0.45        19.37 o                         
  -2   5  12        255.95        237.35        20.46 o                         
  -1   5  12          8.48        -16.65        16.65 o                         
   0   5  12        347.60        389.90        21.11 o                         
   1   5  12        348.59        288.26        30.18 o                         
  -8   6  12        160.37        146.31        22.20 o                         
  -7   6  12        215.72        224.72        27.52 o                         
  -6   6  12        141.47        123.21        24.41 o                         
  -5   6  12        169.56        191.42        24.20 o                         
  -4   6  12        191.18        174.22        32.08 o                         
  -3   6  12        395.95        401.40        24.59 o                         
  -2   6  12         78.09         44.34        19.57 o                         
  -1   6  12        512.29        567.55        34.04 o                         
   0   6  12        271.18        284.65        28.29 o                         
  -6   7  12       1060.38       1172.07        41.85 o                         
  -5   7  12        241.21        322.55        27.60 o                         
  -4   7  12         39.73         70.16        34.29 o                         
  -3   7  12         13.86          8.74        21.86 o                         
  -2   7  12        326.60        332.59        25.54 o                         
  -8   1  13         77.17         79.80        27.95 o                         
  -7   1  13         64.78         81.89        28.43 o                         
  -6   1  13        547.49        620.74        28.54 o                         
  -5   1  13       1504.17       1589.72        43.45 o                         
  -4   1  13       1172.86       1257.97        41.75 o                         
  -3   1  13        355.33        365.68        30.95 o                         
  -2   1  13         91.65        100.15        23.70 o                         
  -1   1  13        493.71        541.91        29.37 o                         
   0   1  13         94.61        186.80        25.16 o                         
  -8   2  13         64.31         47.44        24.48 o                         
  -7   2  13        358.23        356.28        25.77 o                         
  -6   2  13          3.41         38.02        21.23 o                         
  -5   2  13        149.64        146.09        26.63 o                         
  -4   2  13          5.35         35.71        21.52 o                         
  -3   2  13          0.87         16.93        21.14 o                         
  -2   2  13         11.24         62.17        20.32 o                         
  -1   2  13          5.30         48.69        23.41 o                         
  -7   3  13        196.16        226.42        25.46 o                         
  -6   3  13         57.59        103.63        24.14 o                         
  -5   3  13       1132.25       1301.38        48.62 o                         
  -4   3  13        872.21        810.57        33.42 o                         
  -3   3  13        401.14        420.77        25.56 o                         
  -2   3  13        134.23        170.60        23.53 o                         
  -1   3  13        177.44        172.24        26.40 o                         
  -6   4  13        266.38        309.54        30.01 o                         
  -5   4  13        166.01        125.75        23.44 o                         
  -4   4  13         20.33        126.17        25.58 o                         
  -3   4  13          9.63        -10.38        24.75 o                         
  -2   4  13        163.40        207.56        27.52 o                         
                                                                                
